# Supplementary material for: Mycoplankton Biome Structure and Assemblage Processes Differ Along a Transect From the Elbe River Down to the River Plume and the Adjacent Marine Waters
Source: Front Microbiol. 2021 Apr 23;12:640469. doi: 10.3389/fmicb.2021.640469 (PMC8102988; doi:10.3389/fmicb.2021.640469)
Supplement: Supplementary file 2 [file Data_Sheet_2.FASTA]

>SMBZZZZ9        312 bp
UAACCUGCUAAAUAGUUAUAUUCACUCUGGUGGAUACCUAACUUCUUAGAGGGACUAUGGAUGUUUAAUCCAUGGAAGUUUGAGGCAAUAACAGGUCUGUGAUGCCCUUAGAUGUUCUGGGCCGCACGCGCGCUACACUGAUGAAGUCAACGAGUAUUCACCUUGGCUGGAAAGUCUGGGUAAUCUUGUGAAACUUUAUCGUGCUGGGGAUAGUCACUUGUAAUUUUGACUUGAACGAGGAAUUCCUAGUAAGCGUGAGUCAUCAGCUCGCGUUGAUUACGUCCCUGCCCUUUGUACACACCGCCCGUCGUU
>SMBZZZ10        315 bp
UAACCUGCUAAAUAGUUACGUCAACUUUGGUUGAUGCUUAACUUCUUAGAGGGACUAUAGACGUUUAGUCUAUGGAAGUUUGAGGCAAUAACAGGUCUGUGAUGCCCUUAGAUGUUCUGGGCCGCACGCGCGCUACACUGAUAAAGGCAACAAGUAAUUCACCUUGGCCGGAAGGUCUGGGUAAUCUUUUGAAACUUUAUCGUGCUGGGGAUAGUCCUUUGCAAUUAUUGGACUUUAACGAGGAAUUCCUAGUAAGCGUGAGUCAUCAGCUCGCGUUGAUUACGUCCCUGCCCUUUGUACACACCGCCCGUCGCU
>SMBZZZ11        315 bp
UAACCUGCUAAAUAGUUGGGCCAACUCUGGUUGGUGAUCAACUUCUUAGAGGGACUAUAGACGUUUAGUCUAUGGAAGUUUGAGGCAAUAACAGGUCUGUGAUGCCCUUAGAUGUUCUGGGCCGCACGCGCGCUACACUGAUAAAGGCAACAAGUAAUUCACCUUGGCCGGAAGGUCUGGGUAAUCUUUUGAAACUUUAUCGUGCUGGGGAUAGUCCUUUGCAAUUAUUGGACUUUAACGAGGAAUUCCUAGUAAGCGUGAGUCAUCAGCUCGCGUUGAUUACGUCCCUGCCCUUUGUACACACCGCCCGUCGCU
>SMBZZZ12        312 bp
UAACCUGCUAAAUAGUUACGUUCACUUUGGUGGACGCCUAACUUCUUAGAGGGACUAUGGAUGUUUAAUCCAUGGAAGUUUGAGGCAAUAACAGGUCUGUGAUGCCCUUAGAUGUUCUGGGCCGCACGCGCGCUACACUGAUGAAGUCAACGAGUAUUCACCUUGGCUGGAAAGUCUGGGUAAUCUUGUGAAACUUUAUCGUGCUGGGGAUAGUCACUUGUAAUUUUGACUUGAACGAGGAAUUCCUAGUAAGCGUGAGUCAUCAGCUCGCGUUGAUUACGUCCCUGCCCUUUGUACACACCGCCCGUCGUU
>SMBZZZ13        312 bp
TAACCTACTAACTAGCCCGTATTGCTTTGGCAGTACGCTGGCTTCTTAGAGGGACTCTCGGTGCAAGCCGAGGGAAGTTTGAGGCAATAACAGGTCTGTGATGCCCTTAGATGTTCTGGGCCGCACGCGCGCTACACTGACGGAGCCAGCGAGTTCTTCCTTGTCCGAAAGGTCTGGGTAATCTTGTTAAACTCCGTCGTGCTGGGGATAGAGCATTGCAATTATTGCTCTTCAACGAGGAATCCCTAGTAAGCGCAAGTCATCAGCTTGCGTTGATTACGTCCCTGCCCTTTGTACACACCGCCCGTCGCT
>SMHZZZZZ        315 bp
UAACCUGCUAAAUAGUUGCAUCAACUCUGGUUGAUGAUCAACUUCUUAGAGGGACUAUAGACGUUUAGUCUAUGGAAGUUUGAGGCAAUAACAGGUCUGUGAUGCCCUUAGAUGUUCUGGGCCGCACGCGCGCUACACUGAUAACAGCAACAAGUAAUUCACCUUGGCCGGAAGGUCCGGGUAAUCUUCUGAAAUGUUAUCGUGCUGGGGAUAGUCCUUUGCAAUUAUUGGACUUCAACGAGGAAUUCCUAGUAAGCGUGAGUCAUCAGCUCGCGUUGAUUACGUCCCUGCCCUUUGUACACACCGCCCGUCGCU
>SMBZZZ14        314 bp
UAACCUGCUAAAUAGUUGCGUAAACUCUGGUUUAUGGCAACUUCUUAGAGGGACUAUUGGCGAUUAGUCAAUGGAAGUUUGAGGCAAUAACAGGUCUGUGAUGCCCUUAGAUGUUCUGGGCCGCACGCGCGCUACACUGAUAAAGGCAACGAGUAAUUCACCUUGGCCGGAAGGUCUGGGUAAUCUUUUGAAACUUUAUCGUGCUGGGGAUAGUCCUUUGCAAUUAUUGGACUUCAACGAGGAAUUCCUAGUAAGCGUGAGUCAUCAGCUCGCGUUGAUUACGUCCCUGCCCUUUGUACACACCGCCCGUCGCU
>SMBZZZ15        314 bp
UGACCUGCUAAAUAGCCCGGCUGACUUUUGUCGGCCGCUGGCUUCUUAGAGGGACUUUUGGCUCAAGCCAAUGGAAGUACGAGGCAAUAACAGGUCUGUGAUGCCCUUAGAUGUUCUGGGCCGCACGCGCGCUACACUGACAGAGCCAGCGAGUACAUCACCUUGGCCGAAAGGUCUGGGUAAUCUUGUUAAACUCUGUCGUGCUGGGGAUAGAGCAUUGCAAUUAUUGCUCUUCAACGAGGAAUGCCUAGUAAGCGCAAGUCAUCAGCUUGCGUUGAUUACGUCCCUGCCCUUUGUACACACCGCCCGUCGCU
>SMHZZZZ2        312 bp
UAACCUGCUAAAUAGUUAUAUUCACUCUGGUGGAUACCUAACUUCUUAGAGGGACUAUGGAUGUUUAAUCCAUGGAAGUUUGAGGCAAUAACAGGUCUGUGAUGCCCUUAGAUGUUCUGGGCCGCACGCGCGCUACACUGAUGAAGUCAACGAGUAUUCACCUUGGCUGGAAAGUCUGGGUAAUCUUGUGAAACUUUAUCGUGCUGGGGAUAGUCACUUGUAAUUUUGACUUGAACGAGGAAUUCCUAGUAAGCGUGAGUCAUCAGCUCGCGUUGAUUACGUCCCUGCCCUUUGUACACACCGCCCGUCGCU
>SMBZZZ16        312 bp
UAACCUGCUAAAUAGCCCGUAUUGCUUUGGCAGUACGCCGGCUUCUUAGAGGGACUAUCGGCUCAAGCCGAUGGAAGUUUGAGGCAAUAACAGGUCUGUGAUGCCCUUAGAUGUUCUGGGCCGCACGCGCGCUACACUGACGGAGCCAGCGAGUACUCCCUUGACCGGAAGGUCCGGGUAAUCUUGUUAAACUCCGUCGUGCUGGGGAUAGAGCAUUGCAAUUAUUGCUCUUCAACGAGGAAUCCCUAGUAAGCGCAAGUCAUCAGCUUGCGUUGAUUACGUCCCUGCCCUUUGUACACACCGCCCGUCGCU
>SMBZZZ17        319 bp
UAACCUGCUAAAUAGUUACGUUAACAAUUGUUGACGGUUUUAACUUCUUAGAGGGACUAUUGAUGUUUAAUCAAUGGAAGUUUGAGGCAAUAACAGGUCUGUGAUGCCCUUAGAUGUUCUGGGCCGCACGCGCGCUACACUGAUGAAGGCAACAAGUAAAUUUAACCUUGGCCGGAAGGUCCGGGUAAUCUUUUGAAACUUCAUCGUGCUGGGGAUAGAGCAUUGCAAUUAUUGCUCUUCAACGAGGAAUUCCUAGUAAGCGUGAGUCAUCAGCUCGCGUUGAUUACGUCCCUGCCCUUUGUACACACCGCCCGUCGCU
>SMBZZZ18        315 bp
UAACCUGCUAACUAGUCCUGCGAACUUUUGUUCGUAGCUGACUUCUUAGAGGGACUAUGGAUGUGUAAUCCAUGGAAGUUUGAGGCAAUAACAGGUCUGUGAUGCCCUUAGAUGUUCUGGGCCGCACGCGCGCUACACUGAUGCAGUCAGCAAGUUUAUAACCUUGGCCGGAAGGUCUGGGUAAUCUUUUGAAACUGCAUCGUGCUGGGGAUAGUCCAUUGCAAUUAUUGGACUUCAACGAGGAAUUCCUAGUAAGCGUGAGUCAUCAGCUCGCGUUGAUUACGUCCCUGCCCUUUGUACACACCGCCCGUCGCU
>SMBZZZ19        314 bp
TAACCTGCTAAATAGTTGCGTTCACTTTGGTGGACGATCAACTTCTTAGAGGGACTATGGATGTTTAATTCATGGAAGTTTGAGGCAATAACAGGTCTGTGATGCCCTTAGATGTTCTGGGCCGCACGCGCGCTACACTGACGAAGGCAGCAAGTATTCACCTTGACCGGAAGGTCTGGGTAATCTTTTGAAACTTTGTCGTGCTGGGGATAGTCCCTTGCAATTATTGGACTTAAACGAGGAATTCCTAGTAAGTGCAAGTCATCAGCTTGCGTTGATTACGTCCCTGCCCTTTGTACACACCGCCCGTCGCT
>SMBZZZ20        313 bp
CGGCCCUUAAAUAGCCCGGUCCGCAUUUGCGGGCCGCUGGCUUCUUAGGGGGACUAUCGGCUCAAGCCGAUGGAAGUGCGCGGCAAUAACAGGUCUGUGAUGCCCUUAGAUGUUCUGGGCCGCACGCGCGCUACACUGACAGGGUCAGCGAGUACAUCACCUUGGCCGAGAGGUCCGGGUAAUCUUGUUAAACCCUGUCGUGCUGGGGAUAGAGCAUUGCAAUUAUUGCUCUUCAACGAGGAAUGCCUAGUAGGCACGAGUCAUCAGCUCGUGCCGAUUACGUCCCUGCCCUUUGUACACACCGCCCGUCGCU
>SMBZZZ21        317 bp
TAACCTGCTAAATAGTTGCTATCACTTTGGTGGTAGATTTACAACTTCTTAGAGGGACTATTGGCGTTTAGCCAATGGAAGTTTGAGGCAATAACAGGTCTGTGATGCCCTTAGATGTTCTGGGCCGCACGCGCGCTACACTGACGAAGGCAGCGAGTATTCACCTTGGCCGGAAGGTCTGGGTAATCTTCTGAAACTTCGTCGTGCTGGGGATAGTCCCTTGCAATTATTGGACTTCAACGAGGAATACCTAGTAAGCGTGAGTCATCAGCTCACGTTGATTACGTCCCTGCCCTTTGTACACACCGCCCGTCGCT
>SMBZZZ22        314 bp
UAACCUGCUAAAUAGCCAGGCCCGCUUUGGCGGGUCGCCGGCUUCUUAGAGGGACUAUCGGCUCAAGCCGAUGGAAGUUUGAGGCAAUAACAGGUCUGUGAUGCCCUUAGAUGUUCUGGGCCGCACGCGCGCUACACUGACAGAGCCAACGAGUUCAUUUCCUUAGCCGAAAGGUUUGGGUAAUCUUGUUAAACUCUGUCGUGCUGGGGAUAGAGCAUUGCAAUUAUUGCUCUUCAACGAGGAAUGCCUAGUAAGCGCAUGUCAUCAGCAUGCGUUGAUUACGUCCCUGCCCUUUGUACACACCGCCCGUCGCU
>SMHZZZZ3        312 bp
UAACCUGCUAAAUAGUUACGUUCACUUUGGUGGAUGCUUAACUUCUUAGAGGGACUAUGGAUGUUUAAUCCAUGGAAGUUUGAGGCAAUAACAGGUCUGUGAUGCCCUUAGAUGUUCUGGGCCGCACGCGCGCUACACUGAUGAAGUCAACGAGUAUUCACCUUGGCUGGAAAGUCUGGGUAAUCUUUUGAAACUUUAUCGUGCUGGGGAUAGUCACUUGUAAUUUUGACUUGAACGAGGAAUUCCUAGUAAGCGUGAGUCAUCAGCUCGCGUUGAUUACGUCCCUGCCCUUUGUACACACCGCCCGUCGUU
>SMBZZZ23        315 bp
UAACCUGCUAAAUAGUUACGCUAACUCUGGUUGGUGAUUAACUUCUUAGAGGGACUAUGGAUUUUUAAUCCAUGGAAGUUUGAGGCAAUAACAGGUCUGUGAUGCCCUUAGAUGUUCUGGGCCGCACGCGCGCUACACUGAUGAAGGCAACAAGUAAUUAACCUUGGCCGGAAGGUCUGGGUAAUCUUUUGAAACUUCAUCGUGCUGGGGAUAGUCCUUUGCAAUUAUUGGACUUGAACGAGGAAUUCCUAGUAAGCGUGAGUCAUCAGCUCGCGUUGAUUACGUCCCUGCCCUUUGUACACACCGCCCGUCGCU
>SMBZZZ24        314 bp
UAACCUGCUAAAUAGUUGCGUAUACUCCGGUAUACUGUAACUUCUUAGAGGGACUAUGGAUGUUUAAUCCAUGGAAGUUUGAGGCAAUAACAGGUCUGUGAUGCCCUUAGAUGUUCUGGGCCGCACGCGCGCUACACUGAUGAAGUCAGCGAGUUUAUAACCUUGACCGGAAGGUCUGGGUAAUCUUCUGAAACUUCAUCGUGCUGGGGAUAGUCCAUUGCAAUUAUUGGACUUGAACGAGGAAUUCCUAGUAAGCGUGAGUCAUCAGCUCGCGUUGAUUACGUCCCUGCCCUUUGUACACACCGCCCGUCGCU
>SMHZZZZ4        316 bp
UAACCUGCUAACUAGUUACGCAAACUUUCGAGUUUGUGGAUAACUUCUUAGAGGGACUAUCUGUGUCUAGCAGAUGGAAGUUUGAGGCAAUAACAGGUCUGUGAUGCCCUUAGAUGUUCUGGGCCGCACGCGCGCUACACUGACAAAAUCAACGAGUAUCAUCCUUGGCCGGAAGGUCUGGGUAAUCUUUUGAAACUUUGUCGUGCUGGGGAUAGACCCUUGCAAUUAUUGGUCUUCAACGAGGAAUUCCUAGUAAGCGCGAGUCAUCAGCUCGCGUUGAUUACGUCCCUGCCCUUUGUACACACCGCCCGUCGCU
>SMBZZZ25        314 bp
UAACCUGCUAAAUAGUCACGAUAACAUUUGUUGUCGGCUGACUUCUUAGAGGGACUAUGGAUGUUUAAUUCAUGGAAGUUUGAGGCAAUAACAGGUCUGUGAUGCCCUUAGAUGUUCUGGGCCGCACGCGCGCUACACUGAUGAAGGCAACAAGUAUUUUCCUAGGCCGGAAGGUCCGGGUAAUCUUUUGAAACUUCAUCGUGCUGGGGAUAGAGCAUUGCAAUUAUUGCUCUUCAACGAGGAAUUCCUAGUAAGCGCGAGUCAUCAGCUCGCGUUGAUUACGUCCCUGCCCUUUGUACACACCGCCCGUCGCU
>SMBZZZ26        314 bp
UAACCUGCUAACUAGUCUCACUAACUUUGGUUGGUGCAGACUUCUUAGAGGGACUGUCUGUGUUUAACAGAUGGAAGUUUGAGGCAAUAACAGGUCUGUGAUGCCCUUAGAUGUUCUGGGCUGCACGCGCGCUACACUGAUGAAACCAGCGAGUAUAUAACCUUGGCCGAUAGGUCUGGGUAAUCUUGUGAAAUUUCAUCGUGCUGGGGAUAGACCAUUGCAAUUAUUGGUCUUCAACGAGGAAUUCCUAGUAAGCGCGAGUCAUCAGCUCGCGUUGAUUACGUCCCUGCCCUUUGUACACACCGCCCGUCGCU
>SMBZZZ27        315 bp
TAACCTGCTAAATAGTCACGTTAACTTTGGTTGACGGATGACTTCTTAGAGGGACTATGGATGTTTAATTCATGGAAGTTTGAGGCAATAACAGGTCTGTGATGCCCTTAGATGTTCTGGGCCGCACGCGCGCTACACTGATGAAGGCAACAAGTTATTCACCTTGGCCGGAAGGTCCGGGTAATCTTTTGAAACTTCATCGTGCTGGGGATTGAGCATTGCAATTATTGCTCATCAACGAGGAATTCCTAGTAAGCGCAAGTCATCAGCTTGCGTTGATTACGTCCCTGCCCTTTGTACACACCGCCCGTCGCT
>SMBZZZ28        316 bp
UAACCUGCUAAAUAGCUGUAACAAUAGAUUAUUGUUUUGACAGCUUCUUAGAGGGACUAUCGAUUUUCAAGUCGAUGGAAGUUUGAGGCAAUAACAGGUCUGUGAUGCCCUUAGACGUUCUGGGCCGCACGCGCGCUACACUGACGGAGCCAGCGAGUCUAACCUGUGCCGAGAGGUAUGGGUAAUCUUGUGAAACUCCGUCGUGCUGGGGAUAGAGCAUUGCAAUUAUUGCUCUUCAACGAGGAAUUCCUAGUAAGCGCAAGUCAUCAGCUUGCGUUGAUUACGUCCCUGCCCUUUGUACACACCGCCCGUCGCU
>SMBZZZ29        314 bp
TAACCTGCTAAATAGTCGCGGGAACTTGCGTTTCTGGCGACTTCTTAGAGGGACTAACCACGTTTAGTGGTTGGAAGTTTGAGGCAATAACAGGTCTGTGATGCCCTTAGATGTTCTGGGCTGCACGCGCGCTACACTGATAGAGGCAGCGAGTCTACAACCTTGACCGGAAGGTCTGGGAAATCTTGTGAAACTCTATCGTGCTGGGGATAGACCATTGCAATTATTGGTCTTCAACGAGGAATTCCTAGTAAGCGCAAGTCATCAGCTTGCGTTGATTACGTCCCTGCCCTTTGTACACACCGCCCGTCGCT
>SMBZZZ30        314 bp
UAACCUGCUAAAUAGAGGCGCGAUCUUUGGAUCGUAGCAUCUUCUUAGAGGGACUAACUACUUUUAGUGGUUGGAAGUUUGAGGCAAUAACAGGUCUGUGAUGCCCUUAGAUGUUCUGGGCCGCACGCGCGCUACACUGAUGAAGGCAGCGAGUUUAUAACCUUGGCCGGAAGGUCUGGGCAAUCUUGUGAAACUUCAUCGUGCUGGGGAUAGACCAUUGCAAUUAUUGGUCUUCAACGAGGAAUUCCUAGUAAGCGCAAGUCAUCAGCUUGCGUUGAUUACGUCCCUGCCCUUUGUACACACCGCCCGUCGGU
>SMBZZZ31        315 bp
TAACCTGCTAAATAGTTACGCTAACTTTGGTTGGTGATTAACTTCTTAGAGGGACTATAGACGTTTAGTCTATGGAAGTTTGAGGCAATAACAGGTCTGTGATGCCCTTAGATGTTCTGGGCCGCACGCGCGCTACACTGATAACAGCAGCAAGTAATTCACCTTAGCCGAAAGGTTTGGGTAATCTTCTGAAATGTTATCGTGCTGGGGATAGTCCTTTGCAATTATTGGACTTAAACGAGGAATTCCTAGTAAGCGTGAGTCATCAGCTCGCGTTGATTACGTCCCTGCCCTTTGTACACACCGCCCGTCGCT
>SMBZZZ32        315 bp
UAACCUGCUAAAUAGUUGCGUUCACUUUGGUGGAUGAUCAACUUCUUAGAGGGACUAUAGACGUUUAGUCUAUGGAAGUUUGAGGCAAUAACAGGUCUGUGAUGCCCUUAGAUGUUCUGGGCCGCACGCGCGCUACACUGAUAACAGCAGCAAGUAAUUCACCUUGGCCGGAAGGUCUGGGUAAUCUUCUGAAAUGUUAUCGUGCUGGGGAUAGUCCUUUGCAAUUAUUGGACUUCAACGAGGAAUUCCUAGUAAGCGUGAGUCAUCAGCUCGCGUUGAUUACGUCCCUGCCCUUUGUACACACCGCCCGUCGCU
>SMBZZZ33        315 bp
TAACCTGCTAAATAGTTGGATCAACTCTGGTTGATGAACAACTTCTTAGAGGGACTATAGACGTTTAGTCTATGGAAGTTTGAGGCAATAACAGGTCTGTGATGCCCTTAGATGTTCTGGGCCGCACGCGCGCTACACTGATAACAGCAACAAGTAAATCACCTTGGCCGGAAGGTCTGGGTAATCTTTTGAAATGTTATCGTGCTGGGGATAGTCCTTTGCAATTATTGGACTTTAACGAGGAATTCCTAGTAAGCGTGAGTCATCAGCTCGCGTTGATTACGTCCCTGCCCTTTGTACACACCGCCCGTCGCT
>SMBZZZ34        312 bp
CUACCUGUCAUACUACGAGUGCUGAUGUGAAUCGGUAGUCGUUCUAUGAGGGACUGACUGGGGUUACCAGUAGGAAGUUUGAGGCAAUAACAGGUCUGUGAUGCCCUUAGAUGUUCUGGGCUGCACGCGCGCUACACUGAUGGAGGCAGCGAGUGUUACCUGUACCGGAAGGUAUGGGAAAUCUUGUGAAACUCCAUCGUGCUGGGGAUAGACCAUUGCAAUUAUUGGUCUUCAACGAGGAAUUCCUAGUAAGCGCAAGUCAUCAGCUUGCGUUGAUUACGUCCCUGCCCUUUGUACACACCGCCCGUCGCU
>SMBZZZ35        314 bp
TAACCTGCTAAATAGTATTGCGAACCGGCGTTCGTGAATGCTTCTTAGAGGGACTGACCACGTTTAGTGGTAGGAAGTTTGAGGCAATAACAGGTCTGTGATGCCCTTAGATGTTCTGGGCCGCACGCGCGCTACACTGACAAAGTCAGCGAGTATATAACCTTGGCCGGAAGGTCCGGGCAATCTTGTGAAACTTTGTCGTGCTGGGGATAGACCATTGCAATTATTGGTCTTCAACGAGGAATTCCTAGTAAGCGCAAGTCATCAGCTTGCGTTGATTACGTCCCTGCCCTTTGTACACACCGCCCATCGCT
>SMBZZZ36        314 bp
UAACCUGCUAAAUAGCCAGGCUAGCUUUGGCUGGUCGCCGGCUUCUUAGAGGGACUAUCGGCUCAAGCCGAUGGAAGUUUGAGGCAAUAACAGGUCUGUGAUGCCCUUAGAUGUUCUGGGCCGCACGCGCGCUACACUGACAGAGCCAACGAGUUCAUCACCUUGGCCGGAAGGUCUGGGUAAUCUUGUUAAACUCUGUCGUGCUGGGGAUAGAGCAUUGCAAUUAUUGCUCUUCAACGAGGAAUGCCUAGUAAGCGCAUGUCAUCAGCAUGCGUUGAUUACGUCCCUGCCCUUUGUACACACCGCCCGUCGCU
>SMBZZZ37        315 bp
UAACCUGCUAAAUAGACCAGUCGACUUUGGUUGACUGCUGUCUUCUUAGAGGGACUAUCAGCGUUUAGCUGAUGGAAGUUUGAGGCAAUAACAGGUCUGUGAUGCCCUUAGAUGUUCUGGGCCGCACGCGCGCUACACUGACAGAGCCAGCGAGUCUUUUUCCUUUGCCGGAAGGCAUGGGUAAUCUUGUGAAACUCUGUCGUGAUGGGGAUAGAACAUUGCAAUUAUUGUUCUUCAACGAGGAAUACCUAGUAAGCGUGAUUCAUCAGAUCGCGUUGAUUACGUCCCUGCCCUUUGUACACACCGCCCGUCGCU
>SMBZZZ38        317 bp
UAACCUGCUAAAUAGCUUAGCCAGCGUUUUUGCUGACUACUAGCUUCUUAGAGGGACUAUCGAUAUCAAAUCGAUGGAAGUUUGAGGCAAUAACAGGUCUGUGAUGCCCUUAGAUGUUCUGGGCCGCACGCGCGCUACACUGACGGAGCCAGCGAGUACAUAACCUUGGCCGAGAGGUCUGGGUAAUCUUGUUAAACUCCGUCGUGAUGGGGAUAGAGCAUUGCAAUUAUUGCUCUUCAACGAGGAAUUCCUAGUAAGCGUAAGUCAUCAGCUUGCGUUGAUUACGUCCCUGCCCUUUGUACACACCGCCCGUCGCU
>SMBZZZ39        321 bp
UAACCUGCUAAUUAGUUAGGCCAACAGUUUUUGUUGGUUUUCUUAACUUCUUAGAGGGACUGUUGAUGUUUAAUCAACGGAAGUUUGAGGCAAUAACAGGUCUGUGAUGCCCUUAGAUGUUCUGGGCCGCACGCGCGCUACACUGAUGAAGUCAGCAAGUUUUUUAUCCUUAACCGAUAGGUUUGGGUAAUCUUUUGAAACUUCAUCGUGCUGGGGAUAGUCCCUUGUAAUUAUUGGACUUGAACGAGGAAUUCCUAGUAAGCACAAGUCAUCAGCUUGUGCUGAUUACGUCCCUGCCCUUUGUACACACCGCCCGUCGCU
>SMBZZZ40        312 bp
UAACCUGCUAAAUAGCCCGUAUUGCUUUGGCAGUACGCUGGCUUCUUAGAGGGACUAUCGGCUCAAGCCGAUGGAAGUUUGAGGCAAUAACAGGUCUGUGAUGCCCUUAGAUGUUCUGGGCCGCACGCGCGCUACACUGACAGAGCCAGCGAGUACUUCCUUGGCCGAAAGGCCCGGGUAAUCUUGUUAAACUCUGUCGUGCUGGGGAUAGAGCAUUGCAAUUAUUGCUCUUCAACGAGGAAUCCCUAGUAAGCGCAAGUCAUCAGCUUGCGUUGAUUACGUCCCUGCCCUUUGUACACACCGCCCGUCGCU
>SMHZZZZ5        312 bp
CUACCUGUCAUACUACGACUGUUGAUGUGAAUCGGCAGGCGUUCUAUGAGGGACUGACUGGGGUUACCAGUAGGAAGUUUGAGGCAAUAACAGGUCUGUGAUGCCCUUAGAUGUUCUGGGCUGCACGCGCGCUACACUGAUGGAGGCAGCGAGUCUUACCUGUACCGGAAGGUAUGGGAAAUCUUGUGAAACUCCAUCGUGCUGGGGAUAGACCAUUGCAAUUAUUGGUCUUCAACGAGGAAUUCCUAGUAAGCGCAAGUCAUCAGCUUGCGUUGAUUACGUCCCUGCCCUUUGUACACACCGCCCGUCGCU
>SMHZZZZ6        316 bp
TATCCTGCTAAATAGTTATGATAACTTTGGTTGTCAATTTGACTTCTTAGAGGGACTATGAATGTTTAATTCATGGAAGTTTGAGGCAATAACAGGTCTGTGATGCCCTTAGATGTTCTGGGCCGCACGCGCGCTACACTGATGAAGGCAACAAGTTATTCACCTTGGCCGGAAGGTCCGGGTAATCTTTTGAAACTTCATCGTGCTGGGGATAGAGCATTGCAATTATTGCTCTTCAACGAGGAATTCCTAGTAAGCGTAAGTCATCAGCTTGCGTTGATTACGTCCCTGCCCTTTGTACACACCGCCCGTCGCT
>SMBZZZ41        314 bp
UAACCUGCUAAAUAGCCCGGCUAGCUUUGGCUGGUCGCUGGCUUCUUAGAGGGACUAUCGGCUCAAGCCGAUGGAAGUUUGAGGCAAUAACAGGUCUGUGAUGCCCUUAGAUGUUCUGGGCCGCACGCGCGCUACACUGACAGAGCCAACGAGUUUUUCUCCUUGACCGAAAGGUCUGGGUAAUCUUGUUAAACUCUGUCGUGCUGGGGAUAGAGCAUUGCAAUUAUUGCUCUUCAACGAGGAAUGCCUAGUAAGCGCAAGUCAUCAGCUUGCGUUGAUUACGUCCCUGCCUUUUGUACACACCGCCCGUCGCU
>SMBZZZ42        312 bp
TAACCTGCTAAATAGCCCGTATTGCTTTGGCAGTACGCTGGCTTCTTAGAGGGACTATCCGCTCAAGCGGATGGAAGTTTGAGGCAATAACAGGTCTGTGATGCCCTTAGATGTTCTGGGCCGCACGCGCGTTACACTGACAGAGCCAGCGAGTACTTCCTTGACAGAAATGTCCGGGTAATCTTGTTAAACTCTGTCGTGCTGGGGATAGAGCATTGCAATTATTGCTCTTCAACGAGGAATCCCTAGTAAGCGCAAGTCATCAGCTTGCGTTGATTACGTCCCTGCCCTTTGTACACACCGCCCGTCGCT
>SMBZZZ43        316 bp
UAACCUGCUAAAUAGUUACGUUAACUUUGGUUGACGGUUUAACUUCUUAGAGGGACUAUUGAUGUUUAAUCAAUGGAAGUUUGAGGCAAUAACAGGUCUGUGAUGCCCUUAGAUGUUCUGGGCCGCACGCGCGCUACACUGAUGAAGGCAACAAGUAAUUCACCUUGACCGGAAGGCCCGGGUAAUCUUUUGAAACUUCAUCGUGCUGGGGAUAGAGCAUUGCAAUUAUUGCUCUUCAACGAGGAAUUCCUAGUAAGCGUGAGUCAUCAGCUCGCGUUGAUUACGUCCCUGCCCUUUGUACACACCGCCCGUCGCU
>SMBZZZ44        314 bp
TAACCTGCTAAATAGCCCGGCTAGCTTTGGCTGGTCGCTGGCTTCTTAGAGGGACTATCGGCTCAAGCCGATGGAAGTTTGAGGCAATAACAGGTCTGTGATGCCCTTAGATGTTCTGGGCCGCACGCGCGCTACACTGACAGAGCCAACGAGTTCATCACCTTGGCCGAAAGGTCTGGGTAATCTTGTTAAACTCTGTCGTGCTGGGGATAGAGCATTGCAATTATTGCTCTTCAACGAGGAATTCCTAGTAGGCGCGAGTCATCAGCTCGTGCCGACTACGTCCCTGCCCTTTGTACACACCGCCCGTCGCT
>SMBZZZ45        312 bp
CUACCUGUCAUACUACGGGCGCUGAUGAGAAUCGGUGUACGUUCUAUGAGGGACUGACUGGGAUUACCAGUAGGAAGUUUGAGGCAAUAACAGGUCUGUGAUGCCCUUAGAUGUUCUGGGCUGCACGCGCGCUACACUGAUGGAGGCAGCGAGUGAUACCUGUACCGGAAGGUGUGGGAAAUCUUGUGAAACUCCAUCGUGCUGGGGAUAGACCAUUGCAAUUAUUGGUCUUCAACGAGGAAUUCCUAGUAAGCGCAAGUCAUCAGCUUGCGUUGAUUACGUCCCUGCCCUUUGUACACACCGCCCGUCGCU
>SMBZZZ46        312 bp
UAACCUACUAACUAGCCCGUAUUGCUUUGGCAGUACGCUGGCUUCUUAGAGGGACUAUCGGCUCAAGCCGAUGGAAGUUUGAGGCAAUAACAGGUCUGUGAUGCCCUUAGAUGUUCUGGGCCGCACGCGCGCUACACUGACGGAGCCAGCGAGUACUCCCUUGGCCGAAAGGCCUGGGUAAUCUUGUUAAACUCCGUCGUGCUGGGGAUAGAGCAUUGCAAUUAUUGCUCUUCAACGAGGAAUCCCUAGUAAGCGCAAGUCAUCAGCUUGCGUUGAUUACGUCCCUGCCCUUUGUACACACCGCCCGUCGCU
>SMHZZZZ7        314 bp
UAACCUGCUAAAUAGUUGCGUCAACUCUGGUUGACGACAACUUCUUAGAGGGACUAUUGGCGAUUAGUCAAUGGAAGUUUGAGGCAAUAACAGGUCUGUGAUGCCCUUAGAUGUUCUGGGCCGCACGCGCGCUACACUGAUAAAGGCAACAAGUAAUUCACCUUGGCCGGAAGGUCUGGGUAAUCUUUUGAAACUUUAUCGUGCUGGGGAUAGUCCUUUGCAAUUAUUGGACUUAAACGAGGAAUUCCUAGUAAGCGUGAGUCAUCAGCUCGCGUUGAUUACGUCCCUGCCCUUUGUACACACCGCCCGUCGCU
>SMBZZZ47        313 bp
UAACCUGCUAAAUAGCCAGGCUAGCCUAGGCUGGUCGCCGGCUUCUUAGAGGGACUAUCGGCGCAAGUCGAUGGAAGUUUGAGGCAAUAACAGGUCUGUGAUGCCCUUAGAUGUUCUGGGCCGCACGCGCGCUACACUGACAGAGCCAACGAGUAUCUUCCUUGUUCGAAAGAUCUGGGUAAUCUUGUUAAACUCUGUCGUGCUGGGGAUAGAGCAUUGCAAUUAUUGCUCUUCAACGAGGAAUUCCUAGUAAGCGCAAGUCAUCAGCUUGCGCUGAUUACGUCCCUGCCCUUUGUACACACCGCCCGUCGCU
>SMBZZZ48        314 bp
UAACCUGCUAAAUAGUUGAAUCAACUCUGGUUGAUUGCAACUUCUUAGAGGGACUAUGGAUGUUUAAUCCAUGGAAGUUUGAGGCAAUAACAGGUCUGUGAUGCCCUUAGAUGUUCUGGGCCGCACGCGCGCUACACUGAUGAAGGCAGCAAGUUAUUUUCCUUGUCCGGAAGGACCGGGUAAUCUUCUGAAACUUCAUCGUGCUGGGGAUAGUCCUUUGCAAUUAUCGGACUUCAACGAGGAAUUCCUAGUAAGCGCGAGUCAUCAGCUCGCGUUGAUUACGUCCCUGCCCUUUGUACACACCGCCCGUCGCU
>SMBZZZ49        315 bp
UAACCUGCUAAAUAGCCCGGCCGACUUUGGUUAGCCGCUGGCUUCUUAGAGGGACUAUUAGCGUUUAGCUAAUGGAAGUUUGAGGCAAUAACAGGUCUGUGAUGCCCUUAGAUGUUCUGGGCCGCACGCGCGCUACACUGACGGAGCCAGCGAGUUUAUCACCUUGUCCGGAAGGACUGGGUAAUCUUGUGAAACUUUGUCGUGCUGGGGAUAGAGCAUUGCAAUUAUUGCUCUUCAACGAGGAAUUCCUAGUAAGCGUGAGUCAUCAGCUCGCGUUGAUUACGUCCCUGCCCUUUGUACACACCGCCUGUCGCU
>SMBZZZ50        315 bp
UAACCUGCUAAAUAGUUGCAUCUACUCUGGUAGAUGAUCAACUUCUUAGAGGGACUAUAGGCGACUAGUCUAUGGAAGUUUGAGGCAAUAACAGGUCUGUGAUGCCCUUAGAUGUUCUGGGCCGCACGCGCGCUACACUGAUAAAGGCAACGAGUAAUUCACCUUGGCCGGAAGGUCUGGGUAAUCUUGUGAAACUUUAUCGUGCUGGGGAUAGUCCUUUGCAAUUAUUGGACUUAAACGAGGAAUUCCUAGUAAGCGUGAGUCAUCAGCUCGCGUUGAUUACGUCCCUGCCCUUUGUACACACCGCCCGUCGCU
>SMBZZZZ7        315 bp
UAACCUGCUAAAUAGCCAGGCCGGCUUUCGCUGGUCGCCGGCUUCUUAGAGGGACUGUCAGCGUCUAGCUGACGGAAGUUUGAGGCAAUAACAGGUCUGUGAUGCCCUUAGAUGUUCUGGGCCGCACGCGCGCUACACUGACAGAGCCAGCGAGUUUUUCACCUUGGCCGGAAGGUCUGGGUAAUCUUGUGAAACUCUGUCGUGCUGGGGAUAGAGCAUUGCAAUUAUUGCUCUUCAACGAGGAAUACCUAGUAAGCGUGAGUCAUCAGCUCGCGUUGAUUACGUCCCUGCCCUUUGUACACACCGCCCGUCGCU
>SMBZZZ51        315 bp
UAACCUGCUAAAUAGUUAUGUUAACUUUGGUUGACAGUUGACUUCUUAGAGGGACUAUGGAUUUUUAAUCCAUGGAAGUUUGAGGCAAUAACAGGUCUGUGAUGCCCUUAGAUGUUCUGGGCCGCACGCGCGCUACACUGAUGAAGGCAACAAGUAAUUCACCUUGGCCGGAAGGUCUGGGUAAUCUUUUGAAACUUUAUCGUGCUGGGGAUAGAGCAUUGCAAUUAUUGCUCUUCAACGAGGAAUUCCUAGUAAGCGCAAGUCAUCAGCUUGCGUUGAUUACGUCCCUGCCCUUUGUACACACCGCCCGUCGCU
>SMBZZZ52        312 bp
CUACCUGUCAUACUACGACAGCUGAUGUGAAUCGGUUGGCGUUCUAUGAGGGACUGACUGGGGUUACCAGUAGGAAGUUUGAGGCAAUAACAGGUCUGUGAUGCCCUUAGAUGUUCUGGGCUGCACGCGCGCUACACUGAUGGAGGCAGCGAGUGAUACCUGUACCGGAAGGUAUGGGAAAUCUUGUGAAACUCCAUCGUGCUGGGGAUAGACCAUUGCAAUUAUUGGUCUUCAACGAGGAAUUCCUAGUAAGCGCAAGUCAUCAGCUUGCGUUGAUUACGUCCCUGCCCUUUGUACACACCGCCCGUCGCU
>SMBZZZ53        313 bp
UAACCUGCUAAAUAGCCAGGCUAGCUUUGGCUGGUCGCCGGCUUCUUAGAGGGACUAUCGGCUCAAGCCGAUGGAAGUUUGAGGCAAUAACAGGUCUGUGAUGCCCUUAGAUGUUCUGGGCCGCACGCGCGCUACACUGACAGAGCCAACGAGUUUCUUCCUUGUCCGAAAGGUCUGGGUAAUCUUGUUAAACUCUGUCGUGCUGGGGAUAGAGCAUUGCAAUUAUUGCUCUUCAACGAGGAAUUCCUAGUAAGCGCAAGUCAUCAGCUUGCGCUGAUUACGUCCCUGCCCUUUGUACACACCGCCCGUCGCU
>SMBZZZ54        315 bp
UAACCUGCUAAAUAGUUGGCUAAACUCUGGUUUAGACUAUACUUCUUAGAGGGACUAUCGAUGUUUAAUCGAUGGAAGUUUGAGGCAAUAACAGGUCUGUGAUGCCCUUAGAUGUUCUGGGCCGCACGCGCGCUACACUGAUAUAGGCAACGAGUAAUUCACCUUGGCCGGAAGGUCUGGGUAAUCUUUUGAAACUAUAUCGUGCUGGGGAUAGUCCUUUGCAAUUAUUGGACUUAAACGAGGAAUUCCUAGUAAGCGUGAGUCAUCAGCUCGCGUUGAUUACGUCCCUGCCCUUUGUACACACCGCCCGUCGCU
>OtuZ1014        312 bp
CUACCUGUCAUACUAGAGUGAGCGAUGAGGAUCGUUUGCUGUUCUAUGAGGGACUGACUGGGGUUACCAGUAGGAAGUUUGAGGCAAUAACAGGUCUGUGAUGCCCUUAGAUGUUCUGGGCUGCACGCGCGCUACACUGAUGGAGGCAGCGAGUGUUGCCUGUGCCGGAAGGCAUGGGAAAUCUUGUGAAACUCCAUCGUGCUGGGGAUAGACCAUUGCAAUUAUUGGUCUUCAACGAGGAAUUCCUAGUAAGCGCAAGUCAUCAGCUUGCGUUGAUUACGUCCCUGCCCUUUGUACACACCGCCCGUCGCU
>SMBZZZ55        314 bp
UAACCUGCUAAAUAGCCCGACUAGCUUUUGCUGCUCGCUGGCUUCUUAGAGGGACUAUUGGCAUAAAGCCAAUGGAAGUUUGAGGCAAUAACAGGUCUGUGAUGCCCUUAGAUGUUCUGGGCCGCACGCGCGCUACACUGACGGAGCCAGCGAGUUCAUUCCUUGGCCGGAAGGUCUGGGUAAUCUUGUGAAACUCCGUCGUGAUGGGGAUAGAGCAUUGCAAUUAUUGCUCUUCAACGAGGAAUUCCUAGUAAGCGCAAGUCAUCAGCUUGCGUUGAUUACGUCCCUGCCCUUUGUACACACCGCCCGUCGCU
>SMBZZZ56        315 bp
UAACCUGCUAAAUAGUCAGGCCGGCUUUUGCUGGUCGCCGACUUCUUAGAGGGACUGUCAGCGUCUAGCUGACGGAAGUUUGAGGCAAUAACAGGUCUGUGAUGCCCUUAGAUGUUCUGGGCCGCACGCGCGCUACACUGACAGGGCCAGCGAGUUUAUCACCUUGGCCGAAAGGCCUGGGUAAUCUUGUGAAACCUUGUCGUGCUGGGGAUAGAGCAUUGCAAUUAUUGCUCUUCAACGAGGAAUACCUAGUAAGCGCAAGUCAUCAGCUUGCGUUGAUUACGUCCCUGCCCUUUGUACACACCGCCCGUCGCU
>SMBZZZ57        314 bp
UAACCUGCUAAAUAGUCAGGCCGGCUUCGGCUGGUCGUCGACUUCUUAGAGGGACUGUCGGCGUUUAGCCGACGGAAGUUUGAGGCAAUAACAGGUCUGUGAUGCCCUUAGAUGUUCUGGGCCGCACGCGCGCUACACUGACUGAGCCAGCGAGUUUUCACCUUGGCCGAGAGGUCUGGGUAAUCUUGUGAAACUCAGUCGUGCUGGGGAUAGAGCAUUGCAAUUAUUGCUCUUCAACGAGGAAUACCUAGUAAGCGUGAGUCACCAGCUCGCGUUGAUUACGUCCCUGCCCUUUGUACACACCGCCUGUCGCU
>SMBZZZ58        312 bp
CUACCUGUCAUACUACGGUUGCUGAUGUGAAUCGGCUGCUGUUCUAUGAGGGACUGACUGGGGUUACCAGUAGGAAGUUUGAGGCAAUAACAGGUCUGUGAUGCCCUUAGAUGUUCUGGGCUGCACGCGCGCUACACUGAUGGAGGCAGCGAGUCUUGCCUGUGCCGGAAGGCAUGGGAAAUCUUGUGAAACUCCAUCGUGCUGGGGAUAGACCAUUGCAAUUAUUGGUCUUCAACGAGGAAUUCCUAGUAAGCGCAAGUCAUCAGCUUGCGUUGAUUACGUCCCUGCCCUUUGUACACACCGCCCGUCGCU
>OtuZ1032        314 bp
UAACCUGCUAAAUAGCCCAGUCGACUAUGGUUGGCUGCUGGCUUCUUAGAGGGACUAUUGGCGUUUAGCCAAUGGAAGUUUGAGGCAAUAACAGGUCUGUGAUGCCCUUAGAUGUUCUGGGCCGCACGCGCGCUACACUGACGGAGCCAACGAGUCUUUUCCUUGUCCGGAAGGACUGGGUAAUCUUGUGAAACUUCGUCGUGCUGGGGAUAGAGCAUUGCAAUUAUUGCUCUUCAACGAGGAAUUCCUAGUAAGCGUGAGUCAUCAGCUCGCGUUGAUUACGUCCCUGCCCUUUGUACACACCGCCCGUCGCU
>SMBZZZ59        306 bp
UGGCCUCUAACUAGGGUGCGCAGCGGUAGCUACGCGACCUUCUUAGGGGGACUAUUGAUGUAAGUCGAUGGAAGUUCGAGGCAAUAACAGGUCUGUGAUGCCCUUAGACGUUCUGGGCCGCACGCGCGCUACACUGACGGAGGCAGCGAGUUGACCUUUGCCGAGAGGCAUGGGAAAUCUUGAAACUCCGUCGUGCUGGGGAUAGAGCAUUGCAAUUUUUGCUCUUCAACGAGGAAUUCCUAGUAAGCGCAAGUCAUCAGCUUGCGUUGAUUACGUCCCUGCCCUUUGUACACACCGCCCGUCGCU
>SMBZZZ60        310 bp
TAACCTGCTAACTAGTTGGCGGTATGAGAATACTGTCCGCTTCTTAGAGGGACTGACTATGTTTAATAGTCGGAAGTTTGAGGCAATAACAGGTCTGTGATGCCCTTAGATGTTCTGGGCTGCACGCGCGCTACACTGACAGAGCCAGCGAGTATACCTTGGCCGAGAGGTCTGGGAAATCTTGTGAAACTCTGTCGTGCTGGGGATAGATCATTGCAATTATTGGTCTTGAACGAGGAATTCCTAGTAAGCGCATGTCATCAGCATGCGTTGATTACGTCCCTGCCCTTTGTACACACCGCCCGTCGCT
>SMBZZZ61        313 bp
UAUCCUGCUAAAUAGACGGCGCUGCCCUUGUGGCAGUGUCUCCGUCUUCUUAGAGGGACUAUCUGUGACUAACAGAUGGAAGAAAGGCAAUAACAGGUCUGUGAUGCCCUUAGAUGUUCUGGGCCGCACGCGCGCUACACUGACAAAGCCAGCGAGUCUCCUGGACCGGAAGGUCUGGGCAAUCUUGUGAAACUUUGUCGUGAUGGGGAUUGACCAUUGCAAUUAUUGGUCAUGAACGAGGAAUUCCUAGUAAGUGCGAGUCAUCAGCUCGCGCUGAUUACGUCCCUGUCCUUUGUACACACCGCCCGUCGAU
>SMBZZZ62        315 bp
UAACCUGCUAAAUAGUUACGUUAACUUUGGUUGACGGCUAACUUCUUAGAGGGACUAUUGAUGACUAAUCAAUGGAAGUUUGAGGCAAUAACAGGUCUGUGAUGCCCUUAGAUGUUCUGGGCCGCACGCGCGCUACACUGAUGAAGGCAACAAGUAAUUAACCUUGGCCGGAAGGUCCGGGUAAUCUUUUGAAACUUCAUCGUGCUGGGGAUAGAGCAUUGCAAUUAUUGCUCUUCAACGAGGAAUUCCUAGUAAGCGUGAGUCAUCAGCUCGCGUUGAUUACGUCCCUGCCCUUUGUACACACCGCCCGUCGCU
>SMBZZZ63        315 bp
UAACCUGCUAAAUAGUCAGGCCGGCUCCGGCUGGUCGUGGACUUCUUAGAGGGACUGUCGGCGUUUAGCCGACGGAAGUUUGAGGCAAUAACAGGUCUGUGAUGCCCUUAGAUGUUCUGGGCCGCACGCGCGCUACACUGACCGAGCCAGCGAGUCUUUAACCUUGGCCGAGAGGCCUGGGUAAUCUUGUGAAACUCGGUCGUGCUGGGGAUAGAGCAUUGCAAUUAUUGCUCUUCAACGAGGAAUACCUAGUAAGCGUGAGUCACCAGCUCGCGUUGAUUACGUCCCUGCCCUUUGUACACACCGCCCGUCGCU
>SMBZZZ64        314 bp
UGACCUGCUAAAUAGCCCAAUUCACUUUGGUGGAUUGCUGGCUUCUUAGAGGGACUUUUGGCUCAAGCCAAUGGAAGUACGAGGCAAAAACAGGUCUGUGAUGCCCUUAGAUGUUCUGGGCCGCACGCGCGCUACACUGACAGAGCCAGCGAGUACAUCACCUUGGCCGAAAGGUCUGGGUAAUCUUGUUAAACUCUGUCGUGCUGGGGAUAGAGCAUUGCAAUUAUUGCUCUUCAACGAGGAAUGCCUAGUAAGCGCAAGUCAUCAGCUUGCGUUGAUUACGUCCCUGCCCUUUGUACACACCGCCCGUCGCU
>SMBZZZ65        314 bp
TAACCTGCTAAATAGTTACACTCACTTTGGTGGGTGATTAACTTCTTAGAGGGACTATCGGCGATTAGTCGATGGAAGTTTGAGGCAATAACAGGTCTGTGATGCCCTTAGATGTTCTGGGCCGCACGCGCGCTACACTGATGATGGCAACAAGTTTTCACCTTGGCCGGAAGGCCTGGGTAATCTTCTGAAACATCATCGTGCTGGGGATAGTCCTTTGCAATTATTGGACTTCAACGAGGAATTCCTAGTAAGCGTGAGTCATCAGCTCGCGTTGATTACGTCCCTGACCTTTGTACACACCGCCCGTCGCT
>SMBZZZ66        320 bp
TGACCTGCTAAATAGACGGGTTGACATTTTGTTGGCCCCTTACGTCTTCTTAGAGGGACAATCGACCGTCTAGGTGATGGAGGCAAAAGGCAATAACAGGTCTGTGATGCCCTTAGATGTTCCGGGCTGCACGCGCGCTACACTGACAGAGACAACGAGTGGGGCCCCTTGTCCGAAATGACTGGGTAAACTTGTGAAACTTTGTCGTGCTGGGGATGGAGCTTTGTAATTTTTGCTCTTCAACGAGGAATTCCTAGTAAGCGCAAGTCATCAGCTTGCGTTGACTACGTCCCTGCCCTTTGTACACACCGCCCGTCGCT
>SMBZZZ67        315 bp
UAACCUGCUAAAUAGUUGCGUUAACUUUGGUUGACGAUCUAACUUCUUAGAGGGACUAUCGAUGUUUAAUCGAUGGAAGUUUGAGGCAAUAACAGGUCUGUGAUGCCCUUAGAUGUUCUGGGCCGCACGCGCGCUACACUGAUGAAGGCAACAAGUACUCACCUUGGCCGGAAGGUCCGGGUAAUCUUUUGAAACUUUAUCGUGCUGGGGAUAGAGCAUUGCAAUUAUUGCUCUUAAACGAGGAAUUCCUAGUAAGCGUGAGUCAUCAGCUCGCGUUGAUUACGUCCCUGCCCUUUGUACACACCGCCCGUCGCU
>SMBZZZ68        315 bp
UAACCUGCUAACUAGUCCUGCGAAAUUCUUUUCGUAGCUGACUUCUUAGAGGGACUACGGAUGUGUAAUCCGUGGAAGUUUGAGGCAAUAACAGGUCUGUGAUGCCCUUAGAUGUUCUGGGCCGCACGCGCGCUACACUGAUGCAGUCAACGAGUUUAUAACCUUGACCGGAAGGUCUGGGUAAUCUUUUGAAACUGCAUCGUGCUGGGGAUAGUCCAUUGCAAUUAUUGGACUUCAACGAGGAAUUCCUAGUAAGCGUGAGUCAUCAGCUCACGUUGAUUACGUCCCUGCCCUUUGUACACACCGCCCGUCGCU
>SMBZZZ69        314 bp
UAACCUGCUAAAUAGUUGCACGAAUAUUUAUUCGUGUCAACUUCUUAGAGGGACUGACUACGUUUAGUAGUCGGAAGUUUGAGGCAAUAACAGGUCUGUGAUGCCCUUAGAUGUUCUGGGCCGCACGCGCGCUACACUGAUAAAGGCAGCGAGUAUAUAACCUUGAUUGAAAAAUCUGGGUAAUCUUGUGAAUCUUUAUCGUGCUGGGGAUAGACCAUUGCAAUUAUUGGUCUUCAACGAGGAAUUCCUAGUAAGCGCAAGUCAUCAGCUUGCGUUGAUUACGUCCCUGCCCUUUGUACACACCGCCCGUCGGU
>SMHZZZZ8        314 bp
TAACCTGCTAAATAGTTGCGCCAACTCTGGTTGGTGATCAACTTCTTAGAGGGACTATAGATTCAAATCTATGGAAGTTTGAGGCAATAACAGGTCTGTGATGCCCTTAGACGTTCTGGGCCGCACGCGCGCTACACTGATAAAGGCAGCAAGTAATTCACCTTGGCCGGAAGGCCTGGGTAATCTTTTGAAACTTTATCGTGCTGGGGATAGTCCCTTGCAATTTTTGGACTTGAACGAGGAATTCCTAGTAAGCGCAAGTCATCAGCTTGCGTTGATTACGTCCCTGCCCTTTGTACACACCGCCCGTCGCT
>SMBZZZ70        314 bp
UAACCUGCUAAAUAGUUGAAUCAACUCUGGUUGAUGUCAACUUCUUAGAGGGACUAUGGAUGUUCAAUCCAUGGAAGUUUGAGGCAAUAACAGGUCUGUGAUGCCCUUAGAUGUUCUGGGCCGCACGCGCGCUACACUGAUGAAGGCAGCAAGUUUUACUCCUUGGCCGGAAGGUCUGGGUAAUCUUUUGAAACUUCAUCGUGCUGGGGAUAGUCCUUUGCAAUUAUUGGACUUCAACGAGGAAUUCCUAGUAAGCGCGAGUCAUCAGCUCGCGUUGAUUACGUCCCUGCCCUUUGUACACACCGCCCGUCGCU
>SMBZZZ71        315 bp
UAACCUGCUAAAUAGUUGCAUGAACUCUGGUUCAUGAUCAACUUCUUAGAGGGACUAUAGACGUUUAGUCUAUGGAAGUUUGAGGCAAUAACAGGUCUGUGAUGCCCUUAGAUGUUCUGGGCCGCACGCGCGCUACACUGAUAAUGGCAACAAGUAAUUCACCUUGGCCGGAAGGUCUGGGUAAUCUUUUGAAACAUUAUCGUGCUGGGGAUAGUCCUUUGCAAUUAUUGGACUUUAACGAGGAAUUCCUAGUAAGCGUGAGUCAUCAGCUCGCGUUGAUUACGUCCCUGCCCUUUGUACACACCGCCCGUCGCU
>SMBZZZ72        315 bp
UAAUCUGCUAAAUAGUUGCAAUCACUUUGGUGGUUGAUGCAGCUUCUUAGAGAGACUGUGUACGUUUAGUACGCGGAAGUUUGAGGCAAUAACAGGUCUGUGAUGCCCUUAGAUGUUCUGGGCCGCACGCGCGCUACACUGACGAAGGCAACAAGUAUUCACCUUGGCCGGAAGGCCUGGGUAAUCUUUUGAAACUUUGUCGUGCUGGGGAUAGUCCCUUGCAAUUAUUGGACUUAAACGAGGAAUUCCUAGUAAGUGCAAGUCAUCAGCUUGCGUUGAUUACGUCCCUGCCCUUUGUACACACCGCCCGUCGCU
>SMBZZZ73        312 bp
CTACCTGTCATACTACGGTTGCTGATGAGAATCGGTGAGCGTTCTATGAGGGACTGACTGGGGTTACCAGTAGGAAGTTTGAGGCAATAACAGGTCTGTGATGCCCTTAGATGTTCTGGGCTGCACGCGCGCTACACTGATGGAGGCAGCGAGTCTTGCCTGTGCCGGAAGGCATGGGAAATCTTGTGAAACTCCATCGTGCTGGGGATAGACCATTGCAATTATTGGTCTTCAACGAGGAATTCCTAGTAAGCGCAAGTCATCAGCTTGCGTTGATTACGTCCCTGCCCTTTGTACACACCGCCCGTCGCT
>SMBZZZ74        314 bp
TAACCTGCTAAATAGTGTCGCGAACCTGCGTTCGTAGATGCTTCTTAGAGGGACTGACCACGTTTAGTGGTAGGAAGTTTGAGGCAATAACAGGTCTGTGATGCCCTTAGATGTTCTGGGCCGCACGCGCGCTACACTGACAAAGTCAGCGAGTATATAACCTTGGCCGGAAGGCCTGGGCAATCTTGTGAAACTTTGTCGTGCTGGGGATAGACCATTGCAATTATTGGTCTTCAACGAGGAATTCCTAGTAAGCGCAAGTCATCAGCTTGCGTTGATTACGTCCCTGCCCTTTGTACACACCGCCCATCGCT
>SMBZZZ75        318 bp
UAACCUGCUAAUUAGCUAGGCCAACAAUUUUGUUGGUUUCUUAGCUUCUUAGAGGGACUGUUGAUGUUUAAUCAACGGAAGUUUGAGGCAAUAACAGGUCUGUGAUGCCCUUAGAUGUUCUGGGCCGCACGCGCGCUACACUGAUGAAGUCAGCAAGUUAUUUUCCUUAACCGAAAGGUUUGGGUAAUCUUUUGAAACUUCAUCGUGCUGGGGAUAGUCCCUUGUAAUUAUUGGACUUGAACGAGGAAUUCCUAGUAAGCACAAGUCAUCAGCUUGUGCUGAUUACGUCCCUGCCCUUUGUACACACCGCCCGUCGCU
>SMBZZZ76        314 bp
UAACCUGCUAAAUAGUGGUGCCAACCUUGGUUGGUGAUCACUUCUUAGAGGGACUGACUACGAUUAGUGGUCGGAAGUUUGAGGCAAUAACAGGUCUGUGAUGCCCUUAGAUGUUCUGGGCUGCACGCGCGCUACACUGACAAAGACAGCAAGUAUACAACCUUGGCCGAAAGGUCUGGGCAAUCUUUUGAAACUUUGUCGUGCUGGGGAUAGACCAUUGCAAUUAUUGGUCUUCAACGAGGAAUUCCUAGUAAGCGCAUGUCAUCAGCAUGCGUUGAUUACGUCCCUGCCCUUUGUACACACCGCCCGUCGCU
>SMBZZZ77        314 bp
UAACCUGCUAAAUAGACUUGCGAUUUUCUUAAUCGUAAGCCUUCUUAGAGGGACUAACUACUUUUAGUGGUUGGAAGUUUGAGGCAAUAACAGGUCUGUGAUGCCCUUAGAUGUUCUGGGCCGCACGCGCGCUACACUGAUGAAGGCAGCGAGUAUAUAACCUUGUCCGUAAGGACUGGGCAAUCUUGUGAAACUUCAUCGUGCUGGGGAUAGACCCUUGCAAUUUUUGGUCUUCAACGAGGAAUUCCUAGUAAGCGCAAGUCAUCAGCUUGCGUUGAUUACGUCCCUGCCCUUUGUACACACCGCCCGUCGGU
>SMBZZZ78        312 bp
CTACCTGTCATACTACGACTGTTGATGCGAATCGGCAGGCGTTCTATGAGGGACTGACTGGGGTTACCAGTAGGAAGTTTGAGGCAATAACAGGTCTGTGATGCCCTTAGATGTTCTGGGCTGCACGCGCGCTACACTGATGGAGGCAGCGAGTCTTACCTGTACCGGAAGGTATGGGAAATCTTGTGAAACTCCATCGTGCTGGGGATAGACCATTGCAATTATTGGTCTTCAACGAGGAATTCCTAGTAAGCGCAAGTCATCAGCTTGCGTTGATTACGTCCCTGCCCTTTGTACACACCGCCCGTCGCT
>SMBZZZ79        312 bp
TAACCTGCTAAATAGTCCGTATTACCCCGGTAGTACGCCGACTTCTTAGAGGGACTATCGGCTCAAGCCGATGGAAGTTTGAGGCAATAACAGGTCTGTGATGCCCTTAGATGTTCTGGGCCGCACGCGCGTTACACTGACGGGGCCAGCGAGTCTTTCCTTGACCGAAAGGTCCGGGTAATCTTGTGAAACCCCGTCGTGCTGGGGATAGAGCATTGCAATTATTGCTCTTCAACGAGGAATCCCTAGTAAGCGCAAGTCATCAGCTTGCGTTGATTACGTCCCTGCCCTTTGTACACACCGCCCGTCGCT
>SMBZZZ80        313 bp
UAACCUGCUAAAUAGUCACAUCAACUUUUAGUUGAUGCUGACUUCUUAGAGGGACUAUGGAUGUUUAAUCCAUGGAAGUUUGAGGCAAUAACAGGUCUGUGAUGCCCUUAGAUGUUCUGGGCCGCACGCGCGCUACACUGAUGAAGGCAACGAGUAUUCACCUUGGCCGGAAGGUCUGGGUAAUCUUUUAAACUUCAUCGUGCUGGGGAUAGAGCAUUGCAAUUAUUGCUCUUCAACGAGGAAUUCCUAGUAAGCGUGAGUCAUCAGCUCGCGUUGAUUACGUCCCUGCCCUUUGUACACACCGCCCGUCGCU
>SMBZZZ81        314 bp
UAACCUGCUAAAUAGGCGUGGGAACUUUGGUUUCUGACGACUUCUUAGAGGGACUAACCACGUUUAGUGGUUGGAAGUUUGAGGCAAUAACAGGUCUGUGAUGCCCUUAGAUGUUCUGGGCUGCACGCGCGCUACACUGAUAGAGGCAGCGAGUCUACCGCCUUGACCGGAAGGUCUGGGUAAUCUUGUGAAACUCUAUCGUGCUGGGGAUAGACCAUUGCAAUUAUUGGUCUUCAACGAGGAAUUCCUAGUAAGCGCAUGUCAUCAGCAUGCGUUGAUUACGUCCCUGCCCUUUGUACACACCGCCCGUCACU
>SMBZZZ82        315 bp
UAACCUGCUAAAUAGUUACGUGAACUUUUGUUUGCGGUUAACUUCUUAGAGGGACUGUCUGUGUCUAACAGAUGGAAGUUUGAGGCAAUAACAGGUCUGUGAUGCCCUUAGAUGUUCUGGGCUGCACGCGCGCUACACUGACGAAAUCAGCGAGUAUAUAACCUUGGCCGAAAGGUCCGGGUAAUCUUGUGAAAUUUCGUCGUGCUGGGGAUAGACCAUUGCAAUUAUUGGUCUUCAACGAGGAAUUCCUAGUAAGCGCGAGUCAUCAGCUCGCGUUGAUUACGUCCCUGCCCUUUGUACACACCGCCCGUCGCU
>SMBZZZ83        314 bp
UAACCUGCUAAAUAGCCGGGCUAUCUUUGGAUGGUCGUCGGCUUCUUAGAGGGACUAUCGGCUCAAGCCGAUGGAAGUUUGAGGCAAUAACAGGUCUGUGAUGCCCUUAGAUGUUCUGGGCCGCACGCGCGCUACACUGACAGAGCCAACGAGUUCAUCACCUUGCCCGGAAGGGUUGGGUAAUCUUGUUAAACUCUGUCGUGCUGGGGAUAGAGCAUUGCAAUUAUUGCUCUUCAACGAGGAAUGCCUAGUAAGCGCAUGUCAUCAGCAUGCGUUGAUUACGUCCCUGCCCUUUGUACACACCGCCCGUCGCU
>SMBZZZ84        315 bp
TAACCTGCTAAATAGTTATAGGAACTTTGGTTCCTACTTGACTTCTTAGAGGGACTATGGATGTTTAATCCATGGAAGTTTGAGGCAATAACAGGTCTGTGATGCCCTTAGATGTTCTGGGCCGCACGCGCGCTACACTGATGCAGGCAACAAGTAATTCACCTTGGCCGGAAGGTCTGGGTAATCTTTTGAAACTGTATCGTGCTGGGGATAGAGCATTGTAATTATTGCTCTTAAACGAGGAATTCCTAGTAAGCGTTTGTCATCAGCAAGCGTTGATTACGTCCCTGCCCTTTGTACACACCGCCCGTCGCT
>SMBZZZ85        315 bp
UAACCUGCUAAAUAGUUACGUUAACUUUGGUUGACGUUCAACUUCUUAGAGGGACUAUUGAUGUUUAAUCAAUGGAAGUUUGAGGCAAUAACAGGUCUGUGAUGCCCUUAGAUGUUCUGGGCCGCACGCGCGCUACACUGAUGAAGGCAACAAGUAAUUCACCUUGACCGGAAGGCCCGGGUAAUCUUUUGAAACUUCAUCGUGCUGGGGAUAGAGCAUUGCAAUUAUUGCUCUUCAACGAGGAAUUCCUAGUAAGCGUGAGUCAUCAGCUCGCGUUGAUUACGUCCCUGCCCUUUGUACACACCGCCCGUCGCU
>SMBZZZ86        314 bp
UAACCUGCUAAAUAGUUGCGUAUACUCCGGUAUAUGGUAACUUCUUAGAGGGACUAUGGAUGUUUAAUCCAUGGAAGUUUGAGGCAAUAACAGGUCUGUGAUGCCCUUAGAUGUCCUGGGCUGCACGCGCGCUACACUGAUGAAGUCAGCGAGUAUAUAACCUUGGCCGGAAGGCCUGGGUAAUCUUCUGAAACUUCAUCGUGCUGGGGAUAGUCCAUUGCAAUUAUUGGACUUGAACGAGGAAUUCCUAGUAAGCGUGAGUCAUCAGCUCGCGUUGAUUACGUCCCUGCCCUUUGUACACACCGCCCGUCGCU
>SMBZZZ87        314 bp
UAACCUGCUAAAUAGUAUGGUGAACGCAAGUUUGCUUAUACUUCUUAGAGGGACUAACCUUGUUUAAAGGUUGGAAGUUUGAGGCAAUAACAGGUCUGUGAUGCCCUUAGAUGUUCUGGGCCGCACGCGCGCUACACUGAUGAAGGCAACAAGUAUAUAACCUUGGCUGAAGAGUCUGGGUAAUCUUUUGAAACUUUAUCGUGCUGGGGAUAGACCAUUGCAAUUAUUGGUCUUCAACGAGGAAUUCCUAGUAAGCGCGAGUCAUCAACUCGCGUUGAUUACGUCCCUGCCCUUUGUACACACCGCCCGUCGCU
>SMBZZZ88        314 bp
TAACCTGCTAAATAGTTGCGTCAACTTTGGTTGGCGTTCAACTTCTTAGAGGGACTATCAATGTTTAATTGATGGAAGTTTGAGGCAATAACAGGTCTGTGATGCCCTTAGATGTTCTGGGCCGCACGCGCGCTACACTGATGAAGGCACCAAGTTTTTTCCTTGACCGAGAGGTCTGGGTAATCTTTTGAAACTTCATCGTGCTGGGGATAGTCCTTTGCAATTATTGGACTTCAACGAGGAATTCCTAGTAAGCGTGAGTCATCAGCTCGCGTTGATTACGTCCCTGCCCTTTGTACACACCGCCCGTCGCT
>SMBZZZ89        314 bp
UAACCUGCUAAAUAGCCCGGCCAGCCUCGGCUGGUCGCCGGCUUCUUAGAGGGACUAUCGGCUCAAGCCGAUGGAAGUUUGAGGCAAUAACAGGUCUGUGAUGCCCUUAGAUGUUCUGGGCCGCACGCGCGCUACACUGACAGGGCCAACGAGUGCAUCACCUUGGCCGGAAGGCCCGGGUAAUCUUGUUAAACCCUGUCGUGCUGGGGAUAGAGCAUUGCAAUUAUUGCUCUUCAACGAGGAAUGCCUAGUAAGCGCGAGUCAUCAGCUCGCGCUGAUUACGUCCCUGCCCUUUGUACACACCGCCCGUCGCU
>SMHZZZZ9        314 bp
TAACCTACTAAATAGCCAGGCCCGCTTTTGCGGGTCGCCGGCTTCTTAGAGGGACTATCGGCTCAAGCCGATGGAAGTTTGAGGCAATAACAGGTCTGTGATGCCCTTAGATGTTCTGGGCCGCACGCGCGCTACACTGACAGAGCCAACGAGTTCATCACCTTGGCCGGAAGGTCTGGGTAATCTTGTTAAACTCTGTCGTGCTGGGGATAGAGCATTGCAATTATTGCTCTTCAACGAGGAATGCCTAGTAAGCGCGTGTCATCAGCACGCGTTGATTACGTCCCTGCCCTTTGTACACACCGCCCGTCGCT
>SMBZZZ90        314 bp
UAACCUGCUAACUAGUAACACAAACUAUGGUUUGUGGUGACUUCUUAGAGGGACUGUCAGUGUUUAACUGACGGAAGUUUGAGGCAAUAACAGGUCUGUGAUGCCCUUAGAUGUUCUGGGCUGCACGCGCGCUACACUGAUGAAACCAGCGAGUAUAUAACCUUGGCCGAUAGGUCUGGGUAAUCUUGUGAAAUUUCAUCGUGCUGGGGAUAGACCAUUGCAAUUAUUGGUCUUCAACGAGGAAUUCCUAGUAAGCGCGAGUCAUCAGCUCGCGUUGAUUACGUCCCUGCCCUUUGUACACACCGCCCGUCGCU
>SMBZZZ91        314 bp
AAACCTGCTAAATAGGGGCGGGCACGCGAGTGCTTCGCACCTTCTTAGAGGGACTGAATACGTTTAGTATTCGGAAGTTTTAGGCAATAACAGGTCTGTGATGCCCTTAGATGTTCTGGGCTGCACGCGCGATACAATGGCCTAGTCAGCGAGTATACCACCTTGACCGGAAGGTCTGGGTAATCTTTTGAAACTAGGCCGTGCTGGGGATAAACCATTGCAATTATTGGTTTTCAACGAGGAATTCTTAGTAAGCGCAAGTCATCAACTTGCGTTGATTACGTCCCTGCCCTTTGTACACACCGCCCGTCGTT
>SMHZZZ10        309 bp
UAACCUGCUAAAUAGCCCGCAUUGCUCCGGCAGUGCGCUGGCUUCUUAGAGGGACUUUCGGCUCAAGCCGAAGGAAGUUUGAGGCAAUAACAGGUCUGUGAUGCCCUUAGAUGUUCUGGGCCGCACGCGCGCUACACUGACGGGGUCAGCGAGUUCCUUGGCCGAAAGGCCCGGGUAAUCUUGUUAGCCCCCGUCGUGCUGGGGAUAGAGCAUUGCAAUUAUUGCUCUUCAACGAGGAAUCCCUAGUAAGCGCAAGUCAUCAGCUUGCGUUGAUUACGUCCCUGCCCUUUGUACACACCGCCCGUCGCU
>SMBZZZ92        316 bp
UAACCUGCUAAAUAGUUACGCGAACCUUGUGUUCGUGGCCAACUUCUUAGAGGGACUACAUACGUUUAGUAUGUGGAAGUUUGAGGCAAUAACAGGUCUGUGAUGCCCUUAGAUGUUCUGGGCCGCACGCGCGCUACACUGAUGAAGUCAACGAGUAUAUAACCUUGGCCGGAAGGUCUGGGUAAUCUUGUGAAACUUUAUCGUGCUGGGGAUAGAUCAUUGCAAUUAUUGAUCUUCAACGAGGAAUUCCUAGUAAGCGCGAGUCAUCAACUCGCGUUGAUUACGUCCCUGCCCUUUGUACACACCGCCCGUCGCU
>SMBZZZ93        311 bp
TAACCTGCTAACTAGTTGCGTGTACGAGAGTATGCGAGACTTCTTAGAGGGACTGACTATGTTTAATAGTCGGAAGTTTGAGGCAATAACAGGTCTGTGATGCCCTTAGATGTTCTGGGCTGCACGCGCGCTACACTGACAAAGTCAGCGAGTACTACCTTGGCCGAGAGGTCTGGGAAATCTTGTGAAACTTTGTCGTGCTGGGGATAGATCATTGCAATTATTGGTCTTGAACGAGGAATTCCTAGTAAGCGCAAGTCATCAGCTTGCGTTGATTACGTCCCTGCCCTTTGTACACACCGCCCGTCGCT
>SMBZZZ94        315 bp
TATCCTGCTAAATAGCCCGGCCGGCTTTGGCTGGTCGCTGGCTTCTTAGAGGGACTTTTAGCGTTTAGCTAAAGGAAGTTTGAGGCAATAACAGGTCTGTGATGCCCTTAGATGTTCTGGGCCGCACGCGCGCTACACTGACAGAGCCAGCGAGTATTTTTCCTTGGCCGGAAGGCCTGGGTAATCTTGTTAAACTCTGTCGTGATGGGGATAGAGCATTGCAATTATTGCCCTTCAACGAGGAATTCCTAGTAAGCGCAAGTCATCAGCTTGCGTTGATTACGTCCCTGCCCTTTGTACACACCGCCCGTCGCT
>SMBZZZ95        314 bp
TCACCTGCTAAATAGCCAGGCTAGCTTTGGCTGGTCGCCGGCTTCTTAGAGGGACTATCGGCTCAAGCCGATGGAAGTTGGAGGCAATAACAGGTCTGTGATGCCCTTAGATGTTCTGGGCCGCACGCGCGCTACACTGACAGAGCCAACGAGTTCTTTCCCTTGGCCGGAAGGTCTGGGTAATCTTGTTAAACTCTGTCGTGCTGGGGATAGAGCATTGCAATTATTGCTCTTCAACGAGGAATGCCTAGTAAGCGCGTGTCATCAGCACGCGTTGATTACGTCCCTGCCCTTTGTACACACCGCCCGTCGCT
>SMBZZZ96        311 bp
UAACCUGCUAACUAGUGCCGGUUACGCGAGUAGCCGGUGACUUCUUAGAGGGACUGACUAUGUUUAAUAGUCGGAAGUUUGAGGCAAUAACAGGUCUGUGAUGCCCUUAGAUGUUCUGGGCUGCACGCGCGCUACACUGACAAAGGCAGCGAGUAUACCUUGGCCGAGAGGUCUGGGAAAUCUUGUUAAACUUUGUCGUGCUGGGGAUAGAUCAUUGCAAUUAUUGGUCUUGAACGAGGAAUUCCUAGUAAGCGCAUGUCAUCAGCAUGCGUUGAUUACGUCCCUGCCCUUUGUACACACCGCCCGUCGCU
>SMBZZZ97        315 bp
TAACCTGCTAAATAGCCAGGCCGGCTTTTGCTGGTCGCCGGCTTCTTAGAGGGACTGTAGGCGTCTAGCTTACGGAAGTTTGAGGCAATAACAGGTCTGTGATGCCCTTAGATGTTCTGGGCCGCACGCGCGCTACACTGACAGAGCCAGCGAGTTCATCACCTTGGCCGGAAGGTCTGGGTAATCTTGTGAAACTCTGTCGTGCTGGGGATAGAGCATTGCAATTATTGCTCTTCAACGAGGAATTCCTAGTAAGCGTGAGTCATCAGCTCGCGTTGATTACGTCCCTGCCCTTTGTACACACCGCCCGTCGCT
>SMBZZZ98        315 bp
TAACCTGCTAAATAGTCCGGCCGGCTTCGGCTGGTCGCTGACTTCTTAGAGGGACTAACAGCGTTTAGCTGTTGGAAGTTTGAGGCAATAACAGGTCTGTGATGCCCTTAGATGTTCTGGGCCGCACGCGCGCTACACTGACTGAGCCAGCGAGTTTATAACCTTGGCCGAAAGGTCTGGGTAATCTTGTGAAACTCAGTCGTGCTGGGGATAGAGCATTGCAATTATTGCTCTTCAACGAGGAATGCCTAGTAAGCGTGAGTCATCAGCTCACGTTGATTACGTCCCTGCCCTTTGTACACACCGCCCGTCGCT
>SMBZZZ99        315 bp
TAACCTACTAAATAGTGCTGCTAGCATTTGCTGGTATAGTCACTTCTTAGAGGGACTATCGATTTCAAGTCGATGGAAGTTTGAGGCAATAACAGGTCTGTGATGCCCTTAGACGTTCTGGGCCGCACGCGCGCTACACTGACGGAGCCAGCGAGTATAAACCTTGGCCGAGAGGTCTGGGAAATCTTGTGAAACTCCGTCGTGCTGGGGATAGAGCATTGTAATTATTGCTCTTCAACGAGGAATTCCTAGTAAGCGCAAGTCATCAGCTTGCGTTGATTACGTCCCTGCCCTTTGTACACACCGCCCGTCGCT
>SMBZZ100        312 bp
TAACCTGCTAAATAGCCCGCGTTGCTTTGGCAGCGCGCTGGCTTCTTAGAGGGACTATCGGCTCAAGCCGATGGAAGTTTGAGGCAATAACAGGTCTGTGATGCCCTTAGATGTTCTGGGCCGCACGCGCGTTACACTGACGGAGCCAGCGAGTACTTCCTTGGCCGAAAGGCCCGGGTAATCTTGTTAAACTCCGTCGTGCTGGGGATAGAGCATTGCAATTATTGCTCTTCAACGAGGAATCCCTAGTAAGCGTAAGTCATCAACTTGCGCTGATTACGTCCCTGCCCTTTGTACACACCGCCCGTCGCT
>SMBZZ101        315 bp
TAACCTGCTAAATAGCCCGGCCGACTTTGGTTGGTCGCTGGCTTCTTAGAGGGACTATCAGCGTTTAGCTGATGGAAGTTTGAGGCAATAACAGGTCTGTGATGCCCTTAGATGTTCTGGGCCGCACGCGCGCTACACTGACCGAACCAGCGAGTTTATCACCTTGGCCGGAAGGCCTGGGTAATCTTGTGAAACTCGGTCGTGATGGGGATAGAGCATTGCAATTATTGCTCTTCAACGAGGAATACCTAGTAAGCGTGAGTCATCAGCTCGCGTTGAATTCGTCCCTGCCCTTTGTACACACCGCCCGTCGCT
>SMBZZ102        315 bp
UAACCUGCUAAAUAGUUACGUUAACCUUGGUUGACGGUUUGACUUCUUAGAGGGACUAUGAAUGUUUAAUUCAUGGAAGUUUGAGGCAAUAACAGGUCUGUGAUGCCCUUAGAUGUUCUGGGCCGCACGCGCGCUACACUGAUGAAGGCAACAAGUAUCAACCUUGGCCGGAAGGUCUGGGUAAUCUUUUGAAACUUCAUCGUGCUGGGGAUAAAGCAUUGCAAUUAUUGCUUUUCAACGAGGAAUUCCUAGUAAGCGUAAGUCAUCAGCUUGCGUUGAUUACGUCCCUGCCCUUUGUACACACCGCCCGUCGCU
>SMBZZ103        314 bp
UGACCUGCUAAAUAGCCCGGUUCACGUUUGUGGGCCGCCGGCUUCUUAGAGGGACUUUUGGCUCAAGCCAAUGGAAGUACGAGGCAAAAACAGGUCUGUGAUGCCCUUAGAUGUUCUGGGCCGCACGCGCGCUACACUGACAGAGCCAGCGAGUACACCACCUUGGCCGAAAGGUCUGGGUAAUCUUGUUAAACUCUGUCGUGCUGGGGAUAGAGCAUUGCAAUUAUUGCUCUUCAACGAGGAAUGCCUAGUAAGCGCAAGUCAUCAGCUUGCGUUGAUUACGUCCCUGCCCUUUGUACACACCGCCCGUCGCU
>SMBZZ104        314 bp
TAACCTGCTAAATAGTATTGCGATTTTTTAAATCGTAAGACTTCTTAGAGGGACTAACTACTTTTAGTGGTTGGAAGTTTGAGGCAATAACAGGTCTGTGATGCCCTTAGATGTTCTGGGCCGCACGCGCGCTACACTGATGAAGGCAGCGAGTATACAACCTTGACTGGAAAGTCTGGGCAATCTTGTGAAACTTCATCGTGCTGGGGATAGACCATTGGAATTATTGGTCTTCAACGAGGAATTCCTAGTAAGCGCAAGTCATCAACTTGCGTTGATTACGTCCCTGCCCTTTGTACACACCGCCCGTCGGT
>SMBZZ105        313 bp
UAACCUGCUAAAUAGCCCGGCCGACUCCGGUCGGUCGCCGGCUUCUUAGAGGGACUAUCGGCUCAAGCCGAUGGAAGUUUGAGGCAAUAACAGGUCUGUGAUGCCCUUAGAUGUUCUGGGCCGCACGCGCGCUACACUGACGGAGCCAGCGAGUUCACUCCUUGGCCGGAAGGCCUGGGUAAUCUUGUUAAACUCCGUCGUGCUGGGGAUAGAGCAUUGCAAUUAUUGCUCUUGAACGAGGAAUUCCUAGUAAGCGCGUGUCAUCAGCACGCGUUGAUUACGUCCCUGCCCUUUGUACACACCGCCCGUCGCU
>SMBZZ106        315 bp
UAACCUGCUAAAUAGCCAGGCCGGCCUCGGCCGGUCGCCGGCUUCUUAGAGGGACUAUCGGCUCAAGCCGAUGGAAGUUUGAGGCAAUAACAGGUCUGUGAUGCCCUUAGAUGUUCUGGGCCGCACGCGCGCUACACUGACAGAGCCAACGAGUAUAACCACCUUGGCCGGAAGGUCUGGGUAAUCUUGUUAAACUCUGUCGUGCUGGGGAUAGAGCAUUGCAAUUAUUGCUCUUCAACGAGGAAUGCCUAGUAAGCGCGUGUCACUAGCACGCGCUGAUUACGUCCCUGCCCUUUGUACACACCGCCCGUCGCU
>SMBZZ107        313 bp
TAACCTGCTAAATAGTTACATTCACTTTGGTGGATGCTTAACTTCTTAGAGGGACTATGGATGTTTAATCCATGGAAGTTTGAGGCAATAACAGGTCTGTGATGCCCTTAGATGTTCTGGGCCGCACGCGCGCTACACTGATGAAATCAGCGAGTTATTCACCTTGGCTGGAAAGCCTGGGTAATCTTCTGAAACTTCATCGTGCTGGGGATAGTCACTTGTAATTTTGACTTGAACGAGGAATTCCTAGTAAGCGTGAGTCATCAGCTCACGTTGATTACGTCCCTGCCCTTTGTACACACCGCCCGTCGTT
>SMBZZ108        315 bp
TAACCTGCTAAATAGCCAGGCCGGCTCCGGCTGGTCGCCGGCTTCTTAGAGGGACTGTCAGCGTCTAGCTGACGGAAGTTTGAGGCAATAACAGGTCTGTGATGCCCTTAGATGTTCTGGGCCGCACGCGCGCTACACTGACAGAGCCAGCGAGTATTTCACCTTGGCCGGGAGGTCTGGGTAATCTTGTGAAACTCTGTCGTGCTGGGGATAGAGCATTGCAATTATTGCTCTTCAACGAGGAATACCTAGTAAGCGTGAGTCATCAGCTCGCGTTGATTACGTCCCTGCCCTTTGTACACACCGCCCGTCGCT
>SMBZZ109        314 bp
TACTCTGCTAAATAGCCAGGCTAACTTTGGTTGGTCGCCGGCTTCTTAGAGAGACTATCAACTCAAGTTGATGGAAGTTTGAGGCAATAACAGGTCTGTGATGCCCTTAGATGTTCTGGGCCGCACGCGCGCTACACTGACAGAGCCAACGAGTTCTTTTCCTTGTTCGAAAGAATTGGGTAATCTTGTTAAACTCTGTCGTGCTGGGGATAAAGCATTGCAATTATTGCTTTTCAACGAGGAATGCCTAGTAAGCGCGTGTCATCAGCATGCGTTGATTACGTCCCTGACCTTTGTACACACCGCCCGTCGCT
>SMBZZ110        301 bp
UAACCUGCUAAAUAGUUGCAUCAACUCUGGUUGAUGAUCAACUUCUUAGAGGGACUAUAGACGUUUAGUCUAUGGAAGUUUGAGGCAAUAACAGGUCUGUGAUGCCCUUAGAUGUUCUGGGCCGCACGCGCGCUACACUGAUAACAGCAACAAGUAAUUCACCUUGGCCGGAAGGUCCGGGUAAUCUUCUGAAAUGUUAUCGUGCUGGGGAUAGUCCUUUGCAAUUAUUGGACUUCAACGAGGAAUUCCUAGUAGCUCGCGUUGAUUACGUCCCUGCCCUUUGUACACACCGCCCGUCGCU
>SMBZZ111        311 bp
TAACCTGCTAACTAGTTGCGCGAACTTTTGTTTGCGGCTACTTCTTAGAGGGACTGACTACGTTTAGTAGTCGGAAGTTTGAGGCAATAACAGGTCTGTGATGCCCTTAGATGTTCTGGGCTGCACGCGCGCTACACTGACAGAGGCAGCGAGTATACCTTGGCCGAGAGGTCTGGGAAATCTTGTGAAACTCTGTCGTGCTGGGGATAGATCATTGCAATTATTGGTCTTGAACGAGGAATTCCTAGTAAGCGCAAGTCATCAGCTTGCGTTGATTACGTCCCTGCCCTTTGTACACACCGCCCGTCGCT
>SMBZZ112        313 bp
TAACCTGCTAAATAGTTGCATCAACTCTGGTTGATGTCAACTTCTTAGAGGGACTATGGATGTTTAATCCATGGAAGTTTGAGGCAATAACAGGTCTGTGATGCCCTTAGATGTTCTGGGCCGCACGCGCGCTACACTGATGAAGGCAGCGAGTATTTTCCTTGGCCGGAAGGTCTGGGTAATCTTGTGAAACTTCATCGTGCTGGGGATAGTCCTTTGCAATTATTGGACTTCAACGAGGAATTCCTAGTAAGCGCGAGTCATCAGCTCGCGTTGATTACGTCCCTGCCCTTTGTACACACCGCCCGTCGCT
>SMBZZ113        313 bp
UAACCUGCUAAAUAGCUCGACUAGCUUUGGCUGGUUGCUAGCUUCUUAGAGGGACUAUCGGCUCAAGCCGAUGGAAGUUUGAGGCAAUAACAGGUCUGUGAUGCCCUUAGAUGUUCUGGGCCGCACGCGCGCUACACUGACAGAGCCAACGAGUUUCCUCCUUGGUCGAAAGACCUGGGUAAUCUUGUUAAACUCUGUCGUGCUGGGGAUAGAGCAUUGCAAUUAUUGCUCUUCAACGAGGAAUUCCUAGUAAGCGCAAGUCAUCAGCUUGCGCUGAUUACGUCCCUGCCCUUUGUACACACCGCCCGUCGCU
>SMBZZ114        313 bp
TAACCTGCTAAATAGTTGGATCAACTTTGGTTGGTTGCAACTTCTTAGAGGGACTATGGATGTTTAATCCATGGAAGTTTGAGGCAATAACAGGTCTGTGATGCCCTTAGATGTTCTGGGCCGCACGCGCGCTACACTGATGAAGGCAGCGAGTTTTTTCCTTGACCGGAAGGTCTGGGTAATCTTCTGAAACTTCATCGTGCTGGGGATAGTCCTTTGCAATTATCGGACTTCAACGAGGAATTCCTAGTAAGCGCGAGTCATCAGCTCGCGTTGATTACGTCCCTGCCCTTTGTACACACCGCCCGTCGCT
>SMBZZ115        312 bp
TAACCTGCTAAATAGCCCGTATTGCTTTGGCAGTACGCCGGCTTCTTAGAGGGACTATCGGCTCAAGCCGATGGAAGTTTGAGGCAATAACAGGTCTGTGATGCCCTTAGATGTTCTGGGCCGCACGCGCGCTACACTGACGGAGCCAGCGAGTTCTTCCTTGTCCGAAAGGTCTGGGTAATCTTGTTAAACTCCGTCGTGCTGGGGATAGAGCATTGCAATTATTGCTCTTCAACGAGGAATCCCTAGTAAGCGCAAGTCATCAGCTTGCGTTGATTACGTCCCTGCCCTTTGTACACACCGCCCGTCGCT
>SMHZZZ11        293 bp
TAACCTGCTAAATAGTTACGTCAACTTTGGTTGATGCTTAACTTCTTAGAGGGACTATAGACGTTTAGTCTATGGAAGTTTGAGGCAATAACAGGTCTGTGATGCCCTTAGATGTTCTGGGCCGCACGCGCGCTACACTGATAAAGGCAACAAGTAATTCACCTTGGCCGGAAGGTCTGGGTAATCTTTTGAAACTTTATCGTGCTGGGGATAGTCCTTTGCAATTATTGGACTTTAACGAGGAATTCCTAGTAAGCGTGAGTCATCAGCTCGCGTTGATTACGTCCCTGCCC
>SMBZZ116        311 bp
TAACCTGCTAACTAGAGCACATTACGTGAGTAGTGTGTTACTTCTTAGAGGGACTGACTATGTTTAATAGTCGGAAGTTTGAGGCAATAACAGGTCTGTGATGCCCTTAGATGTTCTGGGCTGCACGCGCGCTACACTGACAAAGGCAGCGAGTATACCTTGGCCGAGAGGTCTGGGAAATCTTGTTAAACTTTGTCGTGCTGGGGATAGATCATTGCAATTATTGGTCTTGAACGAGGAATTCCTAGTAAGCGCAAGTCATCAGCTTGCGTTGATTACGTCCCTGCCCTTTGTACACACCGCCCGTCGCT
>SMHZZZ12        315 bp
UAACCUGCUAAAUAGUCACGUUAACUUUGGUUGACGGAUGACUUCUUAGAGGGACUAUGGAUGUUUAAUUCAUGGAAGUUUGAGGCAAUAACAGGUCUGUGAUGCCCUUAGAUGUUCUGGGCCGCACGCGCGCUACACUGAUGAAGGCAACAAGUUAUUCACCUUGGCCGGAAGGUCCGGGUAAUCUUUUGAAACUUCAUCGUGCUGGGGAUUGAGCAUUGCAAUUAUUGCUCAUCAACGAGGAAUUCCUAGUAAGCGCAAGUCAUCAGCUUGCGUUGAUUACGUCCCUGCCCUUUGGACACACCGCCCGUCGCU
>SMBZZZZ8        314 bp
UAACCUGCUAAAUAGCCCGGCCCGCUUUUGCGGGUCGCUGGCUUCUUAGAGGGACUAUCGGCUCAAGCCGAUGGAAGUUUGAGGCAAUAACAGGUCUGUGAUGCCCUUAGAUGUUCUGGGCCGCACGCGCGCUACACUGACAGAGCCAACGAGUACAUCACCUUGGCCGGAAGGUCUGGGUAAUCUUGUUAAACUCUGUCGUGCUGGGGAUAGAGCAUUGCAAUUAUUGCUCUUCAACGAGGAAUUCCUAGUAAGCGCAAGUCAUCAGCUUGCGUUGAUUACGUCCCUGCCCUUUGUACACACCGCCCGUCGCU
>SMBZZ117        314 bp
UAACCUGCUAACUAGCCAGGCUAGCUUUGGCUGGUCGCCGGCUUCUUAGAGGGACUAUCGGCUCAAGCCGAUGGAAGUCUGAGGCAAUAACAGGUCUGUGAUGCCCUUAGAUGUUCUGGGCCGCACGCGCGCUACACUGACAGAGCCAACGAGUUCUUUUCCUUGACCGAAAGGUCUGGGUAAUCUUGUUAAACUCUGUCGUGCUGGGGAUAGAGCAUUGCAAUUAUUGCUCUUCAACGAGGAAUGCCUAGUAAGCGCGUGUCAUCAGCACGCGUUGAUUACGUCCCUGCCCUUUGUACACACCGCCCGUCGCU
>SMBZZ118        314 bp
TAACCTGCTAAATAGCTAGGCTAGCTTTGGCTGGTCGCCGGCTTCTTAGAGGGACTATCGGCTCAAGCCGATGGAAGTTTGAGGCAATAACAGGTCTGTGATGCCCTTAGATGTTCTGGGCCGCACGCGCGCTACACTGACGGAGCCAACGAGTACATCACCTTGGCCGAAAGGCCTGGGTAATCTTGTTAAACTCCGTCGTGCTGGGGATAGAGCATTGCAATTATTGCTCTTCAACGAGGAATGCCTAGTAAGCGCGTATCATCAGTACGCGTTGATTACGTCCCTGCCCTTTGTACACACCGCCCGTCGCT
>SMBZZ119        313 bp
UAACCUACUAAAUAGUGGUGCUAGCAUUUGCUGGUUAUCCACUUCUUAGAGGGACUAUCGGUUUCAAGCCGAUGGAAGUUUGAGGCAAUAACAGGUCUGUGAUGCCCUUAGACGUUCUGGGCCGCACGCGCGCUACACUGACGGAGCCAGCGAGUCUAACCUUGGCCGAGAGGUCUUGGUAAUCUUGUGAAACUCCGUCGUGCUGGGGAUAGAGCAUUGUAAUUAUUGCUCUUCAACGAGGAAUUCCUAGUAAGCGCAAGUCAUCAGCUUGCGUUGAUUACGUCCCUGCCCUUUGUACACACCGCCCGUCGCU
>SMBZZ120        313 bp
CGGCCCUUAAAUAGCCCGGUCCGCAUUUGCGGGCCGCUGGCUUCUUAAGGGGACUAUCGGCUCAAGCCGAUGGAAGUGCGCGGCAAUAACAGGUCUGUGAUGCCCUUAGAUGUUCUGGGCCGCACGCGCGCUACACUGACAGGGCCAGCGAGUACAUCACCUUAACCGAGAGGUUUGGGUAAUCUUGUUAAACCCUGUCGUGCUGGGGAUAGAGCAUUGCAAUUAUUGCUCUUCAACGAGGAAUGCCUAGUAGGCACGAGUCAUCAGCUCGUGCCGAUUACGUCCCUGCCCUUUGUACACACCGCCCGUCGCU
>SMBZZ121        312 bp
CUACCUGUCAUACUACGCUUGCUGAUGUGAAUCGGUAAGUGUUCUAUGAGGGACUGACUGGGGUUACCAGUAGGAAGUUUGAGGCAAUAACAGGUCUGUGAUGCCCUUAGAUGUUCUGGGCUGCACGCGCGCUACACUGAUGGAGGCAGCGAGUGUUACCUGUGCCGGAAGGUAUGGGAAAUCUUGUGAAACUCCAUCGUGCUGGGGAUAGACCAUUGCAAUUAUUGGUCUUCAACGAGGAAUUCCUAGUAAGCGCAAGUCAUCAGCUUGCGUUGAUUACGUCCCUGCCCUUUGUACACACCGCCCGUCGCU
>SMBZZ122        315 bp
TAACCTGCTAAATAGTCAGGCCGGCTTTTGCTGGTCGCGGGCTTCTTAGAGGGACTGTCAGCGTCTAGCTGACGGAAGTTTGAGGCAATAACAGGTCTGTGATGCCCTTAGATGTTCTGGGCCGCACGCGCGCTACACTGACAGAGCCAGCGAGTTCTCACCTTGTCCGAAAGGTACTGGGTAATCTTGTGAAACTCTGTCGTGCTGGGGATAGAGCATTGCAATTATTGCTCTTCAACGAGGAATACCTAGTAAGCGTAAGTCATCAGCTTGCGTTGATTACGTCCCTGCCCTTTGTACACACCGCCCGTCGCT
>SMBZZ123        314 bp
TAACCTGCTAACTAGCCGCGCGAACGCTTGTTGGCGTCGGCTTCTTAGAGGGACTGACTACGATTAGTGGTCGGAAGTTTGAGGCAATAACAGGTCTGTGATGCCCTTAGATGTTCTGGGCTGCACGCGCGCTACACTGACAAAGACAGCAAGTATACAACCTTGGCCGAAAGGTCTGGGCAATCTTTTGAATCTTTGTCGTGCTGGGGATAGACCATTGCAATTATTGGTCTTCAACGAGGAATTCCTAGTAAGCGCAAGTCATCAGCTTGCGTTGATTACGTCCCTGCCCTTTGTACACACCGCCCGTCGCT
>SMBZZ124        314 bp
UAACCUGCUAAAUAGCCCGGCCCGCCUCGGCGGGUCGCCGGCUUCUUAGAGGGACUAUCGGUUCAAGCCGAUGGAAGUUUGAGGCAAUAACAGGUCUGUGAUGCCCUUAGAUGUUCUGGGCCGCACGCGCGCUACACUGACGGGGCCAACGAGUUCAACCCCUUGGCCGAAAGGCCUGGGUAAUCUUGUGAAACCCCGUCGUGCUGGGGAUAGAGCAUUGCAAUUAUUGCUCUUCAACGAGGAAUGCCUAGUAAGCGCGUGUCAUCAGCACGCGUUGAUUACGUCCCUGCCCUUUGUACACACCGCCCGUCGCU
>SMBZZ125        314 bp
UAACCUGCUAAAUAGUUACGUCAACCUUGGUUGGCGCCUAACUUCUUAGAGGGACUAUCAAUGUUUAAUUGAUGGAAGUUUGAGGCAAUAACAGGUCUGUGAUGCCCUUAGAUGUUCUGGGCCGCACGCGCGCUACACUGAUGAAGGCACCAAGUUUUUUCCUUGGCCGAGAGGCCUGGGUAAUCUUUUGAAACUUCAUCGUGCUGGGGAUAGUCCUUUGCAAUUAUUGGACUUCAACGAGGAAUUCCUAGUAAGCGUGAGUCAUCAGCUCGCGUUGAUUACGUCCCUGCCCUUUGUACACACCGCCCGUCGCU
>SMBZZ126        316 bp
TAACCTGCTAAATAGTGCGGCGAACGCGAGTTTGCTGGTGCGCTTCTTAGAGGGACTGACCACGTTTAGTGGTAGGAAGTTTGAGGCAATAACAGGTCTGTGATGCCCTTAGATGTTCTGGGCCGCACGCGCGCTACACTGACAAAGGCAGCGAGTATATAACCTTGGCCGGAAGGCTTGGGCAATCTTGTGAAACTTTGTCGTGCTGGGGATAGACCATTGCAATTATTGGTCTTCAACGAGGAATTCCTAGTAAGCGCAAGTCATCAGCTTGCGTTGATTACGTCCCTGCCCTTTGTACACACCGCCCATCGCT
>SMBZZ127        315 bp
TAACCTGCTAAATAGTTGCATCAACTCTGGTTGATGATCAACTTCTTAGAGGGACTATAGACGACTAGTCTATGGAAGTTTGAGGCAATAACAGGTCTGTGATGCCCTTAGATGTTCTGGGCCGCACGCGCGCTACACTGATAAAGGCAACAAGTAATTAACCTTGGCCGGAAGGTCTGGGTAATCTTTTGAAACTTTATCGTGCTGGGGATAGTCCTTTGCAATTATTGGACTTCAACGAGGAATTCCTAGTAAGCGTGAGTCATCAGCTCGCGTTGATTACGTCCCTGCCCTTTGTACACACCGCCCGTCGCT
>SMBZZ128        315 bp
TAACCTGCTAAATAGCCAGGCAAGGCTAGTCCTTGTCGTCGGCTTCTTAGAGGGACTATCGGCTCAAGCCGATGGAAGTTTGAGGCAATAACAGGTCTGTGATGCCCTTAGATGTTCTGGGCCGCACGCGCGCTACACTGACAGGGCCAACGAGTACATCACCTTGGCCGAAAGGTCTGGGTAATCTTGTTAAACCCTGTCGTGCTGGGGATAGAGCATTGCAATTATTGCTCTTCAACGAGGAATTCCTAGTAAGCACAAGTCATCAGCTTGTGCTGATTACGTCCCTGCCCTTTGTACACACCGCCCGTCGCT
>OtMZZZ51        315 bp
UAACCUGCUAAAUAGACCGGUCGGCUUUUGCUGGCCGCUGUCUUCUUAGAGGGACUAACAGCGUUUAGCUGUUGGAAGUUUGAGGCAAUAACAGGUCUGUGAUGCCCUUAGAUGUUCUGGGCCGCACGCGCGCUACACUGACUGAGCCAGCGAGUUUAUAACCUUGGCCGAAAGGUCUGGGUAAUCUUGUGAAACUCAGUCGUGCUGGGGAUAGAGCAUUGCAAUUAUUGCUCUUCAACGAGGAAUGCCUAGUAAGCGCAAGUCAUCAGCUUGCGUUGAUUACGUCCCUGCCCUUUGUACACACCGCCCGUCGCU
>SMBZZ129        314 bp
TAACCTGCTAAATAGAAGCACAAAGGCAACTTTGTAGTTTCTTCTTAGAGGGACAAAGTATTTTTAATACTTGGAAGTTTGAGGCAATAACAGGTCTGTGATGCCCTTAGACGTTCTGGGCCGCACGCGCGCTACACTGATAAAGACAGCGAGTATACAACCTTAACCGATAGGTTTGGGTAATCTTGTGAAACTTTATCGTGATGGGGATAGAGCATTGCAATTATTGCTCTTCAACGAGGAATTCCTAGTAAATGCAAGTCATCAGCTTGCGTTGATTACGTCCCTGCCCTTTGTACACACCGCCCGTCGAT
>SMBZZ130        313 bp
UAACCUGCUAAAUAGAACUGCGAUUUUCGAAUCGCUGGUCUUCUUAGAGGGACUAACUACUUUUAGUGGUUGGAAGUUUGAGGCAAUAACAGGUCUGUGAUGCCCUUAGAUGUUCUGGGCCGCACGCGCGCUACACUGAUGAAGGCAGCGAGUAUAUAACCUUGACCGGAAGGUCUGGGUAAUCUUGUGAAACUUCAUCGUGCUGGGGAUAGACCAUUGCAAUUAUUGGUCUUCAACGAGGAAUUCCUAGUAAGCGCGAGUCAUCAGCUCGCGUUGAUUACGUCCCUGCCCUUUGUACACACCGCCCGUCGGU
>SMHZZZ13        310 bp
TAACCTGCTAACTAGTTGCCTGATAGTGATATTGGGGTACTTCTTAGAGGGACTGACTATGGTTAATAGTCGGAAGTTTGAGGCAATAACAGGTCTGTGATGCCCTTAGATGTTCTGGGCTGCACGCGCGCTACACTGACAAAGTCAGCGAGTGGTCCTTGGCCGAGAGGTCTGGGAAATCTTGTGAAACTTTGTCGTGCTGGGGATAGATCATTGCAATTATTGGTCTTGAACGAGGAATTCCTAGTAAGCGCAAGTCATCAGCTTGCGTTGATTACGTCCCTGCCCTTTGTACACACCGCCCGTCGCT
>SMHZZZ14        315 bp
TAACCTGCTAACTAGTCCTGCGAATTTTTATTCGTAGCTGACTTCTTAGAGGGACTATGGATGTGTAATCCATGGAAGTTTGAGGCAATAACAGGTCTGTGATGCCCTTAGATGTTCTGGGCCGCACGCGCGCTACACTGATGCAGTCAACGAGTTTATAACCTTGACCGGAAGGTCTGGGTAATCTTCTGAAACTGCATCGTGCTGGGGATAGTCCATTGCAATTATTGGACTTCAACGAGGAATTCCTAGTAAGCGTGAGTCATCAGCTCGCGTTGATTACGTCCCTGCCCTTTGTACACACCGCCCGTCGCT
>SMHZZZ15        315 bp
UAACCUGCUAAAUAGUCACGUCAACUUUGGUUGACGGCUGACUUCUUAGAGGGACUACGAAUGUUAUAAUUCGUGGAAGUUUGAGGCAAUAACAGGUCUGUGAUGCCCUUAGAUGUUCUGGGCCGCACGCGCGCUACACUGAUGAAGGCAGCGAGUAUUCACCUUGGCCGGAAGGCCCGGGUAAUCUUCUGAAACUUCAUCGUGCUGGGGAUAGUCCAUUGCAAUUAUUGGACUUCAACGAGGAAUUCCUAGUAAGCGUGAGUCAUCAGCUCGCGUUGAUUACGUCCCUGCCCUUUGUACACACCGCCCGUCGCU
>SMBZZ131        314 bp
UAACCUGCUAAAUAGCCCGGCCCGCUUUGGCGGGUCGCUGGUUUCUUAGAGGGACUAUCGGCUCAAGCCGAUGGAAGUUUGAGGCAAUAACAGGUCUGUGAUGCCCUUAGAUGUUCUGGGCCGCACGCGCGCUACACUGACAGAGCCAACGAGUCCAUCCCCUUGGCCGGAAGGCCUGGGUAAUCUUGUUAACCUCUGUCGUGCUGGGGAUAGAGCAUUGCAAUUAUUGCUCUUCAACGAGGAAUGCCUAGUAAGCGCAUGUCAUCAGCAUGCGUUGAUUACGUCCCUGCCCUUUGUACACACCGCCCGUCGCU
>SMBZZ132        312 bp
UAACCUGCUAAAUAGGGCUGCGAGCAUCUGCUCGGGUGCUCUUCUUAGAGGGACUAUGGGUAUCAAACCCAUGGAAGUUUGAGGCAACAACAGGUCUGUGAUGCCCUUAGACGUUCUGGGCCGCACGCGCGCUACACUGACGGAGCCAGCAAGUCCAACCUUGGUCGAGAGGCCCGGGUAAUCUCGUGAAACUCCGUCGUGCUGGGGAUAGAGCAUUGUAAUUUUUGCUCUUCAACGAGGAAUUCCUAGUAAGCGCAAGUCAUCAGCUUGCGUUGAUUACGUCCCUGCCCUUUGUACACACCGCCCGUCGCU
>SMBZZ133        303 bp
TAACCTGCTAAATAGTTATATTCACTCTGGTGGATACCTAACTTCTTAGAGGGACTATGGATGTTTAATCCATGGAAGTTTGAGGCAATAACAGGTCTGTGATGCCCTTAGATGTTCTGGGCCGCACGCGCGCTACACTGATGAAGTCAACGAGTATTCACCTTGGCTGGAAAGTCTGGGTAATCTTGTGAAACTTGGGGATAGTCACTTGTAATTTTGACTTGAACGAGGAATTCCTAGTAAGCGTGAGTCATCAGCTCGCGTTGATTACGTCCCTGCCCTTTGTACACACCGCCCGTCGTT
>SMBZZ134        315 bp
TAACCTGCTAAATAGTTATGCTAACTTTGGTTGGCAGTTAACTTCTTAGAGGGACTATTGATGTTTAATCAATGGAAGTTTGAGGCAATAACAGGTCTGTGATGCCCTTAGATGTTCTGGGCCGCACGCGCGCTACACTGATGAAGGCAACAAGTAATTCACCTTGGCCGGAAGGTCTGGGTAATCTTTTGAAACTTCATCGTGCTGGGGATAGAGCATTGCAATTATTGCTCTTAAACGAGGAATTCCTAGTAAGCGTTTGTCATCAGCAAGCGTTGATTACGTCCCTGCCCCTTGTACACACCGCCCGTCGCT
>SMHZZZ16        313 bp
TAACCTGCTAAATAGTCGCATCAACTCTGGTTGGTGATCGACTTCTTAGAGGGACTATAGATTCAAATCTATGGAAGTTTGAGGCAATAACAGGTCTGTGATGCCCTTAGACGTTCTGGGCCGCACGCGCGCTACACTGATAAAGGCAGCAAGTACTCACCTTGGCCGGAAGGCCTGGGTAATCTTTTGAAACTTTATCGTGCTGGGGATAGTCCTTTGCAATTATTGGACTTTAACGAGGAATTCCTAGTAAGCGTGAGTCATCAGCTCGCGTTGATTACGTCCCTGCCCTTTGTACACACCGCCCGTCGCT
>SMBZZ135        311 bp
UAACCUGCUAACUAGUUGCAGGUACGUGAGUAUCUGACACUUCUUAGAGGGACUGACUACGCUUAGUAGUCGGAAGUUUGAGGCAAUAACAGGUCUGUGAUGCCCUUAGAUGUUCUGGGCUGCACGCGCGCUACACUGACAAAGUCAGCGAGUACUACCUUGGCCGAGAGGCCUGGGAAAUCUUGUGAAACUUUGUCGUGCUGGGGAUAGAUCAUUGCAAUUAUUGGUCUUGAACGAGGAAUUCCUAGUAAGCGCAAGUCAUCAGCUUGCGUUGAUUACGUCCCUGCCCUUUGUACACACCGCCCGUCGCU
>SMBZZ136        316 bp
UAACCUGCUAAAUAGUAUGGCAAAAAUUUAUUUUUGUACAAACUUCUUAGAGGGACUAACCUUGUUUAAAGGUUGGAAGUUUGAGGCAAUAACAGGUCUGUGAUGCCCUUAGAUGUUCUGGGCCGCACGCGCGCUACACUGAUGAAGGCAACAAGUAUAUAACCUUGGCUGAAAAGUCUGGGUAAUCUUUUGAAACUUUAUCGUGCUGGGGAUAGACCAUUGCAAUUAUUGGUCUUCAACGAGGAAUUCCUAGUAAGCGCGAGUCAUCAACUCGCGUUGAUUACGUCCCUGCCCUUUGUACACACCGCCCGUCGUU
>SMBZZ137        315 bp
UAACCUGCUAAAUAGUUGGGCCAACUUUGGUUGGUCAUCAACUUCUUAGAGGGACUAUGGAUGUUUAAUCCAUGGAAGUUUGAGGCAAUAACAGGUCUGUGAUGCCCUUAGAUGUUCUGGGCCGCACGCGCGCUACACUGAUGAAGGCAACAAGUAAUUAACCUUGGCCGGAAGGUCUGGGUAAUCUUUUGAAACUUUAUCGUGCUGGGGAUAGAGCAUUGCAAUUCUUGCUCUUGAACGAGGAAUUCCUAGUAAGCGUGAGUCAUCAGCUCGCGUUGAUUACGUCCCUGCCCUUUGUACACACCGCCCGUCGCU
>SMBZZ138        315 bp
TAACCTACTAAATAGTGCGATTAGCTTTTGCTGATTTTGACACTTCTTAGAGGGACTATCGATTTCAAGTCGATGGAAGTTTGAGGCAATAACAGGTCTGTGATGCCCTTAGACGTTCTGGGCCGCACGCGCGCTACACTGACGGAGCCAGCGAGTAATAACCTTGGCCGAGAGGTCTGGGTAATCTTGTGAAACTCCGTCGTGCTGGGGATAGAGCATTGCAATTATTGCTCTTCAACGAGGAATTCCTAGTAAGCGCAAGTCATCAGCTTGCGTTGATTACGTCCCTGCCCTTTGTACACACCGCCCGTCGCT
>SMBZZ139        314 bp
UAACCUGCUAAAUAGCCAGGCCGGCCUCGGCCGGUCGCCGGCUUCUUAGAGGGACUAUCGGCUCAAGCCGAUGGAAGUUUGAGGCAAUAACAGGUCUGUGAUGCCCUUAGAUGUUCUGGGCCGCACGCGCGCUACACUGACAGAGCCAACGAGUGCAUCACCUUGGCCGGAAGGCCUGGGUAAUCUUGUUAAACUCUGUCGUGCUGGGGAUAGAGCAUUGCAAUUAUUGCUCUUCAACGAGGAAUGCCUAGUAAGCGCGUGUCAUCAGCACGCGUUGAUUACGUCCCUGCCCUUUGUACACACCGCCCGUCGCU
>SMHZZZ17        313 bp
UAACCUGCUAAAUAGCCAGGCUAGCUUUGGCUGGUCGCCGGCUUCUUAGAGGGACUAUCGGCUCAAGCCGAUGGAAGUUUGAGGCAAUAACAGGUCUGUGAUGCCCUUAGAUGUUCUGGGCCGCACGCGCGCUACACUGACAGAGCCAACGAGUUUCUUCCUUGUCCGAAAGGUCUGGGUAAUCUUGUUAAACUCUGUCGUGCUGGGGAUAGAGCAUUGCAAUUAUUGCUCUUCAACGAGGAAUUCCUAGUAAGCGCAAGUCAUCAGCUUGCGCUGAUUACGUCCCUGCCCUUGGUACACACCGCCCGUCGCU
>SMBZZ140        313 bp
TAACCTGCTAAATAGCCAGGCGAGCTTTTGCTCGTCGCCGGCTTCTTAGAGGGACTATCGGCTCAAGCCGATGGAAGTTTGAGGCAATAACAGGTCTGTGATGCCCTTAGATGTTCTGGGCCGCACGCGCGCTACACTGACAGAGCCAACGAGTATAAACCTTAACCGAGAGGTTTGGGTAATCTTGTTAAACTCTGTCGTGCTGGGGATAGAGCATTGCAATTATTGCTCTTCAACGAGGAATATCTAGTAAGCGCAAGTCATCAGCTTGCGTTGATTACGTCCCTGCCCTTTGTACACACCGCCCGTCGCT
>SMBZZ141        313 bp
UAACCUGCUAACUAGUGGACACAACUUGCGUUGUCGUUCACUUCUUAGAGGGACUAUCUGUGACUAACAGAUGGAAGUUUGAGGCAAUAACAGGUCUGUGAUGCCCUUAGAUGUUCUGGGCCGCACGCGCGCUACACUGAUAAAGGCAACGAGUAUUCGCCUUGGCCGGAAGGUCUGGGUAAUCUUUUGAAACUUUAUCGUGAUGGGGAUUGAGCAUUGCAAUUAUUGCUCAUGAACGAGGAAUUCCUAGUAAGCGCGAGUCAUCAGCUCGCGUUGAUUACGUCCCUGCCCUUUGUACACACCGCCCGUCGAU
>SMBZZ142        313 bp
TAACCTGCTAAATAGTTGCATTTACTCTGGTAGATGATCAACTTCTTAGAGGGACTATGAATGTTTAATTCATGGAAGTTTGAGGCAATAACAGGTCTGTGATGCCCTTAGATGTTCTGGGCCGCACGCGCGCTACACTGACAAAGGCAACAAGTTTTTCCTTGGCCGGAAGGTCTGGGTAATCTTTTGAAACTTTGTCGTGCTGGGGATAGTCCTTTGCAATTATTGGACTTGAACGAGGAATTCCTAGTAAGCGTGAGTCATCAGCTCGCGTTGATTACGTCCCTGCCCTTTGTACACACCGCCCGTCGCT
>SMBZZ143        315 bp
UAACCUGCUAAAUAGUUCUGCGAACCUGCGUUCGUAGCUAACUUCUUAGAGGGACUGACUACGUUUAGUGGUCGGAAGUUUGAGGCAAUAACAGGUCUGUGAUGCCCUUAGAUGUUCUGGGCUGCACGCGCGCUACACUGACAGAGGCAGCGAGUAUACAACCUUGGCCGGAAGGCCUGGGCAAUCUUUUGAAACUCUGUCGUGCUGGGGAUAGAGCAUUGCAAUUAUUGCUCUUCAACGAGGAAUUCCUAGUAAGCGCAUGUCAUCAGCAUGCGUUGAUUACGUCCCUGCCCUUUGUACACACCGCCCGUCGCU
>SMBZZ144        314 bp
UAACCUGCUAAAUAGUCAGGCUAGCUUUGGCUGGUCGCCGGCUUCUUAGAGGGACUAUCGGCUCAAGCCGAAGGAAGUUUGAGGCAAUAACAGGUCUGUGAUGCCCUUAGAUGUUCUGGGCCGCACGCGCGCUACACUGACAGAGCCAACGAGUUUUCUCCCUUGGCCGAAAGGUCCGGGUAAUCUUGUUAAACUCUGUCGUGCUGGGGAUAGAGCAUUGCAAUUAUUGCUCUUCAACGAGGAAUGCCUAGUAAGCGCGUGUCAUCAGCACGCGUUGAUUACGUCCCUGCCCUUUGUACACACCGCCCGUCGCU
>SMBZZ145        314 bp
TAACCTGCTAAATAGTTGCGTTCACTTTGGTGGACGATCAACTTCTTAGAGGGACTATGGATGTTTAATTCATGGAAGTTTGAGGCAATAACAGGTCTGTGATGCCCTTAGATGTTCTGGGCCGCACGCGCGCTACACTGACGAAGGCAGCAAGTATTCACCTTGACCGGAAGGTCTGGGTAATCTTTTGAAACTTTATCGTGCTGGGGATAGTCCTTTGCAATTATTGGACTTTAACGAGGAATTCCTAGTAAGCGTGAGTCATCAGCTCGCGTTGATTACGTCCCTGCCCTTTGTACACACCGCCCGTCGCT
>SMHZZZ18        314 bp
UAACCUGCUAAAUAGCCAGGCCCGCUCCGGCGGGUCGCCGGCUUCUUAGAGGGACUAUCGGCUCAAGCCGAUGGAAGUUUGAGGCAAUAACAGGUCUGUGAUGCCCUUAGAUGUUCUGGGCCGCACGCGCGCUACACUGACAGAGCCAACGAGUUCACCGCCUUGGCCGGAAGGUCUGGGUAAUCUUGUUAAACUCUGUCGUGCUGGGGAUAGAGCAUUGCAAUUAUUGCUCUUCAACGAGGAAUGCCUAGUAAGCGCAUGUCAUCAGCAUGCGUUGAUUACGUCCCUGCCCUUUGUACACACCGCCCGUCGCU
>SMBZZ146        313 bp
UAACCUGCUAAAUAGCCAGGCUAGCUUUGGCUGGUCGCCGGCUUCUUAGAGGGACUUUCGGCUCAAGCCGAUGGAAGUUUGAGGCAAUAACAGGUCUGUGAUGCCCUUAGAUGUUCUGGGCCGCACGCGCGCUACACUGACAGAGCCAACGAGUUCUUUCCUUAACCGAAAGGUUUGGGUAAUCUUGUUAAACUCUGUCGUGCUGGGGAUAGAGCAUUGCAAUUAUUGCUCUUCAACGAGGAAUUCCUAGUAAGCGCAAGUCAUCAGCUUGCGCUGAUUACGUCCCUGCCCUUUGUACACACCGCCCGUCGCU
>SMBZZ147        312 bp
UAACCUGCUAAAUAGCCCGUAUUGCUUUGGCAGUACGCUGGCUUCUUAGAGGGACUUUCGGCUCAAGCCGAAGGAAGUUUGAGGCAAUAACAGGUCUGUGAUGCCCUUAGAUGUCCUGGGCUGCACGCGCGUUACACUGACGGAGCCAGCGAGUACUCCCUUGUCCGAAAGGUCCGGGUAAUCUUGUUAAACUCCGUCGUGCUGGGGAUAGAGCAUUGCAAUUAUUGCUCUUCAACGAGGAAUCCCUAGUAAGCGCAAGUCAUCAGCUUGCGUUGAUUACGUCCCUGCCCUUUGUACACACCGCCCGUCGCU
>OtMZ1414        312 bp
CUACCUGUCAUACUACGGAUGCUGAUGUGAAUCGGUAGACGUUCUAUGAGGGACUGACUGGGGUUACCAGUAGGAAGUUUGAGGCAAUAACAGGUCUGUGAUGCCCUUAGAUGUUCUGGGCUGCACGCGCGCUACACUGAUGGAGGCAGCGAGUGAUACCUGUGCCGGAAGGCAUGGGAAAUCUUGUGAAACUCCAUCGUGCUGGGGAUAGACCAUUGCAAUUAUUGGUCUUCAACGAGGAAUUCCUAGUAAGCGCAAGUCAUCAGCUUGCGUUGAUUACGUCCCUGCCCUUUGUACACACCGCCCGUCGCU
>SMBZZ148        311 bp
TAACCTGCTAACTAGTTGCGAGTACGCGAGTATTCGACACTTCTTAGAGGGACTGACTACGTTTAGTAGTCGGAAGTTTGAGGCAATAACAGGTCTGTGATGCCCTTAGATGTTCTGGGCTGCACGCGCGCTACACTGACAAAGTCAGCGAGTATTACCTTGGCCGAGAGGTCTGGGAAATCTTGTGAAACTTTGTCGTGCTGGGGATAGATCATTGCAATTATTGGTCTTGAACGAGGAATTCCTAGTAAGCGCATGTCATCAGCATGCGTTGATTACGTCCCTGCCCTTTGTACACACCGCCCGTCGCT
>SMHZZZ19        316 bp
UAACCUGCUAACUAGUUACGCAAACUUUCGAGUUUGUGGAUAACUUCUUAGAGGGACUAUCUGUGUCUAGCAGAUGGAAGUUUGAGGCAAUAACAGGUCUGUGAUGCCCUUAGAUGUUCUGGGCCGCACGCGCGCUACACUGACAAAAUCAACGAGUAUCAUCCUUGGCCGGAAGGUCUGGGUAAUCUUUUGAAACUUUAUCGUGCUGGGGAUAGUCCUUUGCAAUUAUUGGACUUUAACGAGGAAUUCCUAGUAAGCGUGAGUCAUCAGCUCGCGUUGAUUACGUCCCUGCCCUUUGUACACACCGCCCGUCGCU
>SMBZZ149        316 bp
UAACCUGCUAACUAGUUACGCAAACUUUUUAGUUUGUGGACAACUUCUUAGAGGGACUAUCUGUGCUUAGCAGAUGGAAGUUUGAGGCAAUAACAGGUCUGUGAUGCCCUUAGAUGUUCUGGGCCGCACGCGCGCUACACUGACAAAAUCAACGAGUAUUUUCCUUGGCCGGAAGGUCUGGGUAAUCUUUUGAAACUUUGUCGUGCUGGGGAUAGACCAUUGCAAUUAUUGGUCUUCAACGAGGAAUUCCUAGUAAGCGUGAGUCAUCAGCUCGCGUUGAUUACGUCCCUGCCCUUUGUACACACCGCCCGUCGUU
>SMHZZZ20        315 bp
UAACCUGCUAAAUAGUUACGUUAACUUUGGUUGACGGCUAACUUCUUAGAGGGACUAUUGAUGACUAAUCAAUGGAAGUUUGAGGCAAUAACAGGUCUGUGAUGCCCUUAGAUGUUCUGGGCCGCACGCGCGCUACACUGAUGAAGGCAACAAGUAAUUAACCUUGGCCGGAAGGUCCGGGUAAUCUUUUGAAACUUCAUCGUGCUGGGGAUAGAGCAUUGCAAUUAUUGCUCUUCAACGAGGAAUUCCUAGUAAGCGUGAGUCAUCAGCUCGCGUUGAUUACGUCCCUGCCCUUGGUACACACCGCCCGUCGCU
>SMHZZZ21        315 bp
UAACCUGCUAAAUAGUUACGUCAACUUUGGUUGAUGCUUAACUUCUUAGAGGGACUAUAGACGUUUAGUCUAUGGAAGUUUGAGGCAAUAACAGGUCUGUGAUGCCCUUAGAUGUUCUGGGCCGCACGCGCGCUACACUGAUAAAGGCAACAAGUAAUUCACCUUGGCCGGAAGGUCUGGGUAAUCUUUUGAAACUUUAUCGUGCUGGGGAUAGAGCAUUGCAAUUAUUGCUCUUCAACGAGGAAUUCCUAGUAAGCGCGAGUCAUCAGCUCGCGUUGAUUACGUCCCUGCCCUUUGUACACACCGCCCGUCGCU
>SMBZZ150        315 bp
UAACCUGCUAAAUAGUCACAUUUAUCUUUGAUAGAUGCUUGACUUCUUAGAGGGACUAUAGAUGUUUAAUCUAUGGAAGUUUGAGGCAAUAACAGGUCUGUGAUGCCCUUAGAUGUUCUGGGCCGCACGCGCGCUACACUGAUGAAGGCAGCGAGUAUUCACCUUGACCGGAAGGUCUGGGUAAUCUUCUGAAACUUCAUCGUGCUGGGGAUAGAGCAUUGCAAUUAUUGCUCUUCAACGAGGAAUUCCUAGUAAGCGUGAGUCAUCAGCUCGCGUUGAUUACGUCCCUGCCCUUUGUACACACCGCCCGUCGCU
>SMBZZ151        314 bp
UAACCUGCUAAAUAGAGGCGCGAUCUUUGGAUCGUAGCAUCUUCUUAGAGGGACUAACUACUUUUAGUGGUUGGAAGUUUGAGGCAAUAACAGGUCUGUGAUGCCCUUAGAUGUUCUGGGCCGCACGCGCGCUACACUGAUGAAGGCAGCGAGUUUAUAACCUUGGCCGGAAGGCCUGGGCAAUCUUGUGAAACUUCAUCGUGCUGGGGAUAGACCAUUGCAAUUAUUGGUCUUCAACGAGGAAUUCCUAGUAAGCGCAAGUCAUCAGCUUGCGUUGAUUACGUCCCUGCCCUUUGUACACACCGCCCGUCGGU
>SMHZZZ22        314 bp
TAACCTGCTAACTAGTTCCGTAAACTTTGGTTTGCGGACAACTTCTTAGAGGGACTATCTGTGTTTAGCAGATGGAAGTTTGAGGCAATAACAGGTCTGTGATGCCCTTAGATGTTCTGGGCCGCACGCGCGCTACACTGACGAAATCAACAAGTATCATCCTTGGCCGGAAGGTCTGGGTAATCTTTTGAAACTTTGTCGTGCTGGGGATAGATCATTGCAATTATTGATCTTCAACGAGGAATTCCTAGTAAGCGCGAGTCATCAGCTCGCGTTGATTACGTCCCTGCCCTTTGTACACACCGCCCGTCGCT
>SMHZZZ23        313 bp
TAACCTGCTAAATAGTTGCCTTCACTCTGGTGGATGATCAACTTCTTAGAGGGACTATAGACGTTTAGTCTATGGAAGTTTGAGGCAATAACAGGTCTGTGATGCCCTTAGATGTTCTGGGCCGCACGCGCGCTACACTGATAAAGGCAACAAGTTTTTCCTTGGCCGGAAGGTCTGGGTAATCTTTTGAAACTTTATCGTGCTGGGGATAGTCCTTTGCAATTATTGGACTTGAACGAGGAATTCCTAGTAAGCGTGAGTCATCAGCTCGCGTTGATTACGTCCCTGCCCTTTGTACACACCGCCCGTCGCT
>SMBZZ152        313 bp
UAACCUGCUAAAUAGUAUUGCAAAUGUUUAUUUGUAAGACUUCUUAGAGGGACUAACUACGUUUAGUGGUUGGAAGUUUGAGGCAAUAACAGGUCUGUGAUGCCCUUAGAUGUUCUGGGCCGCACGCGCGCUACACUGAUGAAGGCAGCGAGUAUAUCACCUUGACCGGAAGGUCUGGGUAAUCUUGUGAAACUUCAUCGUGCUGGGGAUAGAGCAUUGCAAUUAUUGCUCUUCAACGAGGAAUUCCUAGUAAGCGCGAGUCAUCAGCUCGCGUUGAUUACGUCCCUGCCCUUUGUACACACCGCCCGUCGGU
>SMBZZ153        311 bp
TAACCTGCTAACTAGTTGCGGGTACGCGAGTATCCGAGACTTCTTAGAGGGACTGACTATGTTTAATAGTCGGAAGTTTGAGGCAATAACAGGTCTGTGATGCCCTTAGATGTTCTGGGCTGCACGCGCGCTACACTGACAAAGGCAGCGAGTATAACCTTGGCCGAGAGGCCTGGGAAATCTTGTGAAACTTTGTCGTGCTGGGGATAGATCATTGCAATTATTGGTCTTGAACGAGGAATTCCTAGTAAGCGCATGTCATCAGCATGCGTTGATTACGTCCCTGCCCTTTGTACACACCGCCCGTCGCT
>SMBZZ154        315 bp
UAACCUGCUAAAUAGCCGGGCUCGCUUUUGCGAGAUUCUGGCUUCUUAGAGGGACUAUCGAAUCAAAGUCGAUGGAAGUUUGAGGCAAUAACAGGUCUGUGAUGCCCUUAGAUGUUCUGGGCCGCACGCGCGCUACACUGACAGAGCCAACGAGUACUUCACCUUGGCCGAAAGGUCUGGGUAAUCUUGUUAAACUCUGUCGUGCUGGGGAUAGAGCAUUGCAAUUAUUGCUCUUCAACGAGGAAUUCCUAGUAAGCGCAAGUCACCAGCUUGCGUUGAUUACGUCCCUGCCCUUUGUACACACCGCCCGUCGCU
>SMBZZ155        314 bp
TAACCTGCTAAATAGCCCAGCCGACTTTGGTTAGCTGCTGGCTTCTTAGAGGGACTATTGGCGTTTAGCCATTGGAAGTTTGAGGCAATAACAGGTCTGTGATGCCCTTAGATGTTCTGGGCCGCACGCGCGCTACACTGACGGAGCCAACGAGTACTTTCCTTGTCCGAAAGGACTGGGTAATCTTGTGAAACTTTGTCGTGCTGGGGATAGAGCATTGCAATTATTGCTCTTCAACGAGGAATTCCTAGTAAGCGTGAGTCATCAGCTCGCGTTGATTACGTCCCTGCCCTTTGTACACACCGCCCGTCGCT
>SMBZZ156        313 bp
TAACCTGCTAAATAGTTATATTCACTCTGGTGGATACCTAACTTCTTAGAGGGACTATGGATGTTTAATCCATGGAAGTTTGAGGCAATAACAGGTCTGTGATGCCCTTAGATGTTCTGGGCCGCACGCGCGCTACACTGATAAAGGCAACAAGTAATTCACCTTGGCCGGAAGGTCTGGGTAATCTTTTGAAACTTTATCGTGCTGGGGATAGTCACTTGTAATTTTGACTTGAACGAGGAATTCCTAGTAAGCGTGAGTCATCAGCTCGCGTTGATTACGTCCCTGCCCTTTGTACACACCGCCCGTCGTT
>SMBZZ157        312 bp
UAACCUGCUAAAUAGUUACGUUCACUUUGGUGGACGCCUAACUUCUUAGAGGGACUAUGGAUGUUUAAUCCAUGGAAGUUUGAGGCAAUAACAGGUCUGUGAUGCCCUUAGAUGUUCUGGGCCGCACGCGCGCUACACUGAUGAAGUCAACGAGUAUUCACCUUGGCUGGAAAGUCUGGGUAAUCUUGUGAAACUUUAUCGUGCUGGGGAUAGUCACUUGUAAUUUUGACUUGAACGAGGAAUUCCUAGUAAGCGCGGUUCAUCAGAUCGCGUUGAUUACGUCCCUGCCCUUUGUACACACCGCCCGUCGCU
>SMHZZZ24        281 bp
UGCUUAACUUCUUAGAGGGACUAUAGACGUUUAGUCUAUGGAAGUUUGAGGCAAUAACAGGUCUGUGAUGCCCUUAGAUGUUCUGGGCCGCACGCGCGCUACACUGAUAAAGGCAACAAGUAAUUCACCUUGGCCGGAAGGUCUGGGUAAUCUUUUGAAACUUUAUCGUGCUGGGGAUAGUCCUUUGCAAUUAUUGGACUUUAACGAGGAAUUCCUAGUAAGCGUGAGUCAUCAGCUCGCGUUGAUUACGUCCCUGCCCUUUGUACACACCGCCCGUCGCU
>SMBZZ158        316 bp
TAACCTGCTAACTAGTTACGCAAACTTTTTAGTTTGTGGACAACTTCTTAGAGGGACTATCTGTGCTTAGCAGATGGAAGTTTGAGGCAATAACAGGTCTGTGATGCCCTTAGATGTTCTGGGCCGCACGCGCGCTACACTGACAAAATCAACGAGTATTTTCCTTGGCCGGAAGGTCTGGGTAATCTTTTGAAACTTTATCGTGCTGGGGATAGTCCTTTGCAATTATTGGACTTTAACGAGGAATTCCTAGTAAGCGTGAGTCATCAGCTCGCGTTGATTACGTCCCTGCCCTTTGTACACACCGCCCGTCGCT
>SMBZZ159        315 bp
TAACCTGCTAAATAGTTGGGCCAACTCTGGTTGGTGATCAACTTCTTAGAGGGACTATAGACGTTTAGTCTATGGAAGTTTGAGGCAATAACAGGTCTGTGATGCCCTTAGATGTTCTGGGCCGCACGCGCGCTACACTGATAACAGCAGCAAGTAATTCACCTTGGCCGGAAGGTCTGGGTAATCTTCTGAAATGTTATCGTGCTGGGGATAGTCCTTTGCAATTATTGGACTTCAACGAGGAATTCCTAGTAAGCGTGAGTCATCAGCTCGCGTTGATTACGTCCCTGCCCTTTGTACACACCGCCCGTCGCT
>SMBZZ160        314 bp
TAACCTGCTAAATAGTTACGTTCACTTTGGTGGACGCCTAACTTCTTAGAGGGACTATGGATGTTTAATCCATGGAAGTTTGAGGCAATAACAGGTCTGTGATGCCCTTAGATGTTCTGGGCCGCACGCGCGCTACACTGACAAAGGCAGCAAGTATTCACCTTGACCGGAAGGTCTGGGTAATCTTTTGAAACTTTGTCGTGCTGGGGATAGTCCCTTGCAATTATTGGACTTGAACGAGGAATTCCTAGTAAGCGCAAGTCATCAGCTTGCGTTGATTACGTCCCTGCCCTTTGTACACACCGCCCGTCGCT
>SMHZZZ25        314 bp
TAACCTGCTAAATAGTGCGGGCGACTTGCGTCGCTGCGCTCTTCTTAGAGGGACTGACTACGATTAGTGGTCGGAAGTTTGAGGCAATAACAGGTCTGTGATGCCCTTAGATGTTCTGGGCTGCACGCGCGCTACACTGACGAGGTCAGCAAGTTTTATTCCTTGACCGGAAGGTCTGGGTAATCTTTTGAAACCTTGTCGTGCTGGGGATAGACCATTGCAATTATTGGTCTTCAACGAGGAATTCCTAGTAAGCGCAAGTCATCAGCTTGCGTTGATTACGTCCCTGCCCTTTGTACACACCGCCCGTCGCT
>SMHZZZ26        313 bp
UAACCUGCUAAAUAGUUGCAAUCACUUUGGUGGUUGAUCAACUUCUUAGAGGGACUAUGAAUGUUUAAUUCAUGGAAGUUUGAGGCAAUAACAGGUCUGUGAUGCCCUUAGAUGUUCUGGGCCGCACGCGCGCUACACUGAUGAAGGCAACAAGUUUUUCCUUGGCCGGAAGGUCUGGGUAAUCUUUUGAAACUUCAUCGUGCUGGGGAUAGUCCUUUGCAAUUUUUGGACUUAAACGAGGAAUUCCUAGUAAGCGUGAGUCAUCAGCUCGCGUUGAUUACGUCCCUGCCCUUUGUACACACCGCCCGUCGCU
>SMBZZ161        313 bp
TAACCTGCTAAATAGTTGCGTCAACTTTGGTTGACGTCCAACTTCTTAGAGGGACTATGAATGTTTAATTCATGGAAGTTTGAGGCAATAACAGGTCTGTGATGCCCTTAGATGTTCTGGGCCGCACGCGCGCTACACTGACGAAGGCAACGAGTATTTCCTTGACCGGAAGGTCTGGGTAATCTTTTGAAACTTTGTCGTGCTGGGGATAGTCCCTTGCAATTATTGGACTTCAACGAGGAATTCCTAGTAAGTGCGAGTCATCAGCTCGCGTTGATTACGTCCCTGCCCTTTGTACACACCGCCCGTCGCT
>SMBZZ162        312 bp
TAACCTGCTAAATAGGTGCGCAAGCGCAAGCTTGTAGTGCGTTCTTAGAGGGACAAACCACGGTTAGTGGTTGGAAGTTTGAGGCAATAACAGGTCTGTGATGCCCTTAGATGTTCTGGGCCGCACGCGCGCTACACTGACACAGTCAGCGAGTACAGCCTTGACCGAGAGGTCTGGGAAATCTTGTGAAACTGTGTCGTGCTGGGGATAGACCATTGCAATTATTGGTCTTCAACGAGGAATTCCTAGTAAGCGCAAGTCATCAGCTTGCGTTGATTACGTCCCTGCCCTTTGTACACACCGCCCGTCGTT
>SMHZZZ27        312 bp
TAACCTGCTAAATAGTTACGTTCACTTTGGTGGACGCCTAACTTCTTAGAGGGACTATGGATGTTTAATCCATGGAAGTTTGAGGCAATAACAGGTCTGTGATGCCCTTAGATGTTCTGGGCCGCACGCGCGCTACACTGATGAAGTCAACGAGTATTCACCTTGGCTGGAAAGTCTGGGTAATCTTGTGAAACTTTATCGTGCTGGGGATAGTCACTTGTAATTTTGACTTGAACGAGGAATTCCTAGTAAGCGCAAGTCATCAGCTTGCGTTGATTACGTCCCTGCCCTTTGTACACACCGCCCGTCGCT
>SMHZZZ28        312 bp
UAACCUGCUAAAUAGUUUCGUUUACUUUGGUAGACGCUAAACUUCUUAGAGGGACUAUGGAUGUUUAAUCCAUGGAAGUUUGAGGCAAUAACAGGUCUGUGAUGCCCUUAGAUGUUCUGGGCCGCACGCGCGCUACACUGAUGAAGGCAACGAGUAUUCACCUUGGCUGGAAAGUCUGGGUAAUCUUGUGAAACUUUAUCGUGCUGGGGAUAGUCACUUGUAAUUUUGACUUGAACGAGGAAUUCCUAGUAAGCGUGAGUCAUCAGCUCGCGUUGAUUACGUCCCUGCCCUUUGUACACACCGCCCGUCGUU
>SMBZZ163        312 bp
TAACCTGCTAAATAGTTGCGTTTACTCTGGTAGACGTCAACTTCTTAGAGGGACTATGAATGTTTAATTCATGGAAGTTTGAGGCAATAACAGGTCTGTGATGCCCTTAGATGTTCTGGGCCGCACGCGCGCTACACTGATACAGGCAACAAGTTTTTCCTTGGCCGGAAGGTCTGGGTAATCTTTTGAAACTGTATCGTGCTGGGGATAGTCCTTTGCAATTATTGGACTTCAACGAGGAATTCCTAGTAAGCGTGAGTCATCAGCTCGCGTTGATTACGTCCCTGCCCTTTGTACACACCGCCCGTCGCT
>SMBZZ164        283 bp
UAGUUAGGACUUCUUAGAGGGACUAAUCACGUUUAGUGGUUGGAAGUUUGAGGCAAUAACAGGUCUGUGAUGCCCUUAGAUGUUCUGGGCCGCACGCGCGCUACACUGAUGAAGGCAGCGAGUAUAUAACCUUGACCGGAAGGUCUGGGUAAUCUUGUUAAACUUCAUCGUGCUGGGGAUAGACCAUUGCAAUUAUUGGUCUUCAACGAGGAAUUCCUAGUAAGCGCAAGUCAUCAGCUUGCGUUGAUUACGUCCCUGCCCUUUGUACACACCGCCCGUCGCU
>SMBZZ165        323 bp
TAACCTGCTAAATAGTCACGCTAACCTTGGTTGGCGCAATTCAATGACTTCTTAGAGGGACTACGAATGTTACAATTCGTGGAAGTTTGAGGCAATAACAGGTCTGTGATGCCCTTAGATGTTCTGGGCCGCACGCGCGCTACACTGATGAAGGCAACGAGTATTTTCACCTTGGCCGGAAGGCCCGGGTAATCTTATGAAACTTCATCGTGCTGGGGATAGTCCATTGCAATTATTGGACTTGAACGAGGAATTCCTAGTAAGCGTGAGTCATCAGCTCGCGTTGATTACGTCCCTGCCCTTTGTACACACCGCCCGTCGCT
>SMBZZ166        318 bp
UAACCUGCUAAAUAGACAGGCCGGCUUUUGCUGGUCGCCGUCUUCUUAGAGGGACUGUCGUUUGCGUCUAGCCGACGGAAGUUUGAGGCAAUAACAGGUCUGUGAUGCCCUUAGAUGUUCUGGGCCGCACGCGCGCUACACUGACAGGGCCAGCGAGUUUUUCACCUUGGCCGGAAGGUCUGGGUAAUCUUGUGAAACCCUGUCGUGCUGGGGAUAGAGCAUUGCAAUUAUUGCUCUUCAACGAGGAAUUCCUAGUAAGCGUGAGUCAUCAGCUCGCGUUGAUUACGUCCCUGCCCUUUGUACACACCGCCCGUCGCU
>SMBZZ167        317 bp
TAACCTGCTAAATAGTTGCTATCACTTTGGTGGTAGATTTACAACTTCTTAGAGGGACTATTGGCGTTTAGCCAATGGAAGTTTGAGGCAATAACAGGTCTGTGATGCCCTTAGATGTTCTGGGCCGCACGCGCGCTACACTGACGAAGGCAGCGAGTATTCACCTTGGCCGGAAGGTCTGGGTAATCTTTTGAAACTTTATCGTGCTGGGGATAGTCCTTTGCAATTATTGGACTTTAACGAGGAATTCCTAGTAAGCGTGAGTCATCAGCTCGCGTTGATTACGTCCCTGCCCTTTGTACACACCGCCCGTCGCT
>SMBZZ168        315 bp
UAACCUGCUAAAUAGUUACGUCAACUUUGGUUGAUGCUUAACUUCUUAGAGGGACUAUAGACGUUUAGUCUAUGGAAGUUUGAGGCAAUAACAGGUCUGUGAUGCCCUUAGAUGUUCUGGGCCGCACGCGCGCUACACUGAUAACAGCAACAAGUAAUUCACCUUGGCCGGAAGGUCCGGGUAAUCUUCUGAAAUGUUAUCGUGCUGGGGAUAGUCCUUUGCAAUUAUUGGACUUCAACGAGGAAUUCCUAGUAAGCGUGAGUCAUCAGCUCGCGUUGAUUACGUCCCUGCCCUUUGUACACACCGCCCGUCGUU
>SMHZZZ29        314 bp
UAACCUGCUAAAUAGUUGCGUUCACUUUGGUGGACGAUCAACUUCUUAGAGGGACUAUGGAUGUUUAAUUCAUGGAAGUUUGAGGCAAUAACAGGUCUGUGAUGCCCUUAGAUGUUCUGGGCCGCACGCGCGCUACACUGACAAAGGCAGCAAGUAUUCACCUUGACCGGAAGGUCUGGGUAAUCUUUUGAAACUUUGUCGUGCUGGGGAUAGUCCCUUGCAAUUAUUGGACUUGAACGAGGAAUUCCUAGUAAGCGUGAGUCAUCAGCUCGCGUUGAUUACGUCCCUGCCCUUUGUACACACCGCCCGUCGUU
>SMHZZZ30        314 bp
TAACCTGCTAAATAGCCCCATCGACTATGGTTGGTGGCTGGCTTCTTAGAGGAACTATTGGCTTCCAGCCAATGGAAGTTTGAGGCAATAACAGGTCTGTGATGCCCTTAGATGTTCTGGGCCGCACGCGCGCTACACTGACGGAGCCAACGAGTACTTTCCTTGTCCGGAAGGACTGGGTAATCTTGTGAAACTTCGTCGTGCTGGGGATAGAGCATTGCAATTATTGCTCTTCAACGAGGAATTCCTAGTAAGCGTGAGTCATCAGCTCGCGTTGATTACGTCCCTGCCCTCTGTACACACCGCCCGTCGCT
>SMBZZ169        314 bp
TAACCTGCTAAATAGTTACGTTCACTTTGGTGGACGCCTAACTTCTTAGAGGGACTATGGATGTTTAATTCATGGAAGTTTGAGGCAATAACAGGTCTGTGATGCCCTTAGATGTTCTGGGCCGCACGCGCGCTACACTGACAAAGGCAGCAAGTATTCACCTTGACCGGAAGGTCTGGGTAATCTTTTGAAACTTTGTCGTGCTGGGGATAGTCCCTTGCAATTATTGGACTTGAACGAGGAATTCCTAGTAAGCGCAAGTCATCAGCTTGCGTTGATTACGTCCCTGCCCTTTGTACACACCGCCCGTCGCT
>SMBZZ170        314 bp
UAACCUGCUAAAUAGUCACGAUAACAUUUGUUGUCGGCUGACUUCUUAGAGGGACUAUGGAUGUUUAAUUCAUGGAAGUUUGAGGCAAUAACAGGUCUGUGAUGCCCUUAGAUGUUCUGGGCCGCACGCGCGCUACACUGAUGAAGUCAGCGAGUUUUUUCCUUGGCCGGAAGGUCUGGGUAAUCUUGUGAAACUUCAUCGUGCUGGGGAUAGAGCAUUGCAAUUAUUGCUCUUCAACGAGGAAUUCCUAGUAAGCGCGAGUCAUCAGCUCGCGUUGAUUACGUCCCUGCCCUUUGUACACACCGCCCGUCGCU
>OtuZZ651        314 bp
TAACCTGCTAAATAGCCCGGCCCGCTTTGGCGGGTCGCCGGCTTCTTAGAGGGACTATCGGCTCAAGCCGATGGAAGTTTGAGGCAATAACAGGTCTGTGATGCCCTTAGATGTTCTGGGCCGCACGCGCGCTACACTGACAGAGCCAACGAGTTCATTTCCTTGCCCGGAAGGGTTGGGTAATCTTGTTAAACTCTGTCGTGCTGGGGATAGAGCATTGCAATTATTGCTCTTCAACGAGGAATGCCTAGTAAGCGTACGTCATCAGCGTGCGTTGATTACGTCCCTGCCCTTTGTACACACCGCCCGTCGCT
>SMHZZZ31        312 bp
TAACCTGCTAAATAGTTACGTTCACTTTGGTGGATGCTTAACTTCTTAGAGGGACTATGGATGTTTAATCCATGGAAGTTTGAGGCAATAACAGGTCTGTGATGCCCTTAGATGTTCTGGGCCGCACGCGCGCTACGCTGATGAAGTCAACGAGTATTCACCTTGGCTGGAAAGTCTGGGTAATCTTTTGAAACTTTATCGTGCTGGGGATAGTCACTTGTAATTTTGACTTGAACGAGGAATTCCTAGTAAGCGTGAGTCATCAGCTCGCGTTGATTACGTCCCTGCCCTTTGTACACACCGCCCGTCGTT
>SMHZZZ32        282 bp
TAACCTGCTAAATAGTTACGTTCACTTTGGTGGATGCTTAACTTCTTAGAGGGACTATGGATGTTTAATCCATGGAAGTTTGAGGCAATAACAGGTCTGTGATGCCCTTAGATGTTCTGGGCCGCACGCGCGCTACACTGATGAAGTCAACGAGTATTCACCTTGGCTGGAAAGTCTGGGTAATCTTTTGAAACTTTATCGTGCTGGGGATAGTCACTTGTAATTTTGACTTGAACGAGGAATTCCTAGTAAGCGTGAGTCATCAGCTCGCGTTGATTACGT
>SMBZZ171        280 bp
GAUCAACUUCUUAGAGGGACUAACUACUUUUAGUGGUUGGAAGUUUGAGGCAAUAACAGGUCUGUGAUGCCCUUAGAUGUUCUGGGCCGCACGCGCGCUACACUGAUGAAGGCAGCGAGUAUAUAACCUUGACCGGAAGGUCUGGGCAAUCUUGUGAAACUUCAUCGUGCUGGGGAUAAACCAUUGCAAUUAUUGGUUUUCAACGAGGAAUUCCUAGUAAGCGCAAGUCAUCAGCUUGCGUUGAUUACGUCCCUGCCCUUUGUACACACCGCCCGUCGGU
>SMBZZ172        317 bp
UAACCUACUAAAUAGCUUAGCGAACGUUUUUGUUCGCUACUAGCUUCUUAGAGGGACUAUCGAUAUCAAAUCGAUGGAAGUUUGAGGCAAUAACAGGUCUGUGAUGCCCUUAGACGUUCUGGGCCGCACGCGCGCUACACUGACGGAGCCAGCGAGUACAUAACCUUGGCCGAGAGGUCUGGGUAAUCUUGUUAAACUCCGUCGUGCUGGGGAUAGAGCAUUGCAAUUAUUGCUCUUCGACGAGGAAUUCCUAGUAAGCGCAAGUCAUCAGCUUGCGUUGAUUACGUCCCUGCCCUUUGUACACACCGCCCGUCGCU
>SMBZZ173        315 bp
TAACCTGCTAAATAGTTACGCTAACTCTGGTTGGCGCTTAACTTCTTAGAGGGACTATGGATTTTTAATCCATGGAAGTTTGAGGCAATAACAGGTCTGTGATGCCCTTAGATGTTCTGGGCCGCACGCGCGCTACACTGATAAAGGCAACGAGTAATTAACCTTGGCCGGAAGGTCTGGGTAATCTTTTGAAACTTTATCGTGCTGGGGATAGTCCTTTGCAATTATTGCTCTTCAACGAGGAATTCCTAGTAAGCGCGAGTCATCAGCTCGCGTTGATTACGTCCCTGCCCTTTGTACACACCGCCCGTCGCT
>SMHZZZ33        315 bp
TAACCTGCTAAATAGTTGCATCAACTCTGGTTGATGATCAACTTCTTAGAGGGACTATAGACGTTTAGTCTATGGAAGTTTGAGGCAATAACAGGTCTGTGATGCCCTTAGATGTTCTGGGCCGCACGCGCGCTACACTGATAACAGCAACAAGTAATTCACCTTGGCCGGAAGGTCCGGGTAATCTTCTGAAATGTTATCGTGCTGGGGATAGTCCTTTGCAATTATTGCTCTTCAACGAGGAATTCCTAGTAAGCGCATGTCATCAGCATGCGTTGATTACGTCCCTGCCCTTTGTACACACCGCCCGTCGCT
>SMBZZ174        315 bp
TAACCTGCTAAATAGTTACGTCAACTTTGGTTGATGCTTAACTTCTTAGAGGGACTATAGACGTTTAGTCTATGGAAGTTTGAGGCAATAACAGGTCTGTGATGCCCTTAGATGTTCTGGGCCGCACGCGCGCTACACTGATAAAGGCAACAAGTAATTCACCTTGGCCGGAAGGTCTGGGTAATCTTTTGAAACTTTATCGTGCTGGGGATAGTCCTTTGCAATTATTGGACTTTAACGAGGAATTCCTAGTAAGCACAAGTCATCAGCTTGTGCTGATTACGTCCCTGCCCTTTGTACACACCGCCCGTCGCT
>SMHZZZ34        315 bp
TAACCTGCTAAATAGTTATATTCACTCTGGTGGATACCTAACTTCTTAGAGGGACTATAGACGTTTAGTCTATGGAAGTTTGAGGCAATAACAGGTCTGTGATGCCCTTAGATGTTCTGGGCCGCACGCGCGCTACACTGATAAAGGCAACAAGTAATTCACCTTGGCCGGAAGGTCTGGGTAATCTTTTGAAACTTTGTCGTGCTGGGGATAGACCCTTGCAATTATTGGTCTTCAACGAGGAATTCCTAGTAAGCGCGAGTCATCAGCTCGCGTTGATTACGTCCCTGCCCTTTGTACACACCGCCCGTCGCT
>SMHZZZ35        314 bp
TAACCTGCTAAATAGAACAGCCAATATTTTATTGGCTGGTCTTCTTAGAGGGACTAACCACATCTAGTGGTTGGAAGTTTGAGGCAATAACAGGTCTGTGATGCCCTTAGATGTTCTGGGCCGCACGCGCGCTACACTGATGAAGGCAGCGAGTATATAACCTTGACCGGAAGGTCTGGGCAATCTTGTGAAACTTCATCGTGCTGGGGATAGACCATTGTAATTATTGGTCTTCAACGAGGAATTCCTAGTAAGCGCAAGTCATCAGCTTGCGTTGATTACGTCCCTGCCCTTTGTACACACCGCCCGTCGGT
>SMBZZ175        314 bp
UAACCUGCUAAAUAGUUGCGUAUACUCCGGUAUACUGUAACUUCUUAGAGGGACUAUGGAUGUUUAAUCCAUGGAAGUUUGAGGCAAUAACAGGUCUGUGAUGCCCUUAGAUGUUCUGGGCCGCACGCGCGCUACACUGAUGAAGUCAGCGAGUUUAUAACCUUGACCGGAAGGUCUGGGUAAUCUUCUGAAACUUCAUCGUGCUGGGGAUAGAGCAUUGCAAUUAUUGCUCUUCAACGAGGAAUUCCUAGUAAGCGCGAGUCAUCAGCUCGCGUUGAUUACGUCCCUGCCCUUUGUACACACCGCCCGUCGCU
>SMBZZ176        314 bp
TAACCTGCTAAATAGTTGCGTAAACTCTGGTTTATGGCAACTTCTTAGAGGGACTATTGGCGATTAGTCAATGGAAGTTTGAGGCAATAACAGGTCTGTGATGCCCTTAGATGTTCTGGGCCGCACGCGCGCTACACTGATAAAGGCAACGAGTAATTCACCTTGGCCGGAAGGTCTGGGTAATCTTTTGAAACTTCATCGTGCTGGGGATAGAGCATTGCAATTATTGCTCTTCAACGAGGAATTCCTAGTAAGCGTGAGTCATCAGCTCGCGTTGATTACGTCCCTGCCCTTTGTACACACCGCCCGTCGCT
>SMBZZ177        314 bp
TAACCTGCTAAATAGTTGCGTTCACTTTGGTGGACGATCAACTTCTTAGAGGGACTATGGATGTTTAATTCATGGAAGTTTGAGGCAATAACAGGTCTGTGATGCCCTTAGATGTTCTGGGCCGCACGCGCGCTACACTGACGAAGGCAGCAAGTATTCACCTTGACCGGAAGGTCTGGGTAATCTTTTGAAACTTTGTCGTGCTGGGGATAGTCCCTTGCAATTATTGCTCTTCAACGAGGAATTCCTAGTAAGCGCGAGTCATCAGCTCGCGTTGATTACGTCCCTGCCCTTTGTACACACCGCCCGTCGCT
>SMBZZ178        314 bp
TAACCTGCTAACTAGTTACACGAACCTTGGTTCGTGGCAACTTCTTAGAGGGACTGTTTGTGTTTAACAAATGGAAGTTTGAGGCAATAACAGGTCTGTGATGCCCTTAGATGTTCTGGGCTGCACGCGCGCTACACTGATGAAACCAGCGAGTTTATAACCTTGGCCGAAAGGTCTGGGTAATCTTGTGAAATTTCATCGTGCTGGGGATAGACCATTGCAATTATTGGTCTTCAACGAGGAATTCCTAGTAAGCGCGAGTCATCAGCTCGCGTTGATTACGTCCCTGCCCTTTGTACACACCGCCCGTCGCT
>SMBZZ179        314 bp
TAACCTGCTAAATAGACACATCAAGTTTTACTTGATGCCTGTCTTCTTAGAGGGACTGTGGATGTTTAATCCACGGAAGTTTGAGGCAATAACAGGTCTGTGATGCCCTTAGATGTTCTGGGCCGCACGCGCGCTACACTGATGAAGGCAACGAGTATTCACCTTGGCTGGAAAGTCTGGGTAATCTTTTAAACTTCATCGTGCTGGGGATAGAGCATTGCAATTATTGCTCTTCAACGAGGAATTCCTAGTAAGCGTGAGTCATCAGCTCGCGTTGATTACGTCCCTGCCCTTTGTACACACCGCCCGTCGCT
>SMBZZ180        314 bp
TAACCTGCTAAATAGTTATATTCACTCTGGTTGATTGCAACTTCTTAGAGGGACTATGGATGTTTAATCCATGGAAGTTTGAGGCAATAACAGGTCTGTGATGCCCTTAGATGTTCTGGGCCGCACGCGCGCTACACTGATGAAGGCAGCAAGTTATTTTCCTTGTCCGGAAGGACCGGGTAATCTTCTGAAACTTCATCGTGCTGGGGATAGTCCTTTGCAATTATCGGACTTCAACGAGGAATTCCTAGTAAGCGCGAGTCATCAGCTCGCGTTGATTACGTCCCTGCCCTTTGTACACACCGCCCGTCGCT
>SMBZZ181        313 bp
TGACCTGCTAACTAGATGCCGGTACGAGAGTACAGGTAGACTTCTTAGAGGGACTGACTACATTTAGTAGTGGGAAGTGCGAGGCAATAACAGGTCTGTGATGCCCTTAGATGTTCTGGGCTGCACGCGCGCTACACTGACAAAGTCAGCGAGTAATGACCTTGGCCGAGAGGCCTGGGGAATCTTGGGAAACTTTGTCGTGCTGGGGATAGATCATTGCAATTATTGGTCTTGAACGAGGAATTCCTAGTAAGCGCAAGTCATTAGCTTGCGTTGATTACGTCCCTGCCCTTTGTACACACCGCCCGTCGCT
>SMBZZ182        313 bp
UAACCUGCUAAAUAGUUGAAUCAACUCUGGUUGAUCGCAACUUCUUAGAGGGACUAUGGAUGUUUAAUCCAUGGAAGUUUGAGGCAAUAACAGGUCUGUGAUGCCCUUAGAUGUUCUGGGCCGCACGCGCGCUACACUGACGAAGGCAGCAAGUUUUUUCCUUGACCGGAAGGUCCGGGUAAUCUUCUGAAACUUCGUCGUGCUGGGGAUAGUCCUUUGCAAUUAUCGGACUUCAACGAGGAAUUCCUAGUAAGCGCGAGUCAUCAGCUCGCGUUGAUUACGUCCCUGCCCUUUGUACACACCGCCCGUCGCU
>SMHZZZ36        312 bp
TAACCTGCTAAATAGTTACGTTCACTTTGGTGGACGCCTAACTTCTTAGAGGGACTATGGATGTTTAATCCATGGAAGTTTGAGGCAATAACAGGTCTGTGATGCCCTTAGATGTTCTGGGCCGCACGCGCGCTACACTGATGAAGTCAACGAGTATTCACCTTGGCTGGAAAGTCTGGGTAATCTTGTGAAACTTTATCGTGCTGGGGATAGTCACTTGTAATTTTGACTTGAACGAGGAATTCCTAGTAAGCGCATGTCATCAGCATGCGTTGATTACGTCCCTGCCCTTTGTACACACCGCCCGTCGCT
>SMBZZ183        311 bp
UAACCUGCUAACUAGUUGCAGGUACUUUUGUAUCUGACACUUCUUAGAGGGACUGACUACGCUUAGUAGUCGGAAGUUUGAGGCAAUAACAGGUCUGUGAUGCCCUUAGAUGUUCUGGGCUGCACGCGCGCUACACUGACAAAGUCAGCGAGUAUUACCUUGGCCGAGAGGUCCGGGAAAUCUUGUGAAACUUUGUCGUGCUGGGGAUAGAUCAUUGCAAUUAUUGGUCUUGAACGAGGAAUUCCUAGUAAGCGCAUGUCAUCAGCAUGCGUUGAUUACGUCCCUGCCCUUUGUACACACCGCCCGUCGCU
>SMHZZZ37        311 bp
TAACCTGCTAACTAGTTGCAGGTACGTGAGTATTTGCATACTTCTTAGAGGGACTGACTACGCTTAGTAGTCGGAAGTTTGAGGCAATAACAGGTCTGTGATGCCCTTAGATGTTCTGGGCTGCACGCGCGCTACACTGACAAAGCCAGCGAGTCTACCTTGGCCGAGAGGCCTGGGAAATCTTGTGAAACTTTGTCGTGCTGGGGATAGATCATTGCAATTATTGGTCTTGAACGAGGAATTCCTAGTAAGCGCATGTCATTAGCATGCGTTGATTACGTCCCTGCCCTTTGTACACACCGCCCGTCGCT
>SMHZZZ38        291 bp
CGGCCCTTAAATAGCCCGGTCCGCATTTGCGGGCCGCTGGCTTCTTAGGGGGACTATCGGCTCAAGCCGATGGAAGTGCGCGGCAATAACAGGTCTGTGATGCCCTTAGATGTTCTGGGCCGCACGCGCGCTACACTGACAGGGTCAGCGAGTACATCACCTTGGCCGAGAGGTCCGGGTAATCTTGTTAAACCCTGTCGTGCTGGGGATAGAGCATTGCAATTATTGCTCTTCAACGAGGAATGCCTAGTAGGCACGAGTCATCAGCTCGTGCCGATTACGTCCCTGCCC
>SMHZZZ39        290 bp
TAACCTGCTAAATAGTTATCTTCACTCTGGTGGATACCTAACTTCTTAGAGGGACTATGGATGTTTAATCCATGGAAGTTTGAGGCAATAACAGGTCTGTGATGCCCTTAGATGTTCTGGGCCGCACGCGCGCTACACTGATGAAGTCAACGAGTATTCACCTTGGCTGGAAAGTCTGGGTAATCTTGTGAAACTTTATCGTGCTGGGGATAGTCACTTGTAATTTTGACTTGAACGAGGAATTCCTAGTAAGCGTGAGTCATCAGCTCGCGTTGATTACGTCCCTGCCC
>SMBZZ184        287 bp
TAACCTGCTAAATAGTTACGCTAACTCTGGTTGGCGCTTAACTTCTTAGAGGGACTATGGATTTTTAATCCATGGAAGTTTGAGGCAATAACAGGTCTGTGATGCCCTTAGATGTTCTGGGCCGCACGCGCGCTACACTGATAAAGGCAACGAGTAATTAACCTTGGCCGGAAGGTCTGGGTAATCTTTTGAAACTTTATCGTGCTGGGGATAGTCCTTTGCAATTATTGGACTTGAACGAGGAATTCCTAGTAAGCGTGAGTCATCAGCTCGCGTTGATTACGTCC
>SMHZZZ40        286 bp
TAACCTGCTAAATAGTTGCGTTCACTTTGGTGGACGATCAACTTCTTAGAGGGACTATGGATGTTTAATTCATGGAAGTTTGAGGCAATAACAGGTCTGTGATGCCCTTAGATGTTCTGGGCCGCACGCGCGCTACACTGACAAAGGCAGCAAGTATTCACCTTGACCGGAAGGTCTGGGTAATCTTTTGAAACTTTGTCGTGCTGGGGATAGTCCCTTGCAATTATTGGACTTGAACGAGGAATTCCTAGTAAGCGCAAGTCATCAGCTTGCGTTGATTACGTCC
>SMBZZ185        315 bp
TAACCTGCTAAATAGTTTTGCTATTCTTTGAATGGTACGAACTTCTTAGGGGGACTAACTACATTTAGTGGTTGGAAGTTTGAGGCAATAACAGGTCTGTGATGCCCTTAGATGTTCTGGGCCGCACGCGCGCTACACTGATGAAGGCAACGAGTATATAACCTTGACCGGAAGGTCTGGGTAATCTTGTCAAACTTCATCGTGCTGGGGATAGACCATTGCAATTATTGGTCTTCAACGAGGAATTCCTAGTAAGCGCAAGTCATCAGCTTGCGTTGATTACGTCCCTGCCCTTTGTACACACCGCCCGTCGGT
>SMBZZ186        315 bp
TAACCTGCTAAATAGATGTGCGATCTTTTTGATCGTGGCAGCTTCTTAGAGGGACTAACTACTTTTAGTGGTTGGAAGTTTGAGGCAATAACAGGTCTGTGATGCCCTTAGATGTTCTGGGCCGCACGCGCGCTACACTGATGAAGGCAGCGAGTCTATAACCTTGACCGGAAGGTCTGGGTAATCTTGTGAAACTTCATCGTGCTGGGGATAGACCATTGCAATTTTTGGTCTTCAACGAGGAATTCCTAGTAAGCGCAAGTCATCAGCTTGCGTTGATTACGTCCCTGCCCTTTGTACACACCGCCCGTCGAT
>SMBZZ187        315 bp
TATCCTGCTAAATAGCCCGGCCGGCTTTGGCTGGTCGCTGGCTTCTTAGAGGGACTTTTAGCGTTTAGCTAAAGGAAGTTTGAGGCAATAACAGGTCTGTGATGCCCTTAGATGTTCTGGGCCGCACGCGCGCCACACTGACAGAGCCAGCGAGTATTCTTCCTTGGCTGGAAAGCCTGGGTAATCTTGTTAAACTCTGTCGTGATGGGGATAGAACATTGCAATTATTGTTCTTCAACGAGGAATTCCTAGTAAGCGCAAGTCATCAGCTTGCGTTGATTACGTCCCTGCCCTTTGTACACACCGCCCGTCGCT
>SMBZZ188        315 bp
UAACCUGCUAAAUAGUUGGGCCAACUCUGGUUGGUGAUCAACUUCUUAGAGGGACUAUAGACGUUUAGUCUAUGGAAGUUUGAGGCAAUAACAGGUCUGUGAUGCCCUUAGAUGUUCUGGGCCGCACGCGCGCUACACUGAUAAAGGCAACAAGUAAUUCACCUUGGCCGGAAGGUCUGGGUAAUCUUUUGAAACUUUAUCGUGCUGGGGAUAGAGCAUUGCAAUUAUUGCUCUUCAACGAGGAAUUCCUAGUAAGCGCGAGUCAUCAGCUCGCGUUGAUUACGUCCCUGCCCUUUGUACACACCGCCCGUCGCU
>SMBZZ189        315 bp
TAACCTGCTAAATAGTTACGTCAACTTTGGTTGATGCTTAACTTCTTAGAGGGACTATGGATTTTTAATCCATGGAAGTTTGAGGCAATAACAGGTCTGTGATGCCCTTAGATGTTCTGGGCCGCACGCGCGCTACACTGATAAAGGCAACGAGTAATTAACCTTGGCCGGAAGGTCTGGGTAATCTTTTGAAACTTTATCGTGCTGGGGATAGTCCTTTGCAATTATTGGACTTGAACGAGGAATTCCTAGTAAGCGTGAGTCATCAGCTCGCGTTGATTACGTCCCTGCCCTTTGTACACACCGCCCGTCGCT
>SMHZZZ41        315 bp
UAACCUGCUAAAUAGUUACGCUAACUCUGGUUGGUGAUUAACUUCUUAGAGGGACUAUGGAUUUUUAAUCCAUGGAAGUUUGAGGCAAUAACAGGUCUGUGAUGCCCUUAGAUGUUCUGGGCCGCACGCGCGCUACACUGAUAAAGGCAACAAGUAAUUCACCUUGGCCGGAAGGUCUGGGUAAUCUUUUGAAACUUUAUCGUGCUGGGGAUAGUCCUUUGCAAUUAUUGGACUUUAACGAGGAAUUCCUAGUAAGCGUGAGUCAUCAGCUCGCGUUGAUUACGUCCCUGCCCUUGGUACACACCGCCCGUCGCU
>SMHZZZ42        315 bp
UAACCUGCUAAAUAGUUGGGCCAACUCUGGUUGGUGAUCAACUUCUUAGAGGGACUAUAGACGUUUAGUCUAUGGAAGUUUGAGGCAAUAACAGGUCUGUGAUGCCCUUAGAUGUUCUGGGCCGCACGCGCGCUACACUGAUAAAGGCAACAAGUAAUUCACCUUGGCCGGAAGGUCUGGGUAAUCUUUUGAAACUUUAUCGUGCUGGGGAUAGUCCUUUGCAAUUAUUGCUCUUCAACGAGGAAUUCCUAGUAAGCGCAUGUCAUCAGCAUGCGUUGAUUACGUCCCUGCCCUUUGUACACACCGCCCGUCGCU
>SMHZZZ43        315 bp
TAACCTGCTAAATAGTTGCATTAACTTTGGTTGATGATCAACTTCTTAGAGGGACTATAGACGTTTAGTCTATGGAAGTTTGAGGCAATAACAGGTCTGTGATGCCCTTAGATGTTCTGGGCCGCACGCGCGCTACACTGATAACAGCAACAAGTAATTCACCTTGGCCGGAAGGTCCGGGTAATCTTCTGAAATGTTATCGTGCTGGGGATAGTCCTTTGCAATTATTGGACTTCAACGAGGAATTCCTAGTAAGCGCGGTTCATCAGATCGCGTTGATTACGTCCCTGCCCTTTGTACACACCGCCCGTCGCT
>SMBZZ190        314 bp
UAACCUGCUAAAUAGUUUUGCUAUUUUUUAAUGGUAAAACUUCUUAGAGGGACUAACUACAUUUUAGUGGUUGGAAGUUUGAGGCAAUAACAGGUCUGUGAUGCCCUUAGAUGUUCUGGGCCGCACGCGCGCUACACUGAUGAAGGCAGCGAGUAUAUAACCUUGACCGUAAGGUCUGGGCAAUCUUGUGAAACUUCAUCGUGCUGGGGAUAGACCAUUGCAAUUAUUGGUCUUCAACGAGGAAUUCCUAGUAAGCGCAAGUCAUCAACUUGCGUUGAUUACGUCCCUGCCCUUUGUACACACCGCCCGUCGGU
>SMHZZZ44        314 bp
UGACCUGCUAAAUAGCCCGGCUGACUUUUGUCGGCCGCUGGCUUCUUAGAGGGACUUUUGGCUCAAGCCAAUGGAAGUACGAGGCAAUAACAGGUCUGUGAUGCCCUUAGAUGUUCUGGGCCGCACGCGCGCUACACUGACAGAGCCAGCGAGUACAUCACCUUGGCCGAAAGGUCUGGGUAAUCUUGUUAAACUCUGUCGUGCUGGGGAUAGAGCAUUGCAAUUAUUGCUCUUCAACGAGGAAUGCCUAGUAGGCACGAGUCAUCAGCUCGUGCCGAUUACGUCCCUGCCCUUUGUACACACCGCCCGUCGCU
>SMBZZ191        314 bp
UAACCUGCUAAAUAGUAGCGGGAACUUGCGUUCCUAGCGACUUCUUAGAGGGACUAACCACGUUUAGUGGUUGGAAGUUUGAGGCAAUAACAGGUCUGUGAUGCCCUUAGAUGUUCUGGGCUGCACGCGCGCUACACUGAUAGAGGCAGCGAGUCUACAACCUUGACCGGAAGGUCUGGGAAAUCUUGUGAAACUCUAUCGUGCUGGGGAUAGACCAUUGCAAUUAUCGGUCUUCAACGAGGAAUUCCUAGUAAGCGCAAGUCAUCAGCUUGCGUUGAUUACGUCCCUGCCCUUUGUACACACCGCCCGUCGCU
>SMBZZ192        314 bp
TAACCTGCTAAATAGCCAGGCCCGCTTTGGCGGGTCGCCGGCTTCTTAGAGGGACTATCGGCTCAAGCCGATGGAAGTTTGAGGCAATAACAGGTCTGTGATGCCCTTAGATGTTCTGGGCCGCACGCGCGCTACACTGACAGAGCCAACGAGTTCATTTCCTTAGCCGAAAGGTTTGGGTAATCTTGTTAAACTCTGTCGTGCTGGGGATAGAGCATTGCAATTATTGCTCTTCAACGAGGAATTCCTAGTAAACGCGAGTCATCAACTCGCATTGATTACGTCCCTGCCCTTTGTACACACCGCCCGTCGCT
>SMHZZZ45        314 bp
UAACCUGCUAAAUAGUCACGAUAACAUUUGUUGUCGGCUGACUUCUUAGAGGGACUAUGGAUGUUUAAUUCAUGGAAGUUUGAGGCAAUAACAGGUCUGUGAUGCCCUUAGAUGUUCUGGGCCGCACGCGCGCUACACUGAUGAAGGCAACAAGUAUUUUCCUAGGCCGGAAGGUCCGGGUAAUCUUUUGAAACUUCAUCGUGCUGGGGAUAGAGCAUUGCAAUUAUUGCUCUUCAACGAGGAAUUCCUAGUAAGCGUGAGUCAUCAGCUCGCGUUGAUUACGUCCCUGCCCUUUGUACACACCGCCCGUCGCU
>SMHZZZ46        314 bp
TAACCTGCTAAATAGCCAGGCCCGCTTTGGCGGGTCGCCGGCTTCTTAGAGGGACTATCGGCTCAAGCCGATGGAAGTTTGAGGCAATAACAGGTCTGTGATGCCCTTAGATGTTCTGGGCCGCACGCGCGCTGCACTGACGGAGCCAACGAGTTCATCACCTTGGCCGAAAGGTCTGGGTAATCTTGTTAAACTCCGTCGTGCTGGGGATAGAGCATTGCAATTATTGCTCTTCAACGAGGAATGCCTAGTAAGCGCATGTCATCAGCATGCGTTGATTACGTCCCTGCCCTTTGTACACACCGCCCGTCGCT
>SMBZZ193        314 bp
UAACCUGCUAAAUAGACUCGCAAAGGCGACUUUGCAGUGUCUUCUUAGAGGGACAAAGUAUGUUUAAUACUUGGAAGUUUGAGGCAAUAACAGGUCUGUGAUGCCCUUAGAUGUUCUGGGCCGCACGCGCGCUACACUGAUAAAGACAGCGAGUUUAUAACCUUAACCGAUAGGUUUGGGUAAUCUUGUGAAACUUUAUCGUGAUGGGGAUAGAGCAUUGCAAUUAUUGCUCUUCAACGAGGAAUUCCUAGUAAGUGCAAGUCAUCAGCUUGCGUUGAUUACGUCCCUGCCCUUUGUACACACCGCCCGUCGAU
>SMHZZZ47        314 bp
AAACCUGCUAAAUAGAGUCGGGCACGUGAGUGCUUCGGAUCUUCUUAGAGGGACUGAAUACGUUUAGUAUUCGGAGGUUUUAGGCAAUAACAGGUCUGUGAUGCCCUUAGAUGUUCUGGGCUGCACGCGCGAUACAAUGGCCUAGUCAGCGAGUAUACCACCUUGACCGGAAGGUCUGGGUAAUCUUUUGAAACUAGGCCGUGCCGGGGAUAAACCAUUGCAAUUAUUGGUUUUCAACGAGGAAUUCUUAGUAAGCGCAAGUCAUCAACUUGCGUUGAUUACGUCCCUGCCCUUUGUACACACCGCCCGUCGUU
>SMBZZ194        314 bp
TAACCTGCTAAATAGTTATATTCACTCTGGTGGATACCTAACTTCTTAGAGGGACTATCGGCGATTAGTCGATGGAAGTTTGAGGCAATAACAGGTCTGTGATGCCCTTAGATGTTCTGGGCCGCACGCGCGCTACACTGATGATGGCAACAAGTTTTCACCTTGGCCGGAAGGCCTGGGTAATCTTCTGAAACATCATCGTGCTGGGGATAGTCCTTTGCAATTATTGGACTTCAACGAGGAATTCCTAGTAAGCGTGAGTCATCAGCTCGCGTTGATTACGTCCCTGACCTTTGTACACACCGCCCGTCGCT
>SMHZZZ48        314 bp
TAACCTGCTAAATAGTCACGATAACATTTGTTGTCGGCTGACTTCTTAGAGGGACTATGGATGTTTAATTCATGGAAGTTTGAGGCAATAACAGGTCTGTGATGCCCTTAGATGTTCTGGGCCGCACGCGCGCTACACTGATGAAGGCAACAAGTATTTTCCTAGGCCGGAAGGTCCGGGTAATCTTTTGAAACTTTGTCGTGCTGGGGATAGACCCTTGCAATTATTGGTCTTCAACGAGGAATTCCTAGTAAGCGCGAGTCATCAGCTCGCGTTGATTACGTCCCTGCCCTTTGTACACACCGCCCGTCGCT
>SMHZZZ49        314 bp
TGACCTGCTAAATAGCCAGGTTGACTTTTGTCGGCCGCCGGCTTCTTAGAGGGACTTTTGGCTCAAGCCAATGGAAGTACGAGGCAATAACAGGTCTGTGATGCCCTTAGATGTCCTGAGCAGCACGCGCGCTACACTGACAGAGCCAGCGAGTACATCACCTTGGCCGAAAGGTCTGGGTAATCTTGTTAAACTCTGTCGTGCTGGGGATAGAGCATTGCAATTATTGCTCTTCAACGAGGAATGCCTAGTAAGCGCAAGTCATCAGCTTGCGTTGATTACGTCCCTGCCCTGTGTACACACCGCCCGTCGCT
>SMHZZZ50        314 bp
UAACCUGCUAAAUAGUCACGAUAACAUGUGUUGUCGGCUGACUUCUUAGAGGGACUAUGGAUGUUUAAUUCAUGGAAGUUUGAGGCAAUAACAGGUCUGUGAUGCCCUUAGAUGUUCUGGGCCGCACGCGCGCUACACUGAUGAAGGCAACAAGUUUUUUCCUAGGCCGGAAGGUCCGGGUAAUCUUUUGAAACUUCAUCGUGCUGGGGAUAGAGCAUUGCAAUUAUUGCUCUUCAACGAGGAAUGCCUAGUAAGCGCAAGUCAUCAGCUUGCGUUGAUUACGUCCCUGCCCUUUGUACACACCGCCCGUCGCU
>SMHZZZ51        314 bp
UAACCUGCUAAAUAGUUGCGUUAACUUUGGUUUACGUCAACUUCUUAGAGGGACUAUUGGCGAUUAGUCAAUGGAAGUUUGAGGCAAUAACAGGUCUGUGAUGCCCUUAGAUGUUCUGGGCCGCACGCGCGCUACACUGAUAAAGGCAACAAGUAAUUCACCUUGGCCGGAAGGUCUGGGUAAUCUUUUGAAACUUUAUCGUGCUGGGGAUAGUCCUUUGCAAUUAUUGGACUUUAACGAGGAAUUCCUAGUAAGCGUGAGUCAUCAGCUCGCGUUGAUUACGUCCCUGCCCUUUGUACACACCGCCCGUCGCU
>SMHZZZ52        313 bp
GACCUGCUAAAUAGCCAGGUUCACUUUUGUGGGCCGCCGGCUUCUUAGAGGGACUUUUGGCUCAAGCCAAUGGAAGUACGAGGCAAUAACAGGUCUGUGAUGCCCUUAGAUGUUCUGGGCCGCACGCGCGCUACACUGACAGAGCCAGCGAGUACAUCACCUUGGCCGAAAGGUCUGGGUAAUCUUGUUAAACUCUGUCGUGCUGGGGAUAGAGCAUUGCAAUUAUUGCUCUUCAACGAGGAAUGCCUAGUAAGCGCAAGUCAUCAGCUUGCGUUGAUUACGUCCCUGCCCUUUGUACACACCGCCCGUCGCU
>SMBZZ195        313 bp
TGACCTGCTAAATAGCCCCATTCGCTTTGGCGGATGGCTGGCTTCTTAGAGGGACTTTTGGCTCAAGCCAATGGAAGTACGAGGCAAAAACAGGTCTGTGATGCCCTTAGATGTTCTGGGCCGCACGCGCGCTACACTGACAGAGCCAGCGAGTACATCACCTTGGCCGAAAGGTCTGGGTAATCTTGTTAAACTCTGTCGTGCTGGGGATAGAGCATTGCAATTATTGCTCTTCAACGAGGAATGCCTAGTAAGCGCAAGTCATCAGCTTGCGTTGATTACGTCCCTGCCCTTTGTACACACCGCCCGTCGC
>SMBZZ196        312 bp
TAACCTACTAACTAGCCCGTATTGCTTTGGCAGTACGCTGGCTTCTTAGAGGGACTCTCGGTGCAAGCCGAGGGAAGTTTGAGGCAATAACAGGTCTGTGATGCCCTTAGATGTTCTGGGCCGCACGCGCGCTACACTGACGGAGCCAGCGAGTACTCCCTTGACCGGAAGGTCCGGGTAATCTTGTTAAACTCCGTCGTGCTGGGGATAGAGCATTGCAATTATTGCTCTTCAACGAGGAATCCCTAGTAAGCGCAAGTCATCAGCTTGCGTTGATTGCGTCCCTGCCCTTTGTACACACCGCCCGTCGCT
>SMBZZ197        312 bp
UAACCUGCUAAAUAGUUAUAUUCACUCUGGUGGAUACCUAACUUCUUAGAGGGACUAUGGAUGUUUAAUCCAUGGAAGUUUGAGGCAAUAACAGGUCUGUGAUGCCCUUAGAUGUUCUGGGCCGCACGCGCGCUACACUGACAAAAUCAACGAGUAUCAUCCUUGGCCGGAAGGUCUGGGUAAUCUUGUGAAACUUUAUCGUGCUGGGGAUAGUCACUUGUAAUUUUGACUUGAACGAGGAAUUCCUAGUAAGCGUGAGUCAUCAGCUCGCGUUGAUUACGUCCCUGCCCUUUGUACACACCGCCCGUCGUU
>SMHZZZ53        312 bp
UAACCUGCUAAAUAGUUACGUUCACUUUGGUGGACGCCUAACUUCUUAGAGGGACUAUGGAUGUUUAAUCCAUGGAAGUUUGAGGCAAUAACAGGUCUGUGAUGCCCUUAGAUGUUCUGGGCCGCACGCGCGCUACACUGAUGAAGUCAACGAGUAUUCACCUUGGCUGGAAAGUCUGGGUAAUCUUGUGAAACUUUAUCGUGCUGGGGAUAGUCACUUGUAAUUUUGACUUGAACGAGGAAUUCCUAGUAAACGCGAGUCAUCAACUCGCAUUGAUUACGUCCCUGCCCUUUGUACACACCGCCCGUCGCU
>SMHZZZ54        312 bp
TAACCTGCTAAATAGTTATATTCACTCTGGTGGATACCTAACTTCTTAGAGGGACTATCTGTGTCTAGCAGATGGAAGTTTGAGGCAATAACAGGTCTGTGATGCCCTTAGATGTTCTGGGCCGCACGCGCGCTACACTGATGAAGTCAACGAGTATTCACCTTGGCTGGAAAGTCTGGGTAATCTTGTGAAACTTTATCGTGCTGGGGATAGTCACTTGTAATTTTGACTTGAACGAGGAATTCCTAGTAAGCGTGAGTCATCAGCTCGCGTTGATTACGTCCCTGCCCTTTGTACACACCGCCCGTCGTT
>SMBZZ198        312 bp
UAACCUGCUAAAUAGUUACGUUCACUCUGGUGGACGCCUAACUUCUUAGAGGGACUAUGGAUGUUUAAUCCAUGGAAGUUUGAGGCAAUAACAGGUCUGUGAUGCCCUUAGAUGUUCUGGGCCGCACGCGCGCUACACUGAUGAAGUCAACGAGUAUUCACCUUGGCUGGAAAGUCUGGGUAAUCUUGUGAAACUUUAUCGUGCUGGGGAUAGUCACUUGUAAUUUUGACUUGAACGAGGAAUUCCUAGUAAGCGCGGUUCAUCAGAUCGCGUUGAUUACGUCCCUGCCCUUUGUACACACCGCCCGUCGCU
>SMHZZZ55        312 bp
TAACCTTCTCCCTCTTTCTCTTCACTCTGGTGGATACCTAACTTCTTAGAGGGACTATGGATGTTTAATCCATGGAAGTTTGAGGCAATAACAGGTCTGTGCTGCCCTTAGATGTTCTGGGCCGCACGCGCGCTACACTGATGAAGTCAACGAGTATTCACCTTGGCTGGAAAGTCTGGGTAATCTTGTGAAACTTTATCGTGCTGGGGATAGTCACTTGTAATTTTGACTTGAACGAGGAATTCCTAGTAAGCGTGAGTCATCAGCTCGCGTTGATTACGTCCCTGCCCTTTGTACACACCGCCCGTCGTT
>SMHZZZ56        311 bp
TAACCTGCTAAATAGTTATATTCACTCTGGTGGATACCTAACTTCTTAGAGGGACTATGGATGTTTAATCCATGGAAGTTTGAGGCAATAACAGGTCTGTGATGCCCTTAGATGTTCTGGGCCGCACGCGCGCTACACTGATGAAGTCAGCGAGTTTTTCCTTGGCCGGAAGGTCTGGGTAATCTTGTGAAACTTTATCGTGCTGGGGATAGTCACTTGTAATTTTGACTTGAACGAGGAATTCCTAGTAAGCGTGAGTCATCAGCTCGCGTTGATTACGTCCCTGCCCTTTGTACACACCGCCCGTCGTT
>SMHZZZ57        298 bp
CCGGUCCGCAUUUGCGGGCCGCUGGCUUCUUAGGGGGACUAUCGGCUCAAGCCGAUGGAAGUGCGCGGCAAUAACAGGUCUGUGAUGCCCUUAGAUGUUCUGGGCCGCACGCGCGCUACACUGACAGGGUCAGCGAGUACAUCACCUUGGCCGAGAGGUCCGGGUAAUCUUGUUAAACCCUGUCGUGCUGGGGAUAGAGCAUUGCAAUUAUUGCUCUUCAACGAGGAAUGCCUAGUAGGCACGAGUCAUCAGCUCGUGCCGAUUACGUCCCUGCCCUUUGUACACACCGCCCGUCGCU
>SMBZZ199        294 bp
CGUUCACUUUGGUGGACGCCUAACUUCUUAGAGGGACUAUGGAUGUUUAAUCCAUGGAAGUUUGAGGCAAUAACAGGUCUGUGAUGCCCUUAGAUGUUCUGGGCCGCACGCGCGCUACACUGAUGAAGUCAACGAGUAUUCACCUUGGCUGGAAAGUCUGGGUAAUCUUGUGAAACUUUAUCGUGCUGGGGAUAGUCACUUGUAAUUUUGACUUGAACGAGGAAUUCCUAGUAAGCGUGAGUCAUCAGCUCGCGUUGAUUACGUCCCUGCCCUUUGUACACACCGCCCGUCGUU
>SMHZZZ58        283 bp
UAGUUAGGACUUCUUAGAGGGACUAAUCACGUUUAGUGGUUGGAAGUUUGAGGCAAUAACAGGUCUGUGAUGCCCUUAGAUGUUCUGGGCCGCACGCGCGCUACACUGAUGAAGGCAGCGAGUAUAUAACCUUGACCGGAAGGUCUGGGCAAUCUUGUGAAACUUCAUCGUGCUGGGGAUAGACCAUUGUAAUUAUUGGUCUUCAACGAGGAAUUCCUAGUAAGCGCAAGUCAUCAGCUUGCGUUGAUUACGUCCCUGCCCUUUGUACACACCGCCCGUCGGU
>SMHZZZ59        325 bp
ACCGAGACCTTAACCTGCTAAATAGTTATATTCACTCTGGTGGATACCTAACTTCTTAGAGGGACTATGGATGTTTAATCCATGGAAGTTTGAGGCAATAACAGGTCTGTGATGCCCTTAGATGTTCTGGGCCGCACGCGCGCTACACTGATGAAGGCAGCAAGTTTTACTCCTTGGCCGGAAGGTCTGGGTAATCTTTTGAAACTTCATCGTGCTGGGGATAGTCCTTTGCAATTATTGGACTTCAACGAGGAATTCCTAGTAAGCGCGAGTCATCAGCTCGCGTTGATTACGTCCCTGCCCTTTGTACACACCGCCCGTCGTT
>SMBZZ200        322 bp
GAACGAGAUGUUAACCUGCUAAAUAGUUAUAUUCACUCUGGUGGAUACCUAACUUCUUAGAGGGACUAUGGAUGUUUAAUCCAUGGAAGUUUGAGGCAAUAACAGGUCUGUGAUGCCCUUAGAUGUUCUGGGCCGCACGCGCGCUACACUGAUGAGUCAACGAGUAUUCACCUUGGCUGGAAAGUCUUGGUAAUCUUUUGAAACUUUAUCGUGCUGGGGAUAGUCACUUGUAAUUUUGACUUGAACGAGGAAUUCCUAGUAAGCGUGAGUCAUCGGCUCGCGUUGAUUACGUCCCUGCCCUUUGUACACACCGCCCGUCGUU
>SMHZZZ60        321 bp
UAACCUGCUAAUUAGUUAGGCCAACAGUUUUUGUUGGUUUUCUUAACUUCUUAGAGGGACUGUUGAUGUUUAAUCAACGGAAGUUUGAGGCAAUAACAGGUCUGUGAUGCCCUUAGAUGUUCUGGGCCGCACGCGCGCUACACUGAUGAAGUCAGCAAGUUUUUUAUCCUUAACCGAUAGGUUUGGGUAAUCUUUUGAAACUUCAUCGUGCUGGGGAUAGUCCCUUGUAAUUAUUGGACUUGAACGAGGAAUUCCUAGUAAGCGUGAGUCAUCAGCUCGCGUUGAUUACGUCCCUGCCCUUUGUACACACCGCCCGUCGUU
>SMBZZ201        320 bp
TAACCTGCTAAATAGTCACGTTAACTTTCATAGTTGGCGGCTGACTTCTTAGAGGGACTATTGATGTTTAATCAATGGAAGTTTGAGGCAATAACAGGTCTGTGATGCCCTTAGATGTTCTGGGCCGCACGCGCGCTACACTGATGAAGGCAACAAGTAAATTTAACCTTGGCCGGAAGGTCCGGGTAATCTTTTGAAACTTCATCGTGCTGGGGATAGAGCATTGCAATTATTGCTCTTCAACGAGGAATTCCTAGTAAGCGTGAGTCATCAGCTCGCGTTGATTACGCCCCTGCCCTTTGTACACACCGCCCGTCGCT
>SMHZZZ61        319 bp
UAACCUGCUAAAUAGUUACGUUAACAAUUGUUGACGGUUUUAACUUCUUAGAGGGACUAUUGAUGUUUAAUCAAUGGAAGUUUGAGGCAAUAACAGGUCUGUGAUGCCCUUAGAUGUUCUGGGCCGCACGCGCGCUACACUGAUGAAGGCAACAAGUAAAUUUAACCUUGGCCGGAAGGUCCAGGUAAUCUUUUGAAACUUCAUCGUGCUGGGGAUAGAGCAUUGCAAUUAUUGCUCUUCAACGAGGAAUUCCUAGUAAACGCAAGUCAACAGCUUGCAUUGAUUACGUCCCUGCCCUUUGUACACACCGCCCGUCGCU
>SMBZZ202        319 bp
UAACCUGCUAAAUAGUUACGUUAACAAUUGUUGACGGUUUUAACUUCUUAGAGGGACUAUUGAUGUUUAAUCAAUGGAAGUUUGAGGCAAUAACAGGUCUGUGAUGCCCUUAGAUGUUCUGGGCCGCACGCGCGCUACACUGAUGAAGGCAACAAGUAAAUUUAACCUUGGCCGGAAGGUCUGGGUAAUCUUUUGAAACUUCAUCGUGCUGGGGAUAGUCCUUUGCAAUUAUUGGACUUGAACGAGGAAUUCCUAGUAAGCGUGAGUCAUCAGCUCGCGUUGAUUACGUCCCUGCCCUUUGUACACACCGCCCGUCGCU
>SMHZZZ62        319 bp
UAACCUGCUAAAUAGUUACGUUAACAAUUGUUGACGGUUUUAACUUCUUAGAGGGACUAUUGAUGUUUAAUCAAUGGAAGUUUGAGGCAAUAACAGGUCUGUGAUGCCCUUAGAUGUUCUGGGCCGCACGCGCGCUACACUGAUGAAGGCAACAAGUAAAUUUAACCUUGGCCGGAAGGUCCGGGCAAUCUUGUGAAACUUUGUCGUGCUGGGGAUAGACCAUUGCAAUUAUUGGUCUUCAACGAGGAAUUCCUAGUAAGCGCAAGUCAUCAGCUUGCGUUGAUUACGUCCCUGCCCUUUGUACACACCGCCCAUCGCU
>SMBZZ203        319 bp
TAACCTGCTAAATAGTTACGTTAACAATTGTTGACGGTTTTAACTTCTTAGAGGGACTATTGATGTTTAATCAATGGAAGTTTGAGGCAATAACAGGTCTGTGATGCCCTTAGATGTTCTGGGCCGCACGCGCGCTACACTGATGAAGGCAACAAGTAAATTTAACCTTGGCCGGAAGGTCCGGGTAATCTTTTGAAACTTCATCGTGCTGGGGATAGACCATTGCAATTTTTGGTCTTCAACGAGGAATTCCTAGTAAGCGCATGTCATCAGCATGCGTTGATTACGTCCCTGCCCTTTGTACACACCGCCCGTCGCT
>SMBZZ204        319 bp
TAACCTGCTAAATAGTCACGGTAAGCTTTGTGCTTGCCTGTCTGACTTCTTAGAGGGACTATAGACGTTTAGTCTATGGAAGTTTGAGGCAATAACAGGTCTGTGATGCCCTTAGATGTTCTGGGCCGCACGCGCGCTACACTGATAAAGGCAACAAGTAATTCACCTTGGCCGGAAGGTCTGGGTAATCTTTTGAAACTTTATCGTGCTGGGGATAGTCCTTTGCAATTATTGGACTTTAACGAGGAATTCCTAGTAAGCGTGAGTCATCAGCTCGCGTTGATTACGTCCCTGCCCTTTGTACACACCGCCCGTCGCT
>SMHZZZ63        318 bp
TAACCTGCTAAATAGTTGCTATCACTTTGGTGGTAGATTTACAACTTCTTAGAGGGACTATTGGCGTTTAGCCAATGGAAGTTTGAGGCAATAACAGGTCTGTGATGCCCTTAGATGTTCTGGGCCGCACGCGCGCTACACTGACGAAGGCAGCGAGTTTATAACCTTGACCGGAAGGTCTGGGTAATCTTCTGAAACTTCATCGTGCTGGGGATAGTCCATTGCAATTATTGGACTTGAACGAGGAATTCCTAGTAAGCGTGAGTCATCAGCTCGCGTTGATTACGTCCCTGCCCTTTGTACACACCGCCCGTCGCT
>SMBZZ205        318 bp
UAACCUGCUAAAUAGUCACAGAAAGUUUUUACUUUCUUGUUUGACUUCUUAGAGGGACUAUAGUCGUUUAGUCUAUGGAAGUUUGAGGCAAUAACAGGUCUGUGAUGCCCUUAGAUGUUCUGGGCCGCACGCGCGCUACACUGAUAAAGGCAACAAGUAAUUCACCUUGGCCGGAAGGUCUGGGUAAUCUUUUGAAACUUUAUCGUGCUGGGGAUAGUCCUUUGCAAUUAUUGGACUUUAACGAGGAAUUCCUAGUAAGCGUGAGUCAUCAGCUCGCGUUGAUUACGUCCCUGCCCUUUGUACACACCGCCCGUCGCU
>SMHZZZ64        318 bp
TAACCTGCTAAATAGTTGCTATCACTTTGGTGGTAGATTTACAACTTCTTAGAGGGACTATTGGCGTTTAGCCAATGGAAGTTTGAGGCAATAACAGGTCTGTGATGCCCTTAGATGTTCTGGGCCGCACGCGCGCTACACTGATAACAGCAGCAAGTAATTCACCTTGGCCGGAAGGTCTGGGTAATCTTCTGAAATGTTATCGTGCTGGGGATAGTCCTTTGCAATTATTGGACTTCAACGAGGAGTTCCTAGTAAGCGTGAGTCATCAGCTCGCGTTGATTACGTCCCTGCCCTTTGTACACACCGCCCGTCGCT
>SMHZZZ65        318 bp
TAACCTGCTAAATAGTTGCTATCACTTTGGTGGTAGATTTACAACTTCTTAGAGGGACTATAGACGTTTAGTCTATGGAAGTTTGAGGCAATAACAGGTCTGTGATGCCCTTAGCTGTTCTGGGCCGCACGCGCGCTACACTGATAAAGGCAACAAGTAATTCACCTTGGCCGGAAGGTCTGGGTAATCTTTTGAAACTTTATCGTGCTGGGGATAGTCCTTTGCAATTATTGGACTTTAACGAGGAATTCCTAGTAAGCGTGAGTCATCAGCTCGCGTTGATTACGTCCCTGCCCTTTGTACACACCGCCCGTCGTT
>SMBZZ206        318 bp
TAACCTGCTAAATAGTTGCTATCACTTTGGTGGTAGATTTACAACTTCTTAGAGGGACTATAGACGTTTAGTCTATGGAAGTTTGAGGCAATAACAGGTCTGTGATGCCCTTAGATGTTCTGGGCCGCACGCGCGCTACACTGATAACAGCAACAAGTAATTCACCTTGGCCGGAAGGTCCGGGTAATCTTCTGAAATGTTATCGTGCTGGGGATAGTCCTTTGCAAATATTGGACTTCAACGAGGAATTCCTAGTAAGCGTGAGTCATCAGCTCGCGTTGATTACGTCCCTGCCCTTTGTACACACCGCCCGTCGCT
>SMHZZZ66        318 bp
TAACCTGCTAAATAGTCAAGCTTACCTTCGGGTAGGTATGTTGACTTCTTAGAGGGACTATAGACGTTTAGTCTATGGAAGTTTGAGGCAATAACAGGTCTGTGATGCCCTTAGATGTTCTGGGCCGCACGCGCGCTACACTGATAAAGGCAACAAGTAATTCACCTTGGCCGGAAGGTCTGGGTAATCTTTTGAAACTTTATCGTGCTGGGGATAGTCCTTTGCAATTATTGGACTTTAACGAGGAATTCCTAGTAAGCGTGAGTCATCAGCTCGCGTTGATTACGTCCCTGCCCTTTGTACACACCGCCCGTCGCT
>SMHZZZ67        317 bp
UAACCUGCUAAAUAGUUAUAUUCACUCUGGUGGAUACCUAACUUCUUAGAGGGACUAUUGAUGUUUAAUCAAUGGAAGUUUGAGGCAAUAACAGGUCUGUGAUGCCCUUAGAUGUUCUGGGCCGCACGCGCGCUACACUGAUGAAGGCAACAAGUAAAUUUAACCUUGGCCGGAAGGUCUGGGUAAUCUUUUGAAACUUCAUCGUGCUGGGGAUAGAGCAUUGCAAUUAUUGCUCUUCAACGAGGAAUUCCUAGUAAGCGUGAGUCAUCAGCUCGCGUUGAUUACGUCCCUGCCCUUUGGACACACCGCCCGUCGCU
>SMBZZ207        317 bp
UAACCUGCUAAAUAGUUGCUAUCACUUUGGUGGUAGAUUUACAACUUCUUAGAGGGACUAUUGGCGUUUAGCCAAUGGAAGUUUGAGGCAAUAACAGGUCUGUGAUGCCCUUAGAUGUUCUGGGCCGCACGCGCGCUACACUGACGAAGGCAGCGAGUAUUCACCUUGGCCGGAAGGUCUGGGUAAUCUUCUGAAACUUCGUCGUGCUGGGGAUAGUCCCUUGAAAUUAUUGGACUUCAACGAGGAAUUCCUAGUAAGCGCAAGUCAUCAGCUUGCGUUGAUUACGUCCCUGCCCUUUGUACACACCGCCCGUCGGU
>SMHZZZ68        317 bp
UAACCUGCUAAAUAGUUACGCUAACUCUGGUUGGCGCUUAACUUCUUAGAGGGACUAUGGAUUUUUAAUCCAUGGAAGUUUGAGGCAAUAACAGGUCUGUGAUGCCCUUAGAUGUUCUGGGCCGCACGCGCGCUACACUGAUGAAGGCAACAAGUAAAUUUAACCUUGGCCGGAAGGUCCGGGUAAUCUUUUGAAACUUCAUCGCGCUGGGGAUAGAGCAUUGCAAUUAUUGCUCUUCAACGAGGAAUUCCUAGUAAGCGUGAGUCGUCAGCUCGCGUUGAUUACGUCCCUGCCCUUUGUACACACCGCCCGUCGCU
>SMBZZ208        317 bp
TAACCTGCTAAATAGTTACGTTCACTTTGGTGGATGCTTAACTTCTTAGAGGGACTATGGATGTTTAATCCATGGAAGTTTGAGGCAATAACAGGTCTGTGATGCCCTTAGATGTTCTGGGCCGCACGCGCGCTACACTGATGAAGGCAACAAGTAAATTTCACCTTGGCCGGAAGGTCTGGGTAATCTTTTGAAACTTCATCGTGCTGGGGATAGAGCATTGCAATTATTGCTCTTCAACGAGGAATTCCTAGTAAGCGTGAGTCATCAGCTCGCGTTGATTACGTCCCTGCCCTTTGTACACACCGCCCGTCGCT
>SMBZZ209        317 bp
UAACCUGCUAAAUAGUUACGUUAACAAUUGUUGACGGUUUUAACUUCUUAGAGGGACUAUUGAUGUUUAAUCAAUGGAGGUUUGAGGCAAUAACAGGUCUGUGAUGCCCUUAGAUGUUCUGGGCCGCACGCGCGCUACACUGAUAACAGCAACAAGUAAUUCACCUUGGCCGGAAGGUCCGGGUAAUCUUCUGAAAUGUUAUCGUGCUGGGGAUAGUCCUUUGCAAUUAUUGGACUUCAACGAGGAAUUCCUAGUAAGCGUGAGUCAUCAGCUCGCGUUGAUUACGUCCCUGCCCUUUGUACACACCGCCCGUCGCU
>SMHZZZ69        317 bp
UAACCUGCUAAAUAGUUACGUUAACAAUUGUUGACGGUUUUAACUUCUUAGAGGGACUAUGGAUGUUUAAUCCAUGGAAGUUUGAGGCAAUAACAGGUCUGUGAUGCCCUUAGAUGUUCUGGGCCGCACGCGCGCUACACUGAUAAAGGCAACGAGUAAUUCACCUUGGCCGGAAGGUCUGGGUAAUCUUUUGAAACUUUAUCGUGCUGGGGAUAGUCCUUUGCAAUUAUUGGACUUCAACGAGGAAUUCCUAGUAAGCGUGAGUCAUCAGCUCGCGUUGAUUACGUCCCUGCCCUUUGUACACACCGCCCGUCGCU
>SMHZZZ70        317 bp
TAACCTGCTAAATAGTTATCTTCACTCTGGTGGATACCTAACTTCTTAGAGGGACTATGGATGTTTAATCCATGGAAGTTTGAGGCAATAACAGGTCTGTGATGCCCTTAGATGTTCTGGGCCGCACGCGCGCTACACTGATGAAGGCAACAAGTAAATTTCACCTTGGCCGGAAGGTCTGGGTAATCTTTTGAAACCTCATCGTGCTGGGGATAGAGCATTGCAATTATTGCTCTTCAACGAGGAATTCCTAGTAAGCGTGAGTCATCAGCTCGCGTTGATTACGTCCCTGCCCGTTGTACACACCGCCCGTCGCT
>SMHZZZ71        317 bp
UAACCUGCUAACUAGUUACGCAAACUUUCGAGUUUGUGGACAACUUCUUAGAGGGACUAUCUGUGUUUAGCAGAUGGAAGUUUGAGGCAAUAACAGGUCUGUGAUGCCCUUAGAUGUUCUGGGCCGCACGCGCGCUACACUGACGAAAUCAGCGAGUAUAUAACCUUGGCCGAAAGGUCCGGGUAAUCUUGUGAAAUUUCGUCGUGCUGGGGAUAGACCAUUGCAAUUAUUGGUCUUCAACGAGGAAUUCCUAGUAAGCGCGAGUCAUCAGCUCGCGUUGAUUACGUCCCUGCCCUUUGUACACACCGCCCGUCGCU
>SMBZZ210        317 bp
UAACCUGCUAAAUAGUUACGUUCACUCUGGUGGACGCCUAACUUCUUAGAGGGACUAUGGAUGUUUAAUCCAUGGAAGUUUGAGGCAAUAACAGGUCUGUGAUGCCCUUAGAUGUUCUUGGCCGCACGCGCGCUACACUGAUGAAGGCAACAAGUAAAUUUAACCUUGGCCGGAAGGUCCGGGUAAUCUUUUGAAACUUCAUCGUGCUGGGGAUAGAGCAUUGCAAUUAUUGCUCUUCAACGAGGAAUUCCUAGUAAGCGUGAGUCAUCAGCUCGCGUUGAUUACGUCCCUGCCCUUUGUACACACCGCCCGUCGCC
>SMHZZZ72        317 bp
UAACCUGCUAACUAGUUACGCAAACUUUCGAGUUUGUGGAUAACUUCUUAGAGGGACUAUCUGUGUCUAGCAGAUGGAAGUUUGAGGCAAUAACAGGUCUGUGAUGCCCUUAGAUGUUCUGGGCCGCACGCGCGCUACACUGAUGAAAUCAACAAGUAUAUAACCUUGGCCGGAAGGUCUGGGUAAUCUUUUGAAACUUCUUCGUGCUGGGGAUAGACCAUUGCAAUUAUUGGUCUUCAACGAGGAAUUCCUAGUAAGCGUGAGUCAUCAGCUCGCGUUGAUUACGUCCCUGCCCUUUGUACACACCGCCCGUCGCU
>SMBZZ211        317 bp
UAACCUGCUAAAUAGUUGCUAUCACUUUGGUGGUAGAUUUACAACUUCUUAGAGGGACUAUUGGCGUUUAGCCAAUGGAAGUUUGAGGCAAUAACAGGUCUGUGAUGCCCUUAGAUGUUCUGGGCCGCACGCGCGCUACACUGACAAAGGCAGCAAGUAUUCACCUUGACCGGAAGGUCUGGGUAAUCUUUUGAAACUUUGUCGUGCUGGGGAUAGUCCCUUGCAAUUAUUGGACUUGAACGAGGAAUUCCUAGUAAGCGCAAGUCAUCAGCUUGCGUUGAUUACGUCCCUGCCCUUUGUACACACCGCCCGUCGCU
>SMBZZ212        317 bp
UAUCCUGCUAAAUAGUCGCAGGAAGUUUUCACUUCCUGUCUGACUUCUUAGAGGGACUAUAGACGUUUAGUCUAUGGAAGUUUGAGGCAAUAACAGGUCUGUGAUGCCCUUAGAUGUUCUGGGCCGCACGCGCGCUACACUGAUAACAGCAACAAGUAAUUCACCUUGGCCGGAAGGUCCGGGUAAUCUUCUGAAAUGUUAUCGUGCUGGGGAUAGUCCUUUGCAAUUAUUGGACUUCAACGAGGAAUUCCUAGUAAGCGUGAGUCAUCAGCUCGCGUUGAUUACGUCCCUGCCCUUUGUACACACCGCCCGUCGCU
>SMBZZ213        317 bp
TAACCTGCTAAATAGTTGCTATCACTTTGGTGGTAGATTTACAACTTCTTAGAGGGACTATTGGCGTTTAGCCAATGGAAGTTTGAGGCAATAACAGGGCTGTGATGCCCTTAGATGTTCTGGGCCGCACGCGCGCTACACTGACGAAGGCAGCGAGTATTCACCTTGGCCGGAAGGTCTGGGTAATCTTTTGAAACTTTATCGTGCTGGGGATAGTCCTTTGCAATTATTGGACTTTAACGAGGAATTCCTAGTAAGCGTGAGTCATCAGCTCGCGTTGATTACGTCCCTGCCCTTTGTACACACCGCCCGTCGCT
>SMHZZZ73        317 bp
TAACCTGCTAAATAGTTATATTCACTCTGGTGGATACCTAACTTCTTAGAGGGACTATGGATGTTTAATCCATGGAAGTTTGAGGCAATAACAGGTCTGTGATGCCCTTAGATGTTCTGGGCCGCACGCGCGCGCTACACTGATAAAGGCAACAAGTAATTCACCTTGGCCGGAAGGCCTGGGTAATCTTTTGAAACTTTATCGTGCTGGGGATAGTCCTTTGCAATTATTGGACTTTAACGAGGAATTCCTAGTAAGCGTGAGTCATCAGCTCGCGTTGATTACGTCCCTGCCCTTTGTACACACCGCCCGTCGCT
>SMBZZ214        317 bp
TAACCTGCTAAATAGTTGCTATCACTTTGGTGGTAGATTTACAACTTCTTAGAGGGACTATTGGCGTTTAGCCAATGGAAGTTTGAGGCAATAACAGGTCTGTGATGCCCTTAGATGTTCTGGGCCGCACGCGCGCTACACTGACGAAGGCAGCGAGTATTCACCTTGGCCGGAAGGTCTGGGTAATCTTCTGAAACTTCGTCGTGCTGGGGATAGAGCATTGCAATTATTGCTCTTCAACGAGGAATTCCTAGTAAGCGCGAGTCATCAGCTCGCGTTGATTACGTCCCTGCCCTTTGTACACACCGCCCGTCGTT
>SMBZZ215        317 bp
TAACCTGCTAACTAGTTACGCAAACTTTTTAGTTTGTGGACAACTTCTTAGAGGGACTATAGACGTTTAGTCTATGGAAGTTTGAGGCAATAACAGGTCTGTGATGCCCTTAGATGTTCTGGGCCGCACGCGCGCTACACTGATAAAGGCAACAAGTAATTCACCTTGGCCGGAAGGTCTGGGTAATCTTTTGAAACTTTATCGTGCTGGGGATAGTCCTTTGCAATTATTGGACTTTAACGAGGAATTCCCAGTAAGCGTGAGTCATCAGCTCGCGTTGATTACGTCCCTGCCCTTTGTACACACCGCCCCTCGCT
>SMHZZZ74        317 bp
UAACCUGCUAAAUAGUUGCUAUCACUUUGGUGGUAGAUUUACAACUUCUUAGAGGGACUAUUGGCGUUUAGCCAAUGGAAGUUUGAGGCAAUAACAGGUCUGUGAUGCCCUUAGAUGUUCUGGGCCGCACGCGCGCUACACUGACGAAGGCAGCGAGUAUUCACCUUGGCCGGAAGGUCUGGGUAAUCUUCUGAAACUUCGUCGUGCUGGGGAUAGUCCCUUGCAAUUAUUGAUCUUCAACGAGGAAUUCCUAGUAAACGCGAGUCAUCAACUCGCAUUGAUUACGUCCCUGCCCUUUGUACACACCGCCCGUCGCU
>SMHZZZ75        317 bp
UAACCUGCUAAAUAGUUACGCUAACUCUGGUUGGCGCUUAACUUCUUAGAGGGACUAUGGAUUUUUAAUCCAUGGAAGUUUGAGGCAAUAACAGGUCUGUGAUGCCCUUAGAUGUUCUGGGCCGCACGCGCGCUACACUGAUGAAGGCAACAAGUUUAUUUCACCUUGGCCGGAAGGUCCGGGUAAUCUUUUGAAACUUCAUCGUGCUGGGGAUAGAGCAUUGCAAUUAUUGCUCUUCAACGAGGAAUUCCUAGUAAGCGUAAGUCAUCAGCUUGCGUUGAUUACGUCCCUGCCCUUUGUACACACCGCCCGUCGCU
>SMHZZZ76        317 bp
UAACCUGCUAAAUAGUUACGUUAACUUCGGUUGACGGUUAUAACUUCUUAGAGGGACUAUAGACGUUUAGUCUAUGGAAGUUUGAGGCAAUAACAGGUCUGUGAUGCCCUUAGAUGUUCUGGGCCGCACGCGCGCUACACUGAUAAAGGCAACAAGUAAUUCACCUUGGCCGGAAGGUCUGGGUAAUCUUUUGAAACUUUAUCGUGCUGGGGAUAGUCCUUUGCAAUUAUUGGACUUUAACGAGGAAUUCCUAGUAAGCGUGAGUCAUCAGCUCGCGUUGAUUACGUCCCUGCCCUUUGUACACACCGCCCGUCGCU
>SMBZZ216        317 bp
UAACCUGCUAACUAGUUACGCAAACUUUCGAGUUUGUGGACAACUUCUUAGAGGGACUAUCUGUGUCUAGCAGAUGGAAGUUUGAGGCAAUAACAGGUCUGUGAUGCCCUUAGAUGUUCUGGGCCGCACGCGCGCUACACUGAUAAAGGCAACGAGUAAUUAACCUUGGCCGGAAGGUCUGGGUAAUCUUUUGAAACUUUAUCGUGCUGGGGAUAGUCCUUUGCAAUUAUUGGACUUGAACGAGGAGUUCCUAGUAAGCGUGAGUCAUCAGCUCGCGUUGAUUACGUCCCUGCCCUUUGUACACACCGCCCGUCGCU
>SMBZZ217        317 bp
UAACCUGCUAACUAGUUACGCAAACUUUCGAGUUUGUGGAUAACUUCUUAGAGGGACUAUUGAUGUUUAAUCAAUGGAAGUUUGAGGCAAUAACAGGUCUGUGAUGCCCUUAGAUGUUCUGGGCCGCACGCGCGCUACACUGAUAAAGGCAACAAGUAAUUCACCUUGGCCGGAAGGUCUGGGUAAUCUUUUGAAACUUUAUCGUGCUGGGGAUAGUCCUUUGCAAUUAUUGGACUUUAACGAGGAAUUCCUAGUAAGCGUGAGUCAUCAGCUCGCGUUGAUUACGUCCCUGCCCUUUGUACACACCGCCCGUCGCU
>SMBZZ218        317 bp
UAACCUGCUAAAUAGUUACGUUCACUUUGGUGGACGCCUAACUUCUUAGAGGGACUAUGGAUGUUUAAUCCAUGGAAGUUUGAGGCAAUAACAGGUCUGUGAUGCCCUCAGAUGUUCUGGGCCGCACGCGCGCUACACUGAUGAAGGCAACAAGUUUAUUUCACCUUGGCCGGAAGGUCCGGGUAAUCUUUUGAAACUUCAUCGUGCUGGGGAUAGAGCAUUGCAAUUAUUGCUCUUCAACGAGGAAUUCCUAGUAAGCGUAAGUCAUCAGCUUGCGUUGAUUACGUCCCUGCCCUUUGUACACACCGCCCGUCGCU
>SMBZZ219        317 bp
TAACCTGCTAAATAGTCGCAGGAAGTTTTCACTTCCTGCCTGACTTCTTAGAGGGACTATAGACGTTTAGTCTATGGAAGTTTGAGGCAATAACAGGTCTGTGATGCCCTTAGATGTTCTGGGCCGCACGCGCGCTACACTGATAAAGGCAACAAGTAATTCACCTTGGCCGGAAGGTCTGGGTAATCTTTTGAAACTTTATCGTGCTGGGGATAGTCCTTTGCAATTATTGGACTTTAACGAGGAATTCCTAGTAAGCGTGAGTCATCAGCTCGCGTTGATTACGTCCCTGCCCTTTGTACACACCGCCCGTCGCT
>SMHZZZ77        317 bp
UAACCUGCUAACUAGUUACGCAAACUUUCGAGUUUGUGGACAACUUCUUAGAGGGACUAUAGACGUUUAGUCUAUGGAAGUUUGAGGCAAUAGCAGGUCUGUGAUGCCCUUAGAUGUUCUGGGCCGCACGCGCGCUACACUGAUAACAGCAACAAGUAAUUCACCUUGGCCGGAAGGUCCGGGUAAUCUUCUGAAAUGUUAUCGUGCUGGGGAUAGUCCUUUGCAAUUAUUGGACUUCAACGAGGAAUUCCUAGUAAGCGUGAGUCAUCAGCUCGCGUUGAUUACGUCCCUGCCCUUUGUACACACCGCCCGUCGCU
>SMHZZZ78        317 bp
UAACCUGCUAAAUAGUUGCUAGAAGCACUUGUUUCUAUGGCAACUUCUUAGAGGGACUAUAGACGUUUAGUCUAUGGAAGUUUGAGGCAAUAACAGGUCUGUGAUGCCCUUAGAUGUUCUGGGCCGCACGCGCGCUACACUGAUAAAGGCAACAAGUAAUUCACCUUGGCCGGAAGGUCUGGGUAAUCUUUUGAAACUUUAUCGUGCUGGGGAUAGUCCUUUGCAAUUAUUGGACUUUAACGAGGAAUUCCUAGUAAGCGUGAGUCAUCAGCUCGCGUUGAUUACGUCCCUGCCCUUUGUACACACCGCCCGUCGUU
>SMHZZZ79        317 bp
TAACCTGCTAAATAGTTACGTTAACTTCGGTTGACGGTTATAACTTCTTAGAGGGACTATTGATGTTTAATCAATGGAAGTTTGAGGCAATAACAGGTCTGTGATGCCCTTAGATGTTCTGGGCCGCACGCGCGCTACACTGATAAAGGCAACGAGTAATTCACCTTGGCCGGAAGGTCTGGGTAATCTTGTGAAACTTTATCGTGCTGGGGATAGTCCTTTGCAATTATTGGACTTAAACGAGGAATTCCTAGTAAGCGTGAGTCATCAGCTCGCGTTGATTACGTCCCTGCCCTTTGTACACACCGCCCGTCGCT
>SMHZZZ80        317 bp
UAACCUGCUAACUAGUUACGCAAACUUUCGAGUUUGUGGAUAACUUCUUAGAGGGACUAUCUGUGUCUAGCAGAUGGAAGUUUGAGGCAAUAACAGGUCUGUGAUGCCCUUAGAUGUUCUGGGCCGCACGCGCGCUACACUGAUAAAGGCAACAAGUAAUUCACCUUGGCCGGAAGGUCUGGGUAAUCUUUUGAAACUUUAUCGUGCUGGGGAUAGUCCUUUGCAAUUAUUGGACUUUAACGAGGAAUUCCUAGUAAGCGCAAGUCAUCAGCUUGCGUUGAUUACGUCCCUGCCCUUUGUACACACCGCCCGUCGCU
>SMBZZ220        317 bp
UAACCUGCUAACUAGUUACGCAAACUUUCGAGUUUGUGGACAACUUCUUAGAGGGACUAUCUGUGUCUAGCAGAUGGAAGUUUGAGGCAAUAACAGGUCUGUGAUGCCCUUAGAUGUUCUGGGCCGCACGCGCGCUACACUGAUAAAGGCAACAAGUAAUUCACCUUGGCCGGAAGGUCUGGGUAAUCUUUUGAAACUUUAUCGUGCUGGGGAUAGUCCUUUGCAAUUAUUGAUCAUGAACGAGGAAUUCCUAGUAAGCGCGAGUCAUCAGCUCGCGUUGAUUACGUCCCUGCCCUUUGUACACACCGCCCGUCGCU
>SMBZZ221        317 bp
TAACCTGCTAACTAGTTACGCAAACTTTCGAGTTTGTGGACAACTTCTTAGAGGGACTATGGATTTTTAATCCATGGAAGTTTGAGGCAATAACAGGTCTGTGATGCCCTTAGATGTTCTGGGCCGCACGCGCGCTACACTGATGAAGGCAACAAGTAATTAACCTTGGCCGGAAGGTCTGGGTAATCTTTTGAAACTTCATCGTGCTGGGGATAGTCCTTTGCAATTATTGGACTTGAACGAGGAATTCCTAGTAAGCGTGAGTCATCAGCTCGCGTTGATTACGTCCCTGCCCTTTGTACACACCGCCCGTCGCT
>SMBZZ222        316 bp
UAACCUGCUAAAUAGUUACGUUAACAAUUGUUGACGGUUUUAACUUCUUAGAGGGACUAUUGGCGUCUAGUCAAUGGAAGUUUGAGGCAAUAACAGGUCUGUGAUGCCCUUAGAUGUUCUGGGCCGCACGCGCGCUACACUGAUGAAGUCAGCGAGUUUUUUCCUUGGCCGGAAGGUCUGGGUAAUCUUGUGAAACUUCAUCGUGCUGGGGAUAGAGCAUUGCAAUUAUUGCUCUUCAACGAGGAAUUCCUAGUAAGCGCGAGUCAUCAGCUCGCGUUGAUUACGUCCCUGCCCUUUGUACACACCGCCCGUCGCU
>SMHZZZ81        316 bp
UAACCUGCUAACUAGUUACGCAAACUUUCGAGUUUGUGGACAACUUCUUAGAGGGACUAUCUGUGUCUAGCAGAUGGAAGUUUGAGGCAAUAACAGGUCUGUGAUGCCCUUAGAUGUUCUGGGCCGCACGCGCGCUACACUGACAAAAUCAACGAGUAUCAUCCUUGACCGGAAGGUCUGGGUAAUCUUGUGAAACUUCAUCGUGCUGGGGAUAGACCAUUGCAAUUUUUGGUCUUCAACGAGGAAUUCCUAGUAAGCGCAAGUCAUCAGCUUGCGUUGAUUACGUCCCUGCCCUUUGUACACACCGCCCGUCGAU
>SMHZZZ82        316 bp
TAACCTGCTAAATAGTTACGTTAACTTTGGTTGACGGTTTAACTTCTTAGAGGGACTATTGATGTATAATCAATGGAAGTTTGAGGCAATAACAGGTCTGTGATGCCCTTAGATGTTCTGGGCCGCACGCGCGCTACGCTGATGAAGGCAACAAGTAATTCACCTTGACCGGAAGGCCCGGGTAATCTTTTGAAACTTCATCGTGCTGGGGATAGAGCATTGCAATTATTGCTCTTCAACGAGGAATTCCTAGTAAGCGTGAGTCATCAGCTCGCGTTGATTACGTCCCTGCCCGTGGTACACACCGCCCGTCGCT
>SMHZZZ83        316 bp
TAATCTGCTAAATAGTTGCAATCACTTTGGTGGTTGATGCAGCTTCTTAGAGAGACTGTGTACGTTTAGTACGCGGAAGTTTGAGGCAATAACAGGTCTGTGATGCCCTTAGATGTTCTGGGCCGCACGCGCGCTACACTGATGAAGGCAACAAGTAATTAACCTTGGCCGGAAGGTCTGGGTAATCTTTTGAAACTTCATCGTGCTGGGGATAGTCCTTTGCAATTATTGGACTTGAACGAGGAATTCCTAGTAAGCGTGAGTCATCAGCTCGCGTTGATTACGTCCCTGCCCTTTGTACACACCGCCCGTCGCT
>SMHZZZ84        316 bp
UAACCUGCUAACUAGUUACGCAAACUUUCGAGUUUGUGGACAACUUCUUAGAGGGACUAUCUGUGUCUAGCAGAUGGAAGUUUGAGGCAAUAACAGGUCUGUGAUGCCCUUAGAUGUUCUGGGCCGCACGCGCGCUACACUGACAAAAUCAACGAGUAUCAUCCUUGGCCGGAAGGUCUGGGUAAUCCUUUGAAACUUCAUCGUGCUGGGGAUAGAUCCUUGCAAUUUUUGAUCUUCAACGAGGAAUUCCUAGUAAGCGCAAGUCAUCAACUUGCGUUGAUUACGUCCCUGCCCUUUGUACACACCGCCCGUCGCU
>SMBZZ223        316 bp
TAACCTGCTAACTAGTTACGCAAACTTTCGAGTTTGTGGACAACTTCTTAGAGGGACTATCTGTGTCTAGCAGATGGAAGTTTGAGGCAATAACAGGTCTGTGATGCCCTTAGATGTTCTGGGCCGCACGCGCGCTACACTGACAAAATCAACGAGTATCATCCTTGGCCGGAAGGTCCGGTTAATCTTGTGAAACTTCATCGTGCTGGGGATAGAGCATTGCAATTATTGCTCTTCAACGAGGAATTCCTAGTAAGCGCGAGTCATCAGCTCGCGTTGATTACGTCCCTGCCCTTTGTACACACCGCCCGTCGCT
>SMBZZ224        316 bp
TAACCTGCTAACTAGTTACGCAAACTTTCGAGTTTGTGGACAACTTCTTAGAGGGACTATCTGTGTCTAGCAGATGGAAGTTTGAGGCAATAACAGGTCTGTGATGCCCTTAGATGTTCTGGGCCGCACGCGCGCTACACTGACAAAATCAACGAGTATCATCCTTGGCCGGAAGGTCTGGGTAATCTTTTTAAACTCTGTCGTGCTGGGGATAGAGCATTGCAATTATTGCTCTTCAACGAGGAATTCCTAGTAAGCGCATGTCATCAGCATGCGTTGATTACGTCCCTGCCCTTTGTACACACCGCCCGTCGCT
>SMHZZZ85        316 bp
UAACCUGCUAACUAGUUACGCAAACUUUCGAGUUUGUGGACAACUUCUUAGAGGGACUAUCUGUGUCUAGCAGAUGGAAGUUUGAGGCAAUAACAGGUCUGUGAUGCCCUUAGAUGUUCUGGGCCGCACGCGCGCUACACUGACAAAAUCAGCGAGUAUCAUCCUUGGCCGGAAGGUCUGGGUAAUCUUUUGAAGCUGCAUCGUGCUGGGGAUAGUCCAUUGCAAUUAUUGGACUUCAACGAGGAAUUCCUAGUAAGCGUGAGUCAUCAGCUCGCGUUGAUUACGUCCCUGCCCUUUGUACACACCGCCCGUCGCU
>SMHZZZ86        316 bp
TAACCTGCTAACTAGTTACGCAAACTTTCGAGTTTGTGGACAACTTCTTAGAGGGACTATCTGTGTCTAGCAGATGGAAGTTTGAGGCAATAACAGGTCTGTGATGCCCTTAGATGTTCTGGGCCGCACGCGCGCTACACTGACAAAATCAACGAGTATCATCCTTGGCCGGAAGGTCTGGGTAATCTTGTGAAACTCTGTCGTGCTGGGGATAGAGCATTGCAATTATTGCTCTTCAACGAGGAATACCTAGTAAGCGTGAGTCATCAGCTCGCGTTGATTACGTCCCTGCCCTTTGTACACACCGCCCGTCGCT
>SMBZZ225        316 bp
UAACCUGCUAACUAGUUACGCAAACUUUCGAGUUUGUGGACAACUUCUUAGAGGGACUAUCUGUGUUUAGCAGAUGGAAGUUUGAGGCAAUAACAGGUCUGUGAUGCCCUUAGAUGUUCUGGGCCGCACGCGCGCUACACUGACAAAAUCAACAAGUAUCAUCCUUGGCCGGAAGGUCUGGGUAAUCUUUUGAAACUUUGUCGUGCUGGGGAUAGACCAUUGCAAUUAUUGGUCAUGAACGAGGAAUUCCUAGUAAGCGCAAGUCAUCAGCUUGCGUUGAUUACGUCCCUGCCCCUUGUACACACCGCCCGUCGCU
>SMHZZZ87        316 bp
TAACCTGCTAACTAGTTCCGCAAACTTTCGAGTTTGTGGACAACTTCTTAGAGGGACTATCTGTGTTTGGCAGATGGAAGTTTGAGGCAATAACAGGTCTTTGATGCCCTTAGATGTTCTGGGCCGCACGCGCGCTACGCTGACAAAATCAACAAGTATCATCCTTGGCCGGAAGGTCTGGGTAATCTTTTGAAACTTTGTCGTGCTGGGGATAGACCATTGCAATTATTGGTCTTCAACGAGGAATTCCTAGTAAGCGCGAGTCATCAGCTCGCGTTGATTACGTCCCTGCCCTTTGTACACACCGCCCGTCGCT
>SMHZZZ88        316 bp
TAACCTGCTAACTAGTTACGCAAACTTTTTAGTTTGTGGACAACTTCTTAGAGGGACTATCTGTGCTTAGCAGATGGAAGTTTGAGGCAATAACAGGTCTGTGATGCCCTTAGATGTTCTGGGCCGCACGCGCGCTACACTGACAAAATCAACGAGTATTTTCCTTGGCCGGAAGGTCTGGGTAATCTTGTGAAACTTCATCGTGCTGGGGATAGAGCATTGCAATTATTGCTCTTCAACGAGGAATTCCTAGTAAGCGCGAGTCATCAGCTCGCGTTGATTACGTCCCTGCCCTGTGTACACACCGCCCGTCGCT
>SMBZZ226        316 bp
UAUCCUGCUAAAUAGUUAUGAUAACUUUGGUUGUCAAUUUGACUUCUUAGAGGGACUAUGAAUGUUUAAUUCAUGGAAGUUUGAAGCAAUAACAGGUCUGUGAUGCCCAUAGAUGUUCUGGGCCGCACGCGCGCUACACUGAUGAAGGCAACAAGUUAUUCACCUUGGCCGGAAGGUCUGGGUAAUCUUGUGAAACUUCAUCGUGCUGGGGAUAGAGCAUUGCAAUUAUUGCUCUUCAACGAGGAAUUCCUAGUAAGCGCGAGUCAUCAGCUCGCGUUGAUUACGUCCCUGCCCUUUGUACACACCGCCCGUCGCU
>SMBZZ227        316 bp
TAACCTGCTAAATAGTTACGTTCACTCTGGTGGACGCTTTAACTTCTTAGAGGGACTATGGATGTTTAATCCATGGAAGTTTGAGGCAATAACAGGTCTGTGACGCCCTTAGATGTTCTGGGCCGCACGCGCGCTACACTGATAAAGGCAACAAGTAATTCACCTTGGCCGGAAGGTCTGGGTAATCTTTTGAAACTTTATCGTGCTGGGGATAGTCCTTTGCAATTATTGGACTTTAACGAGGAATTCCTAGTAAGCGTGAGTCATCAGCTCGCGTTGATTACGTCCCTGCCCTTTGTACACACCGCCCGTCGCT
>SMHZZZ89        316 bp
TAACCTGCTAACTAGTTACGCAAACTTTTTAGTTTGTGGACAACTTCTTAGAGGGACTATCTGTGCTTAGCAGATGGAAGTTTGAGGCAATAACAGGTCTGTGATGCCCTTAGATGTTCTGGGCCGCACGCGCGCTACACTGACAAAATCAACGAGTATTTTCCTTGGCCGGAAGGTCTGGGTAATCTTTTGAAACTTTGTCGTGCTGGGGATAGTCCCTTGCAATTATTGGACTTAAACGAGGAATTCCTAGTAAGTGCAAGTCATCAGCTTGCGTTGATTACGTCCCTGCCCTTTGTACACACCGCCCGTCGCT
>SMHZZZ90        316 bp
TTTTTCTGCTCCCTAGTCCTGCGACCTTTTGTTCGTAGCTGACTTCTTAGAGGGACTATGGATGTGTAATCCATGGAAGTTTGAGGCAATAACAGGTCTGTGATGCCCTTAGATGTTCTGGGCCGCACGCGCGCTACACTGATGCAGTCAGCAAGTTTATAACCTTGGCCGGAAGGTCTGGGTAATCTTTTGAAACTGCATCGTGCTGGGGATAGTCCATTGCAATTATTGGACTTCAACGAGGAATTCCTAGTAAGCGTGAGTCATCAGCTCGCGTTGATTACGTCCCTGCCCTTTGTACACACCGCCCGTCGCT
>SMBZZ228        316 bp
UAUCCUGCUAAAUAGCUACAGUAAGCCUUGCUUGCUGCCUAGCUUCUUAGAGGGACUAUUGACGUUUAGUCAAUGUAAGUUUGAGGCAAUAACAGGUCUGUGAUGCCCUUAGAUGUUCUGGGCCGCACGCGCGCUACACUGAUAAAGGCAACAAGUAAUUCACCUUGGCCGGAAGGUCUGGGUAAUCUUUUGAAACUUUAUCGUGCUGGGGAUAGUCCUUUGCAAUUAUUGGACUUUAACGAGGAAUUCCUAGUAAGCGUGAGUCAUCAGCUCGCGUUGAUUACGUCCCUGCCCUUUGUACACACCGCCCGUCGCU
>SMBZZ229        316 bp
UAACCUGCUAACUAGUUACGCAAACUUUUUAGUUUGUGGACAACUUCUUAGAGGGACUAUCUGUGCUUAGCAGAUGGAAGUUUGAGGCAAUAACAGGUCUGUGAUGCCCUUAGAUGUUCUGGGCCGCACGCGCGCUACACUGACAAAAUCAACGAGUAUUUUCCUUGGCCGGAAGGCCUGGGUAAUCUUUUGAAACUUUAUCGUGCUGGGGAUAGUCCUUUGCAAUUAUUGGACUUUAACGAGGAAUUCCUAGUAAGCGUGAGUCAUCAGCUCGCGUUGAUUACGUCCCUGCCCUUUGUACACACCGCCCGUCGCU
>SMBZZ230        316 bp
TAACCTGCTAACTAGTTACGCAAACTTTCGAGTTTGTGGACAACTTCTTAGAGGGACTATCTGTGTCTAGCAGATGGAAGTTTGAGGCAATAACAGGTCTGTGATGCCCTTAGATGTTCTGGGCCGCACGCGCGCTACACTGACAAAATCAACGAGTATCATCCTTGGCCGAGAGGTCTGGGTAATCTTGTGAAACTTCATCGTGCTGGGGATAGACCATTGTAATTATTGGTCTTCAACGAGGAATTCCTAGTAAGCGTGAGTCATCAGCTCGCGTTGATTACGTCCCTGCCCTTTGTACACACCGCCCGTCGCT
>SMBZZ231        316 bp
TATCCTGCTAAATAGACACATCAAGTCTTACTTGATGGCCGTCTTCTTAGAGGGACTATAGACGTTTAGTCTATGGAAGTTTGAGGCAATAACAGGTCTGTGATGCCCTTAGATGTTCTGGGCCGCACGCGCGCTACACTGATAAAGGCAACAAGTAATTCACCTTGGCCGGAAGGTCTGGGTAATCTTTTGAAACTTTATCGTGCTGGGGATAGTCCTTTGCAATTATTGGACTTTAACGAGGAATTCCTAGTAAGCGTGAGTCATCAGCTCGCGTTGATTACGTCCCTGCCCTTTGTACACACCGCCCGTCGCT
>SMHZZZ91        316 bp
UAUCCUGCUAAAUAGUUAUGAUAACUUUGGUUGUCAAUUUGACUUCUUAGAGGGACUAUGAAUGUUUAAUUCAUGGAAGUUUGAGGCAAUAACAGGUCUGUGAUGCCCUUAGAUGUUCUGGGCCGCACGCGCGCUACACUGAUGAAGGCAACAAGUUAUUCACCUUGGCCGGAAGGUCUGGGUAAUCUUUUGAAACUUUAUCGUGCUGGGGAUAGUCCUUUGCAAUUAUUGGACUUUAACGAGGAAUUCCUAGUAAGCGUGAGUCAUCAGCUCGCGUUGAUUACGUCCCUGCCCUUUGUACACACCGCCCGUCGCU
>SMHZZZ92        316 bp
UAACCUGCUAACUAGUUACGCAAACUUUCGAGUUUGUGGACAACUUCUUAGAGGGACUAUCUGUGUCUAGCAGAUGGAAGUUUGAGGCAAUAACAGGUCUGUGAUGCCCUUAGAUGUUCUGGGCCGCACGCGCGCUACACUGAUGAAGUCAGCGAGUUUUUUCCUUGGCCGGAAGGUCUGGGUAAUCUUUUGAAACUUUAUCGUGCUGGGGAUAGUCCUUUGCAAUUAUUGGACUUUAACGAGGAAUUCCUAGUAAGCGUGAGUCAUCAGCUCGCGUUGAUUACGUCCCUGCCCUUUGUACACACCGCCCGUCGCU
>SMBZZ232        316 bp
UAACCUGCUAACUAGUUACGCAAACUUUCGAGUUUGUGGACAACUUCUUAGAGGGACUAUGGAUGUUUAAUCCAUGGAAGUUUGAGGCAAUAACAGGUCUGUGAUGCCCUUAGAUGUUCUGGGCCGCACGCGCGCUACACUGACAAAAUCAACGAGUAUCAUCCUUGGCCGGAAGGUCUGGGUAAUCUUUUGAAACUUUGUCGUGCUGGGGAUAGACCCUUGCAAUUAUUGGUCUUCAACGAGGAAUUCCUAGUAAGCGCGAGUCAUCAGCUCGCGUUGAUUACGUCCCUGCCCUUUGUACACACCGCCCGUCGUU
>SMBZZ233        316 bp
TAACCTGCTAACTAGTTACGCAAACTTTCGAGTTTGTGGACAACTTCTTAGAGGGACTAGCTGTGTCTAGCAGATGGAAGTTTGAGGCAATAACAGGTCTGTGATGCCCTTAGATGTTCAGGGCCGCACGCGCGCTACACTGACGAAATCAACAAGTATCATCCTTGGCCGGAAGGTCTGGGTAATCTTTTGAAACTTTGTCGTGCTGGGGATAGATCATTGCAATTATTGATCTTCAACGAGGAATTCCTAGTAAGCGCGAGTCATCAGCTCGCGTTGATGACGTCCCTGCCCTTTGTACACACCGCCCGTCGCT
>SMBZZ234        316 bp
UAACCUGCUAACUAGUUACGCAAACUUUCGAGUUUGUGGACAACUUCUUAGAGGGACUAUCUGUGUCUCGCAGAUGGAAGUUUGAGGCAAUAACAGGUCUGUGAUGCCCUUAGAUGUUCUGGGCCGCACGCGCGCUACACUGACAAAGGCAGCAAGUAUUCACCUUGACCGGAAGGUCUGGGUAAUCUUUUGAAACUUUGUCGUGCUGGGGAUAGUCCCUUGCAAUUAUUGGACUUGAACGAGGAAUUCCUAGUAAGCGCAAGUCAUCAGCUUGCGUUGAUUACGUCCCUGCCCUUUGUACACACCGCCCGUCGCU
>SMBZZ235        316 bp
TAACCTGCTAACTAGTTACGCAAACTTTCGAGTTTGTGGACAACTTCTTAGAGGGACTATCTGTGTCTAGCAGATGGAAGTTTGAGGCAATAACAGGTCTGTGATGCCCTTAGATGCTCTGGGCCGCACGCGCGCTACACTGACGAAGGCAGCGAGTATTCACCTTGGCCGGAAGGTCTGGGTAATCTTCTGAAACTTCGTCGTGCTGGGGATAGTCCCTTGCAATTATTGGACTTCAACGAGGAATACCTAGTAAGCGTGAGTCATCAGCTCGCGTTGATTACGTCCCTGCCCTTTGTACACACCGCCCGTCGCT
>SMBZZ236        316 bp
UAACCUGCUAAAUAGUUGUAUCAUCUUUGGAUGGUAUUUUAACUUCUUAGAGGGACUAUAGACGUUUAGUCUAUGGAAGUUUGAGGCAAUAACAGGUCUGUGAUGCCCUUAGAUGCUCUGGGCCGCACGCGCGCUACACUGAUAAAGGCAACAAGUAAUUCACCUUGGCCGGGCGGUCUGGGUAAUCUUUUGAAACUUUAUCGUGCUGGGGAUAAUCCUUUGCAAUUAUUGGACUUUAACGAGGAAUUCCUAGUAAGCGUGAGUCAUCAGCUCGCGUUGAUUACGUCCCUGCCCUUUGUACACACCGCCCGUCGCU
>SMBZZ237        316 bp
UAACCUGCUAACUAGUUACGCAAACUUUCGAGUUUGUGGAUAACUUCUUAGAGGGACUAUCUGUGUCUAGCAGAUGGAAGUUUGAGGCAAUAACAGGUCUGUGAUGCCCUUAGAUGUUCUGGGCCGCACGCGCGCUACACUGACAAAAUCAACGAGUAUCAUCCUUGGCCGGAAGGUCUGGGUAAUCUUCUGAAACUUCGUCGUGCUGGGGAUAGUCCCUUGCAAUUAUUGGACUUCAACGAGGAAUACCUAGUAAGCGUGAGUCAUCAGCUCACGUUGAUUACGUCCCUGCCCUUUGUACACACCGCCCGUCGCU
>SMBZZ238        316 bp
UAACCUGCCAACUAGUUACGCAAACUUUCGAGUUUGUGGACAACUUCUUAGAGGGACUAUCUGUGUCUAGCAGAUGGAAGUUUGAGGCAAUAACAGGUCUGUGAUGCCCUUAGAUGUUCUGGGCCGCACGCGCGCUACACUGAUGAAGUCAGCGAGUUUUUUCCUUGGCCGGAAGGUCUGGGUAAUCUUGUGAAACUUCAUCGUGCUGGGGAUAGAGCAUUGCAAUUAUUGCUCUUCAACGAGGAAUUCCUAGUAAGCGCGAGUCAUCAGCUCGCGUUGAUUACGUCCCUGCCCUUUGUACACACCGCCCGUCGCU
>SMBZZ239        316 bp
TATCCTGCTAAATAGCTACAGTAAGCCTTGCTTGCTGCTTAACTTCTTAGAGGGACTATAGACGTTTAGTCTATGGAAGTTTGAGGCAATAACAGGTCTGTGATGCCCTTAGATGTTCTGGGCCGCACGCGCGCTACACTGATAAAGGCAACAAGTAATTCACCTTGGCCGGAAGGTCTGGGTAATCTTTTGAAACTTTATCGTGCTGGGGATAGTCCTTTGCAATTACTGGACTTTAACGAGGAATTCCTAGTAAGCGTGAGTCATCAGCTCGCGTTGATTACGTCCCTGCCCTTTGTACACACCGCCCGTCACT
>SMBZZ240        316 bp
UAACCUGCUAAAUAGUUACGUUCACUCUGGUGGACGCUUUAACUUCUUAGAGGGACUAUGGAUGUUUAAUUCAUGGAAGUUUGAGGCAAUAACAGGUCUGUGAUGCCCUUAGAUGUUCUGGGCCGCACGCGCGCUACACUGAUGAAGGCAACAAGUUAUUCACCUUGGCCGGAAGGUCCGGGUAAUCUUUUGAAACUUCAUCGUGCUGGGGAUUGAGCAUUGCAAUUAUUGCUCAUCAACGAGGAAUUCCUAGUAAGCGCAAGUCAUCAGCUUGCGUUGAUUACGUCCCUGCCCUUUGUACACACCGCCCGUCGCU
>SMBZZ241        316 bp
TAACCTGCTAAATAGTCACATTTATCTTTGATAGATGCTTGACTTCTTAGAGGGACTATAGACGTTTAGTCTATGGAAGTTTGAGGCAATAACAGGTCTGTGATGCCCTTAGATGTTCTGGGCCGCACGCGCGCTACACTGATAAAGGCAACAAGTAATTCACCTTGGCCGGAAGGTCTGGGTAATCTTTTGAAACTTTATCGTGCTGGGGATAGTCCTTTGCAATTATTGGACTTTAACGAGGAATTCCTAGTAAGCGTGAGTCATCAGCTCGCGTTGATTACGTCCCTGCCCTTTGTACACACCGCCCGTCGCT
>SMBZZ242        316 bp
UAACCUGCUAAAUAGUUACGUUAACUUCGGUUGACGGUUAUAACUUCUUAGAGGGACUAUUGAUGUUUAAUCAAUGGAAGUUUGAGGCAAUAACAGGUCUGUGAUGCCCUUAGAUGUUCUGGGCCGCACGCGCGCUACACUGAUGAAGUCAGCGAGUUUUUUCCUUGGCCGGAAGGUCCGGGUAAUCUUGUGAAACUUCAUCGUGCUGGGGAUAGAGCAUUGCAAUUAUUGCUCUUCAACGAGGAAUUCCUAGUAAGCGCGAGUCAUCAGCUCGCGUUGAUUACGUCCCUGCCCUUUGUACACACCGCCCGUCGCU
>SMBZZ243        316 bp
UAACCUGCUAAAUAGUUACGUUCACUCUGGCGGACGCUUUAACUUCUUAGAGGGACUAUGGAUGUUUAAUCCAUGGAAGUUUGAGGCAAUAACAGGUCUGUGAUGCCCUUAGAUGUUCUGGGCCGCACACGCGCUACACUGAUGCAGUCAGCAAGUUUAUAACCUUGGCCGGAAGGUCUGGGUAAUCUUUUGAAACUGCAUCGUGCUGGGGAUAGUCCAUUGCAAUUAUUGGACUUCAACGAGGAAUUCCUAGUAAGCGUGAGUCAUCAGCUCGCGUUGAUUACGUCCCUGCCCUUUGUACACACCGCCCGUCGCU
>SMBZZ244        316 bp
TAACCTGCTAACTAGTTACGCAAACTTTCGGGTTTGTGGACAACTTCTTAGAGGGACTATCTGTGTCTAGCAGATGGAAGTTTGAGGCAATAACAGGTCTGTGATGCCCTTAGATGTTCTGGGCCGCACGCGCGCTACACTGACAAAATCAACGAGTATCATCCTTGGCCGGAAGGTCTGGGTAATCTTTTGAAACTTTGTCGTGCTGGGGATAGAGCATTGCAATTATTGCTCTTGAACGAGGAATACCTAGTAAGCACAAGTCATCAGCTTGTGCTGATTACGTCCCTGCCCTTTGTACACACCGCCCGTCGCT
>SMHZZZ93        316 bp
UUAACCUGCUAAAUAGUUAUAUUCACUCUGGUGGAUACCUAACUUCUUAGAGGGACUAUAGACGUUUAGUCUAUGGAAGUUUGAGGCAAUAACAGGUCUGUGAUGCCCUUAGAUGUUCUGGGCCGCACGCGCGCUACACUGAUAAAGGCAACAAGUAAUUCACCUUGGCCGGAAGGUCUGGGUAAUCUUUUGAAACUUUAUCGUGCUGGGGAUAGUCCUUUGCAAUUAUUGGACUUUAACGAGGAAUUCCUAGUAAGCGUGAGUCAUCAGCUCGCGUUGAUUACGUCCCUGCCCUUUGUACACACCGCCCGUCGUU
>SMHZZZ94        316 bp
TAACCTGCTAAATAGTTGTATCATCTTTGGATGGTATTTTAACTTCTTAGAGGGACTACAGACGTTTAGTCTGTGGAAGTTTGAGGCAATAACAGGTCTGTGATGCCCTTAGATGTTCTGGGCCGCACTCGCGCTACACTGATAAAGGCAACAAGTAATTCACCTTGGCCGGAAGGTCTGGGTAATCTTTTGAAACTTTATCGTGCTGGGGATAGTCCTTTGCAATTATTGGACTTTAACGAGGAATTCCTAGTAAGCGTGAGCCATCAGCTCGCGTTGATTACGTCCCTGCCCTTTGTACACACCGCCCGTCGCT
>SMHZZZ95        316 bp
UAACCUGCUAAAUAGUUACGUUAACUUCGGUUGACGGUUAUAACUUCUUAGAGGAACUAUUGAUGUUUAAUUCAUGGAAGUUUGAGGCAAUAACAGGUCUGUGAUGCCCUUAGAUGUUCUGGGCCGCACGCGCGCUACACUGACGAAGGCAGCAAGUAUUCACCUUGACCGGAAGGUCUGGGUAAUCUUUUGAAACUUUGUCGUGCUGGGGAUAGUCCCUUGCAAUUAUUGGACUUAAACGAGGAAUUCCUAGUAAGUGCAAGUCAUCAGCUUGCGUUGAUUACGUCCCUGCCCUUUGUACACACCGCCCGUCGCU
>SMHZZZ96        316 bp
UAACCUGCUAACUAGUUACGCAAACUUUCGAGUUUGUGGACAACUUCUUAGAGGGACUAUCUGUGUCUAGCAGAUGGAAGUUUGAGGCAAUAACAGGUCUGUGAUGCCCUUAGAUGUUCUGGGCCGCACGCGCGCUACACUGACAAAAUCAACGAGUAUCAUCCUUGGCCGGAAGGUCUGGGUAAUCUUUUGAAACUUCAUCGUGCUGGGGAUUGAGCAUUGCAAUUAUUGCUCAUCAACGAGGAAUUCCUAGUAGGCGCAAGUCAUCAGCUUGCGUUGAUUACGUCCCUGCCCUUUGUACACACCGCCCGUCGCU
>SMHZZZ97        316 bp
UAACCUGCUAACUAGUUACGCAAACUUUCGAGUUUGUGGACAACUUCUUAGAGGGACUAUCUGUGUCUAGCAGAUGGAAGUUUGAGGCAAUAACAGGUCUGUGAUGCCCUUAGAUGUUCUGGGCCGCACGCGCGCUACACUGACAAAAUCAACGAGUAUCAUCCUUGGCCGGAAGGUCUGGGCAAUCUCGUGAAACUUUGUCGUGCUGGGGAUAGACCAUUGCAAUUAUUGGUCUUCAACGAGGAAUUCCUAGUAAGCGCAUGUCAUCAGCAUGCGUUGAUUACGUCCCUGCCCUUUGUACACACCGCCCGUCGCU
>SMHZZZ98        316 bp
TAACCTGCTAACTAGTTACGCAAACTTTCGAGTTTGTGGACAACTTCTTAGAGGGACTATCTGTGTCTAGCAGATGGAAGTTTGAGGCAATAACAGGTCTGTGATGCCCTTAGATGTTCTGTGCCGCACGCGCGCTACACTGACAAAATCAACGAGTATCATCCTTGGCCGGAAGGTCTGGGAAATCTTTTGAAACTTTGTCGTGCTGGGGATAGTCCCTTGCAATTATTGGACTTAAACGAGGAATTCCTAGTAAGTGCAAGTCATCAGCTTGCGTTGATTACGTCCCTGCCCTTTGTACACACCGCCCGTCGCT
>SMHZZZ99        316 bp
GGAAACUGCUAAAGAGUUGCGUUCACUCUGGUGGAUACCUAACUUCUUAGAGGGACUAUGGAUGUUUAAUCCAUGGAAGUUUGAGGCAAUAACAGGUCUGUGAUGCCCUUAGAUGUUCUGGGCCGCACGCGCGCUACACUGAUAAAGGCAACAAGUAAUUCACCUUGGCCGGAAGGUCUGGGUAAUCUUUUGAAACUUUAUCGUGCUGGGGAUAGUCCUUUGCAAUUAUUGGACUUUAACGAGGAAUUCCUAGUAAGCGUGAGUCAUCAGCUCGCGUUGAUUACGUCCCUGCCCUUUGUACACACCGCCCGUCGCU
>SMHZZ100        316 bp
UAACCUGCUAACUAGUUACGCAAACUUUUUAGUUUGUGGACAACUUCUUAGAGGGACUAUCUGUGCUUAGCAGAUGGAAGUUUGAGGCAAUAACAGGUCUGUGAUGCCCUUAGAUGUUCUGGGCCGCACGCGCGCUACACUGACAAAAUCAACGAGUAUUUUCCUUGGCCGGAAGGUCUGGGUAAUCUUUUGAAACUUUGUCGUGAUGGGGAUAGAUCUUUGUAAUUAUCGAUCUUCAACGAGGAAUUCCUAGUAAGCGCGGUUCAUCAGAUCGCGUUGAUUACGUCCCUGCCCUUUGUACACACCGCCCGUCGCU
>SMHZZ101        316 bp
UAACCUGCUAAAUAGUCACGUUAACUUUCAUAGUUGGCGGCUGACUUCUUAGAGGGACUAUCGGCGCAAGUCGAUGGAAGUUUGAGGCAAUAACAGGUCUGUGAUGCCCUUAGAUGUUCUGGGCCGCACGCGCGCUACACUGACAGAGCCAACGAGUAUCUUCCUUGUUCGAAAGAUCUGGGUAAUCUUGUUAAACUCUGUCGUGCUGGGGAUAGAGCAUUGCAAUUAUUGCUCUUCAACGAGGAAUUCCUAGUAAGCGCAAGUCAUCAGCUUGCGCUGAUUACGUCCCUGCCCUUUGUACACACCGCCCGUCGCU
>SMHZZ102        316 bp
UAACCUGCUAACUAGUUACGCAAACUUUCGAGUUUGUGGACAACUUCUUAGAGGGACUAUCUGUGUCUAGCAGAUGGAAGUUUGAGGCAAUAACAGGUCUGUGAUGCCCUUAGAUGUUCUGGGCCGCACGCGCGCUACACUGACAAAAUCAACGAGUAUCAUCCUUGGCCGGAAGGUCUGGGUAAUCUUGUGAAACUUUGUCGUGAUGGGGAUAGAUCUUUGUAAUUAUCGAUCUUCAACGAGGAAUUCCUAGUAAGCGCGGUUCAUCAGAUCGCGUUGAUUACGUCCCUGCCCUUUGUACACACCGCCCGUCGCU
>SMBZZ245        316 bp
UAACCUGCUAACUAGUUACGCAAACUUUCGAGUUUGUGGACAACUUCUUAGAGGGACUAUCUGUGUCUAGCAGAUGGAAGUUUGAGGCAAUAACAGGUCUGUGAUGCCCUUAGAUGUUCUGGGCCGCACGCGCGCUACACUGACAAAAUCAACGAGCAUCAUCCUUGGCCGGAAGGUCUGGGUAAUCUUUUGAAACUUUGUCGUGCUGGGGAUAGACCCUUGCAAUUAUUGCUCUUCAACGAGGAAUGCCUAGUAGGCACGAGUCAUCAGCUCGUGCCGAUUACGUCCCUGCCCUUUGUACACACCGCCCGUCGCU
>SMHZZ103        316 bp
TAACCTGCTAACTAGTTACGCAAACTTTTTAGTTTGTGGACAACTTCTTAGAGGGACTATCTGTGCTTAGCAGATGGAAGTTTGAGGCAATAACAGGTCTGTGATGCCCTTAGATGTTCTGGGCCGCACGCGCGCTACACTGACAAAATCAACGAGTATTTTCCTTGGCCGGAAGGTCTGGGTAATCTTTTGAAACTTTGTCGTGCTGGGGATAGACCATTGCAATTATTGCTCTTCAACGAGGAATTCCTAGTAAGCGCATGTCGTCAGCATGCGTTGATTACGTCCCTGCCCTTTGTACACACCGCCCGTCGCT
>SMHZZ104        316 bp
UAACCUGCUAACUAGUUACGCAAACUUUCGAGUUUGUGGACAACUUCUUAGAGGGACUAUCUGUGUCUAGCAGAUGGAAGUUUGAGGCAAUAACAGGUCUGUGAUGCCCUUAGAUGUUCUGGGCCGCACGCGCGCUACACUGACAAAAUCAACGAGUAUCAUCCUUGGCCGGAAGGUCUGGGUAAUCUUUUGAAAUUUCAUCGUGCUGGGGAUAGAUCCUUGCAAUUUUUGAUCUUAAACGAGGAAUUCCUAGUAAGCGCAUGUCAUCAGCAUGCGUUGAUUACGUCCCUGCCCUUUGGACACACCGCCCGUCGCU
>SMBZZ246        316 bp
TAACCTGCTAAATAGTTACGCTAACTCTGGTGGATACCTAACTTCTTAGAGGGACTATGGATGTTTAATCCATGGAAGTTTGAGGCAATAACAGGTCTGTGATGCCCTTAGATGTTCTGGGCCGCACGCGCGCTACACTGATGAAGGCAACAAGTAATTAACCTTGGCCGGAAGGTCTGGGTAATCTTTTGAAACTTCATCGTGCTGGGGATAGTCCTTTGCAATTATTGGACTTGAACGAGGAATTCCTAGTAAGCGTGAGTCATCAGCTCGCGTTGATTACGTCCCTGCCCTTTGTACACACCGCCCGTCGCTG
>SMBZZ247        315 bp
TAACCTGCTAAATAGCCAGGCCGGCTTTCGCTGGTCGCCGGCTTCTTAGAGGGGCTGTCAGCGTCTAGCTGACGGAAGTTTGAGGCAATAACAGGTCTGTGATGCCCTTAGATGTTCTGGGCCGCACGCGCACTACACTGACAGAGCCAGCGAGTTTTTCACCTTGGCCGGAAGGTCTGGGTAATCTTGTGAAACTCTGTCGTGCTGGGGATAGAGCATTGCAATTATTGCTCTTCAACGAGGAATACCTAGCAAGCGTGAGTCATCAGCTCGCGTTGATTACGTCCCTGCCCTTTGTACACACCGCCCGTCGCT
>SMBZZ248        315 bp
TAACCTGCTAAATAGTTGACTAAACTCTGGTTTAGATCATACTTCTTAGAGGGACTATCGGTGTTTAACCGATGGAAGTTTGAGGCAATAACAGGTCTGTGATGCCCTTAGATGTTCTGGGCCGCACGCGCGCTACACTGATATAGGCAGCGAGTAATTCACCTTGGCCGGAAGGTCTGGGTAATCTTTTGAAACTGTATCGTGCTGGGGATAGTCCTTTGCAATTATTGGACTTAAACGAGGAATTCCTAGTAAGCGTGAGTCATCAGCTCGCGTTGATTACGTCCCTGCCCTTTGTACACACCGCCCGTCGCT
>SMHZZ105        315 bp
TAACCTGCTAAATAGTTACGCTCACTCTGGTTGGTGATTAACTTCTTAGAGGGACTATGGATTCTTAATCCATGGAAGTTTGAGGCAATAACAGGTCTGTGATGCCCTTAGATGTTCTGGACCGCACGCGCGCTACACTGATGAAGGCAACAAGTAATTAACCTTGGCCGGAAGGTCTGGGTAATCTTTTGAAACTTCATCGTGCTGGGGATAGTCCTTTGCAATTATTGGACTTGAACGAGGAATTCCTAGTAAGCGTGAGTCATCAGCTCGCGTTGATTACGTCCCTGCCCTTGGTACCCACCGCCCGTCGCT
>SMHZZ106        315 bp
UAACCUGCUAAAUAGCCAGGCCGGCUUUCGCUGGUCGCCGGCUUCUUAGAGGGACUGUCAGCGUCUAGCUGACGGAAGUUUGAGGCAAUAACAGGUCCGUGAUGCCCUUAGAUGUUCUGGGCCGCACGCGCGCUACACUGACAGAGCCAGCGAGUUUUUCACCUUGGCCGGAAGGUCUGGGUAAUCUUGUGAAACUCUGUCGUGCUGGGGGUAGAGCAUUGCAAUUAUUGCUCUUCAACGAAGAAUACCUAGUAAGCGUGAGUCAUCAGCUCGCGUUGAUUACGUCCCUGCCCUUGGUACACACCGCCCGUCGCU
>SMHZZ107        315 bp
UAACCUGCUAAAUAGCCAGGCCGGCUUUCGCUGGUCGCCGGCUUCUUAGAGGGACUGUCAGCGUCUAGCUGACGGAAGUUUGAGGCAAUAACAGGUCUGUGAUGCCCUUAGAUGUUCUGGGCCGCACGCGCGCUACACUGACAGAGCCAGCGAGUUUUUCACCUUGGCCGGAAGGUCUGGGUAAUCUUGUGAAACUCUGUCGUGCUGGGGAUAGAGCAUUGCAAUUAUUGCUCUUCAACGAGGAAUACCUAGUAAACGCAAGUCAUCAACUUGCAUUGAUUACGUCCCUGCCCUGUGUACACACCGCCCGUCGCU
>SMHZZ108        315 bp
TAACCTGCTAAATAGCCCAGTCGACTATGGTTGGCTGCTGGCTTCTTAGAGGGACTATTGGCGTTTAGCCAATGGAAGTTTGAGGCAATAACAGGTCTGTGATGCCCTTAGATGTTCTGGGCCGCACGCGCGCTACACTGACAGAGCCAGCGAGTACATCACCTTGGCCGAAAGGTCTGGGTAATCTTGTTAAACTCTGTCGTGCTGGGGATAGAGCATTGCAATTATTGCTCTTCAACGAGGAATGCCTAGTAAGCGCAAGTCATCAGCTTGCGTTGATTACGTCCCTGCCCTTTGTACACACCGCCCGTCGCT
>SMBZZ249        315 bp
TAACCTGCTAAATAGTTACGTTCACTTTGGTGGACGCCTAACTTCTTAGAGGGACTATGGATGTTTAATCCATGGAAGTTTGAGGCAATAACAGGTCTGTGATGCCCTTAGATGTTCTGGGCCGCACGCGCGCTACACTGATATAGGCAACGAGTAATTCACCTTGGCCGGAAGGTCTGGGTAATCTTTTGAAACTATATCGTGCTGGGGATAGTCCTTTGCAATTATTGGACTTAAACGAGGAATTCCTAGTAAGCGTGAGTCATCAGCTCGCGTTGATTACGTCCCTGCCCTTTGTACACACCGCCCGTCGCT
>SMBZZ250        315 bp
TAACCTGCTAAATAGTTGGGCCAACTCTGGTTGGTGATCCACTTCTTAGAGGGACTATAGACGTTTAGTCTATGGAAGTTTGAGGCAATAACAGGTCTGTGATGCCCTTAGATGTTCTGGGCCGCACGCGCGCTACACTGATAAAGGCAACAAGTAATTCACCTTGGCCGGAAGGTCTGGGTAATCTTTTGAAACTTCATCGTGCTGGGGATAGACCATTGCAATTATTGGTCTTCAACGAGGAATTCCTAGTAAGCGCAAGTCATCAACTTGCGTTGATTACGTCCCTGCCCTTTGTACTCACCGCCCGTCGGT
>SMBZZ251        315 bp
UAACCUGCUAAAUAGUUAUAUUCACUCUGGUGGAUACCUAACUUCUUAGAGGGACUAUGGAUGUUUAAUCCAUGGAAGUUUGAGGCGAUAACAGGUCUGUGAUGCCCUUAGAUGUUCUGGGCCGCACGCGCGCUACACUGAUAACAGCAACAAGUAAUUCACCUUGGCCGGAAGGUCCGGGUAAUCUUCUGAAAUGUUAUCGUGCUGGGGAUAGUCCUUUGCAAUUAUUGGACUUCAACGAGGAAUUCCUAGUAAGCGUGAGUCAUCAGCUCGCGUUGAUUACGUCCCUGCCCUUUGUACACACCGCCCGUCGCU
>SMHZZ109        315 bp
TAACCTGCTAAATAGTTATATTCACTCTGGTGGATACCTAACTTCTTAGAGGGACTATGGATGTTTAATCCATGGAAGTTTGAGGCAATAACAGGTCTGTGATGCCCTTAGATGTTCTGGGCCGCACACGCGCTACACTGATGAAGGCAACAAGTTATTCACCTTGGCCGGAAGGTCCGGGTAATCTTTTGAAACTTCATCGTGCTGGGGATTGAGCATTGCAATTATTGCTCATCAACGAGGAATTCCTAGTAAGCGCAAGTCATCAGCTTGCGTTGATTACGTCCCTGCCCTTTGTACACACCGCCCGTCGCT
>SMHZZ110        315 bp
UAACCUGCUAAAUAGUUGCUAUCACUCUGGUGGUAGAUUUACAACUUCUUAGAGGGACUAUUGGCGUUUAGCCAAUGGAAGUUUGAGGCAAUAACAGGUCUGUGAUGCCCUUAGAUGUUCUGGGCCGCACGCGCGCUACACUGACGAAGGCAGCGAGUAUUCACCUUGGCCGGAAGGUCUGGGUAAUCUUGUGAAACUUUAUCGUGCUGGGGAUAGUCACUUGUAAUUUUGACUUGAACGAGGAAUUCCUAGUAAGCGUGAGUCAUCAGCUCGCGUUGAUUACGUCCCUGCCCUUUGUACACACCGCCCGUCGUU
>SMHZZ111        315 bp
TAACCTGCTAAATAGTTATATTCACTCTGGTGGATACCTAACTTCTTAGAGGGACTATGGATGTTTAATCCATGGAAGTTTGAGGCAATAACAGGTCTGTGATGCCCTTAGATGTTCTGGGCCGCACGCGCGCTACACTGATAACAGCAGCAAGTAATTCACCTTAGCCGAAAGGTTTGGGTAATCTTCTGAAATGTTATCGTGCTGGGGATAGTCCTTTGCAATTATTGGACTTAAACGAGGAATTCCTAGTAAGCGTGAGTCATCAGCTCGCGTTGATTACGTCCCTGCCCTTTGTACACACCGCCCGTCGCT
>SMBZZ252        315 bp
UAACCUGCUAAAUAGUUAUAUUCACUCUGGUGGAUACCUAACUUCUUAGAGGGACUAUAGACGUUUAGUCUAUGGAAGUUUGAGGCAAUAACAGGUCUGUGAUGCCCUUAGAUGUUCUGGGCCGCACGCGCGCUACACUGAUAACAGCAGCAAGUAAUUCACCUUGGCCGGAAGGUCUGGGUAAUCUUCUGAAAUGUUAUCGUGCUGGGGAUAGUCCUUUGCAAUUAUUGGACUUCAACGAGGAAUUCCUAGUAAGCGUGAGUCAUCAGCUCGCGUUGAUUACGUCCCUGCCCUUUGUACACACCGCCCGUCGCU
>SMBZZ253        315 bp
UAACCUGCUAAAUAGUUGGGCCAACUCUGGUUGGUGAUCAACUUCUUAGAGGGAUUAUAGACGUUUAGUCUAUGGAAGUUUGAGGCAAUAACAGGUCUGUGAUGCCCUUAGAUGUUCUGGGCCGCACGCGCGCUACACUGAUAAAGGCAACAAGUAAUUCACCUUGGCCGGAAGGUCUGGGUAAUCUUGUGAAUCUUUAUCGUGCUGGGGAUAGACCAUUGCAAUUAUUGGUCUUCAACGAGGAAUUCCUAGUAAGCGCAAGUCAUCAGCUUGCGUUGAUUACGUCCCUGCCCUUUGUACACACCGCCCGUCGGU
>SMBZZ254        315 bp
UAACCUGCUAAAUAGUUACGCUAACUCUGGUUGGUGAUUAACUUCUUAGAGGGACUAUGGAUUUUUAAUCCAUGGAAGUUUGAGGCAAUAACAGGUCUGUGAUGCCCUUAGAUGUUCUGGGCCGCACGCGCGCUACACUGAUGAAGGCAACAAGUAAUUAACCUUGGCCGGAAGGUCUGGGUAAUCUUGUGAAACUUCAUCGUGCUGGGGAUAGACCAUUGCAAUUUUUGGUCUUCAACGAGGAAUUCCUAGUAAGCGCAAGUCAUCAGCUUGCGUUGAUUACGUCCCUGCCCUUUGUACACACCGCCCGUCGAU
>SMBZZ255        315 bp
TAACCTGCTAAATAGTTGGGCCAACTCTGGTTGGTGATCAACTTCTTAGAGGGACTATAGACGTTTAGTCTATGGAAGTTTGAGGCAATAACAGGTCTGTGATGCCCTTAGATGTTCTGGGCCGCACGCGCGCTACACTGATAAAGGCAACAGGTAATTCACCTTGGCCGGAAGGTCTGGGTAATCTTTTGAAACTTTGTCGTGCTGGGGATAGACCCTTGCAATTATTGGTCTTCAACGAGGAATTCCTAGTAAGCGCGAGTCATCAGCTCGCGTTGATTACGTCCCTGCCCTTTGTACACACCGCCCGTCGCT
>SMBZZ256        315 bp
UAACCUGCUAAAUAGUUGCGUAUACUCCGGUAUACUGUAACUUCUUAGAGGGACUAUGGAUGUUUAAUCCAUGGAAGUUUGAGGCAAUAACAGGUCUGUGAUGCCCUUAGAUGUUCUGGGCCGCACGCGCGCUACACUGAUAAAGGCAACAAGUAAUUCACCUUGGCCGGAAGGUCUGGGUAAUCUUUUGAAACUUUAUCGUGCUGGGGAUAGUCCUCUGCAAUUAUUGGACUUUAACGAGGAAUUCCUAGUAAGCGUGAGUCAUCAGCUCGCGUUGAUUACGUCCCUGCCCUUUGUACACACCGCCCGUCGCUC
>SMBZZ257        315 bp
TAACCTGCTAAATAGCCAGGCCGGCTTTCGCTGGTCGCCGGCTTCTTAGAGGGACTGTCAGCGTCTAGCTGACGGAAGTTTGAGGCAATAACAGGTCTGTGATGCCCTTAGATGTTCTGGGCCGCACGCGCGCTACACTGACAGAGCCAGCGAGTTTTTCACCTTGGCCGGAAGGTCTGGGTAATCTTGTGAAACTTTGTCGTGCTGGGGATAGACCATTGTAATTTTTGGTCTTCAACGAGGAATTCCTAGTAAGCGCGAGTCATCAGCTCGCGTTGATTACGTCCCTGCCCTTTGTACACACCGCCCGTCGCT
>SMHZZ112        315 bp
TAACCTGCTAAATAGTTACGTCAACTTTGGTTGATGCTTAACTTCTTAGAGGGACTATAGACGTTTAGTCTATGGAAGTTTGAGGCAATAACAGGTCTGTGATGCCCTTAGATGTTCTGGGCCGCACGCGCGCTACACTGATAAAGGCAACAAGTAATTCACCTTGGCCGGAAGGTCTGGGTAATCTTTTGAAACTTTGTCGTGCTGGGGATAGTCCCTTGCAATTATTGGACTTGAACGAGGAATTCCTAGTAAGCGCAAGTCTTCAGCTTGCGTTGATTACGTCCCTGCCCTTTGTACACACCGCCCGTCGCT
>SMHZZ113        315 bp
TAACCTGCTAAATAGTTGCATCAACTCTGGTTGATGATCAACTTCTTAGAGGGACTATAGACGTTTAGTCTATGGAAGCTTGAGGCAATAACAGGTCTGTGATGCCCTTAGATGTTCTGGGCCGCACGCGCGCTACACTGATAACAGCAACAAGTAATTCACCTTGGCCGGAAGGTCTGGGTAATCTTTTGAAACTTTATCGTGCTGGGGATAGTCCTTTGCAATTATTGGACTTAAACGAGGAATTCCTAGTAAGCGTGAGTCATCAGCTCGCGTTGATTACGTCCCTGCCCTTTGTACACACCGCCCGTCGCT
>SMHZZ114        315 bp
TAACCTGCTAAATAGTTACGTCAACTTTGGTTGATGCTTAACTTCTTAGAGGGACTATAGACGTTTAGTCTATGGAAGTTTGAGGCAATAACAGGTCTGTGATGCCCTTAGATGTTCTGGGCCGCACGCGCGCTACACTGATAAAGGCAACAAGTAATTCACCTTGGCCGGAAGGTCTGGGTAATCTTTTGAAACTTTATCGTGCTGGGGATAGTCCTTTGCAATTATTGGTTTTCAACGAGGAATTCCTAGTAAGCGCAAGTCATCAGCTTGCGTTGATTACGTCCCTGCCCTTTGTACACACCGCCCGTCGGT
>SMHZZ115        315 bp
UAACCUGCUAAAUAGCCAGGCCGGCUUUCGCUGGUCGCCGGCUUCUUAGAGGGACUGUCAGCGUCUAGCUGACGGAAGUUUGAGGCAAUAACAGGUCUGUGAUGCCCUUAGAUGUUCUGGGCCGCACGCGCGCUACACUGACAGAGCCAGCGAGUUUUUCACCUUGGCCGGAAGGUCUGGGUAAUCUUGUGAAACUCUGUCGUGCUGGGGAUAGAGCAUUGCAAUCAUUGCUCUUCAACGAGGAAUACCUAGUAAGCGUGAGUCAUCAGCUCGCGUUGAUUACGUCCCUGCCCGUUGUAUACACCGCCCGUCGGU
>SMBZZ258        315 bp
UAACCUGCUAAAUAGUUGGGCCAACUCUGGUUGGUGAUCAACUUCUUAGAGGGACUAUAGACGUUUAGUCUAUGGAAGUUUGAGGCAAUAACAGGUCUGUGAUGCCCUUAGAUGUUCUGGGCCGCACGCCCGCUACACUGAUAAAGGCAACAAGUAAUUCACCUUGGCCGGAAGGUCUGGGUAAUCUUUUGAAACUUCAUCGUGCUGGGGAUAGUUCAUUGUAAUUAUUGGACUUGAACGAGGAAUUCCUAGUACGCACAAGUCAUCAGCUUGUGCUGAUUACGUCCCUGCCCUUUGUACACACCGCCCGUCGCU
>SMBZZ259        315 bp
TAACCTGCTAAATAGTTACGTCAACTTTGGTTGATGCTTAACTTCTTAGAGGGACTATAGACGTTTAGTCTATGGAAGTTTGAGGCAATAACAGGTCTGTGATGCCCTTAGATGTTCTGGGCCGCACGCGCGCTACACTGATAAAGGCAACAAGTAATTCACCTTGACCGGAAGGTCTGGGTAATCTTGTGAAACTTCATCGTGCTGGGGATAGACCATTGCAATTTTTGGTCTTCAACGAGGAATTCCTAGTAAGCGCAAGTCATCAGCTTGCGTTGATTACGTCCCTGCCCTTTGTACACACCGCCCGTCGAT
>SMBZZ260        315 bp
UAACCUGCUAAAUAGUCACGCUAACUCUGGUUGGUGAUUAACUUCUUAGAGGGACUAUGGAUUUUUAAUCCAUGGAAGUUUGAGGCAAUAACAGGUCUGUGAUGCCCUUAGAUGUUCUGGGCCGCACGCGCGCUACACUGAUGAAGGCAACAAGUAAUUAACCUUGGCCGGAAGGUCUGGGUAAUCUUGUGAAACUUCAUCGUGCUGGGGAUAGAGCAUUGCAAUUAUUGCUCUUCAACGAGGAAUUCCUAGUAAGCGCGAGUCAUCAGCUCGCGUUGAUUACGUCCCUGCCCUUUGUACACACCGCCCGUCGCU
>SMHZZ116        315 bp
UAACCUGCUAAAUAGUUGCGUUCACUUUGGUGGACGAUCAACUUCUUAGAGGGACUAUGGAUGUUUAAUUCAUGGAAGUUUGAGGCAAUAACAGGUCUGUGAUGCCCUUAGAUGUUCUGGGCCGCACGCGCGCUACACUGAUGAAGGCAACAAGUUAUUCACCUUGGCCGGAAGGUCCGGGUAAUCUUUUGAAACUUCAUCGUGCUGGGGAUAGAGCAUUGCAAUUAUUGCUCUUCAACGAGGAAUUCCUAGUAAGCGUAAGUCAUCAGCUUGCGUUGAUUACGUCCCUGCCCUUUGUACACACCGCCCGUCGCU
>SMHZZ117        315 bp
TAACCTGCTAAATAGTTGGGCCAACTCTGGTTGGTGATCAACTTCTTAGAGGGACTATAGACGTTTAGTCTATGGAAGTTTGAGGCAATAACAGGTCTGTGATGCCCTTAGATGTTCTGGGCCGCACGCGCGCTACACTGATAAAGGCAACAAGTAATTCACCTTGGCCGGAAGGTCTGGGTAATCTTTTGAAACTTTGTCGTGCTGGGGATAGTCCCTTGCAATTATTGGACTTGAACGAGGAATTCCTAGTAAGCGCAAGTCATCAGCTTGCGTTGATTACGTCCCTGCCCTGTGTACACACCGCCCGTCGCT
>SMHZZ118        315 bp
UAACCUGCUAACUAGUCCUGCGAACUUUCGUUCGUAGCUGACUUCUUAGAGGGACUAUGGAUGUGUAAUCCAUGGAAGUUUGAGGCAAUAACAGGUCUGUGAUGCCCUUAGAUGUUCUGGGCCGCACGCGCGCUACACUGAUGCAGUCAGCAAGUUUAUAACCUUGGCCGGAAGGUCUGGGUAAUCUUUUGAAACUGCAUCGUGCUGGGGAUAGACCAUUGCAAUUUUUGGUCUUCAACGAGGAAUUCCUAGUAAGCGCAUGUCAUCAGCAUGCGUUGAUUACGUCCCUGCCCUUUGUACACACCGCCCGUCGCU
>SMBZZ261        315 bp
UAACCUGCUAAAUAGUUACGUGAUUUUCGAAUCACGGACAACUUCUUAGAGGGACUAUUGGUGUUUAACCAAUGGAAGUUUGAGGCAAUAACAGGUCUGUGAUGCCCUUAGAUGUUCUGGGCCGCACGCGCGCUACACUGAUAAAGGCAACGAGUAAUUCACCUUGGCCGGAAGGUCUGGGUAAUCUUUUGAAACUUUAUCGUGCUGGGGAUAGUCCUUUGCAAUUAUUGGACUUCAACGAGGAAUUCCUAGUAAGCGUGAGUCAUCAGCUCGCGUUGAUUACGUCCCUGCCCUUUGUACACACCGCCCGUCGCU
>SMBZZ262        315 bp
TAACCTGCTAAATAGTTACGCTAACTCTGGTTGGCGCTTAACTTCTTAGAGGGACTATTGGCGATTAGTCAATGGAAGTTTGAGGCAATAACAGGTCTGTGATGCCCTTAGATGTTCTGGGCCGCACGCGCGCTACACTGATAAAGGCAACAAGTAATTCACCTTGGCCGGAAGGTCTGGGTAATCTTTTGAAACTTTATCGTGCTGGGGATAGTCCTTTGCAATTATTGGACTTAAACGAGGAATTCCTAGTAAGCGTGAGTCATCAGCTCGCGTTGATTACGTCCCTGCCCTTTGTACACACCGCCCGTCGCT
>SMBZZ263        315 bp
TAACCTGCTAAATAGTTATATTCACTCTGGTGGATACCTAACTTCTTAGAGGGACTATGGATGTTTAATCCATGGAAGTTTGAGGCAATAACAGGTCTGTGATGCCCTTAGATGTTCTGGGCCGCACGCGCGCTACGCTGATGAAGGCAACAAGTAATTCACCTTGGCCGGAAGGTCTGGGTAATCTTTTGAAACTTTATCGTGCTGGGGATAGAGCATTGCAATTATTGCTCTTCAACGAGGAATTCCTAGTAAGCGCAAGTCATCAGCTTGCGTTGATTACGTCCCTGCCCTTTGTACACACCGCCCGTCGCT
>SMHZZ119        315 bp
UAACCUGCUAAAUAGUUACGCUAACUCUGGUUGGCGCUUAACUUCUUAGAGGGACUAUGGAUUUUUAGUCCAUGGAAGUUUGAGGCAAUAACAGGUCUGUGAUGCCCUUAGAUGUUCUGGGCCGCACGCGCGCUACACUGAUAUAGGCAACGAGUAAUUCACCUUGGCCGGAAGGUCUGGGUAAUCUUUUGAAACUAUAUCGUGCUGGGGAUAGUCCUUUGCAAUUAUUGGACUUAAACGAGGAAUUCCUAGUAAGCGUGAGUCAUCAGCUCGCGUUGAUUACGUCCCUGCCCUUUGUACACACCGCCCGUCGCU
>SMHZZ120        315 bp
TAACCTGCTAAATAGTCACGTTAACTTTCATAGTTGGCGGCTGACTTCTTAGAGGGACTATTGATGTTTAATCAATGGAAGTTTCAGGCAATAACAGGTCTGTGATGCCCTTAGATGTTCTGGGCCGCACGCGCGCTACACTGATGAAGTCAACGAGTATTCACCTTGGCTGGAAAGTCTGGGTAATCTTGTGAAACTTTATCGTGCTGGGGATAGTCACTTGTAATTTTGACTTGAACGAGGAATTCCTAGTAAGCGTGAGTCATCAGCTCGCGTTGATTACGTCCCTGCCCTTTGTACACACCGCCCGTCGTT
>SMHZZ121        315 bp
UAACCUGCUAAAUAGUUACGCUAACUCUGGUUGGUGAUUAACUUCUUAGAGGGACUAUGGAUUUUUAAUCCAUGGAAGUUUGAGGCAAUAACAGGUCUGUGAUGCCCUUAGAUGUUCUGGGCCGCACGCGCGCUACACUGAUAACAGCAACAAGUAAUUCACCUUGGCCGGAAGGUCCGGGUAAUCUUCUGAAAUGUUAUCGUGCUGGGGAUAGUCCUUUGCAAUUAUUGGACUUCAACGAGGAAUUCCUAGUAAGCGUGAGUCAUCAGCUCGCGUUGAUUACGUCCCUGCACUUUGUACACACCGCCCGUCGCU
>SMBZZ264        315 bp
UAACCUGCUAAAUAGUUGCAUCAACUCUGGUUGAUGAUCAACUUCUUAGAGGGACUAUAGACGUUUGGUCUAUGGAAGUUUGAGGCAAUAACAGGUCUGUGAUGCCCUUAGAUGUUCUGGGCCGCACGCGCGCUACACUGAUAACAGCAACAAGUAAUUCACCUUGGCCGGAAGGUCCGGGUAAUCUUCUGAAAUGUUAUCGUGCUGGGGAUAGUCCAUUGCAAUUAUUGGACUUCAACGAGGAAUUCCUAGUAAACGCAUGUCAUCAACAUGCAUUGCUUACGUCCCUGCCCUUUGUACACACCGCCCGUCGCC
>SMBZZ265        315 bp
UAACCUGCUAAAUAGUUGCAUCAACUCUGGUUGAUGAUCAACUUCUUAGAGGGACUAUAGACGUUUAGUCUAUGGAAGUUUGAGGCAAUAACAGGUCUGUGAUGCCCUUAGAUGUUCUGGGCCGCACGCGCGCUACACUGAUAACAGCAACAAGUAAUUCACCUUGGCCGGAAGGUCCGGGUAAUCUUAUGAAACUUUGUCGUGCUGGGGAUAGACCAUUGCAAUUAUUGGUCUUCAACGAGGAAUUCCUAGUAAGCGCAAGUCAUCAGCUUGCGUUGAUUACGUCCCUGCCCUUUGUACACACCGCCCGUCGCU
>SMBZZ266        315 bp
UAACCUGCUAAAUAGUUGCAUCAACUCUGGUUGAUGAUCAACUUCUUAGAGGGACUAUAGACGUUUAGUCUAUGGAAGUUUGAGGCAAUAACAGGUCUGUGAUGCCCUUAGAUGUUCUGGGCCGCACGCGCGCUACACUGAUAACAGCAACAAGUAAUUCACCUUGGCCGGAAGGUCCGGGUAAUCUUCUGAAACUUCGUCGUGCUGGGGAUAGUCCCUUGCAAUUAUUGGACUUCAACGAGGAAUACCUAGUAAGCGUGAGUCAUCAGCUCACGUUGAUUACGUCCCUGCCCUUUGUACACACCGCCCGUCGCU
>SMBZZ267        315 bp
TAACCTGCTAAATAGTTATATTCACTCTGGTGGATACCTAACTTCTTAGAGGGACTATGGATGTTTAATCCATGGAAGTTTGAGGCAATAACAGGTCTGTGATGCCCTTAGATGTTCTGGGCCGCACGCGCGCTACACTGATGAAGTCAACGAGTAATTAACCTTGGCCGGAAGGTCTGGGTAATCTTTTGAAACTTTATCGTGCTGGGGATAGTCCTTTGCAATTATTGGACTTGAACGAGGAATTCCTAGTAAGCGTGAGTCATCAGCTCGCGTTGATTACGTCCCTGCCCTTTGTACACACCGCCCGCCGCT
>SMBZZ268        315 bp
TAACCTGCTAAATAGTTATATTCACTCTGGTTGGTGATTAACTTCTTAGAGGGACTATGGATTTTTAATCCATGGAAGTTTGAGGCAATAACAGGTCTGTGATGCCCTTAGATGTTCTGGGCCGCACGCGCGCTACACTGATGAAGGCAACAAGTAATTAACCTTGGCCGGAAGTTCTGGGTAATCTTTTGAAACTTCATCGTGCTGGGGATAGTCCTTTGCAATTATTGGACTTGAACGAGGAATTCCTAGTAAGCGTGAGTCATCAGCTCGCGTTGATTACGTCCCTGCCCTTTGTACACACCGCCCGTCGCT
>SMBZZ269        315 bp
TAACCTGCTAAATAGTTGCATCAACTCTGGTTGATGATCAACTTCTTAGAGGGACTATAGACGTTTAGTCTATGGAAGTTTGAGGCAATAACAGGTCTGTGATGCCCTTAGATGTTCTGGGCCGCACGCGCGCTACACTGATAACAGCAACAAGTAATTCACCTTGGCCGGAAGGTCCGGGTAATCTTCTGAAATGTTATCGTGCTGGGGATAGTCCTTTGCAATTTTTAATCTTAAACGAGGAATTCCTAGTAAACGCAAGTCATCAACTTGCATTGATTACGTCCCTGCCCTTTGTACACACCGCCCGTCGCT
>SMBZZ270        315 bp
TAACCTGCTAAATAGTTACGCTAACTTTGGTTGGCGCTTAACTTCTTAGAGGGACTATGGATTTTTAATCCATGGAAGCTTGAGGCAATAACAGGTCTGTGATGCCCTTAGATGTTCTGGGCCGCACGCGCGCTACACTGATAAAGGCAGCGAGTAATTAACCTTGGCCGGAAGGTCTGGGTAATCTTTTGAAACTTTATCGTGCTGGGGATAGTCCTTTGCAATTATTGGACTTGAACGAGGAATTCCTAGTAAGCGTGAGTCATCAGCCCGCGTTGATTACGTCCCTGCCCTTTGTACACACCGCCCGTCGCT
>SMHZZ122        315 bp
TAACCTGCTAAATAGTTATATTCACTCTGGTGGATACCTAACTTCTTAGAGGGACTATGGATGTTTAATCCATGGAAGTTTGAGGCAATAACAGGTCTGTGATGCCCTTAGATGTTCTGGGCCGCACGCGCGCTACACTGATGAAGGCAGCGAGTATATAACCTTGACCGGAAGGTCTGGGCAATCTTGTGAAACTTCATCGTGCTGGGGATAGTCCTTTGCAATTATTGGACTTCAACGAGGAATTCCTAGTAAGCGTGAGTCATCAGCTCGCGTTGATTACGTCCCTGCCCTTTGTACACACCGCCCGTCGCT
>SMHZZ123        315 bp
TAACCTGCTAAATAGTTGGGCCAACTCTGGTTGGTGATCAACTTCTTAGAGGGACTATAGACGTTTAGTCTATGGAAGTTTGAGGCAATAACAGGTCTGTGATGCCCTTAGATGTTCTGGGCCGCACGCGCGCTACACTGATAAAGGCAACAAGTAATTCACCTTGGCCGGAAGGTCTGGGTAATCTTTTGAAACTTTATCGTGCTGGGGATAGATCATTGCAATTATTGATCTTCAACGAGGAATTCCTAGTAAACGCGAGCCATCAACTCGCATTGATTACGTCCCTGCCCTTTGTACACACCGCCCGTCGCT
>SMHZZ124        315 bp
TAACCTGCTAAATAGTTGGGCCAACTCTGGTTGGTGATCAACTTCTTAGAGGGACTATAGACGTTTAGTCTATGGAAGTTTGAGGCAATAACAGGTCTGTGATGCCCTTAGATGTTCTGGGCCGCACGCGCGCTACACTGATAAAGGCAACAAGTAATTCACCTTGGCCGGAAGGTCTGGGTAATCTTTTGAAACTTTATCGTGCTGGGGATAGATCCTTGCAATTTTTGATCTTCAACGAGGAATTCCTAGTAAGCGCAAGTCATCAACTTGCGTTGATTACGTCCCTGCCCTTTGTACACACCGCCCGTCGCT
>SMHZZ125        315 bp
TAACCTGCTAAATAGTTGGCTAAACTCTGGTTTAGACTATACTTCTTAGAGGGACTATCGATGTTTAATCGATGGAAGTTTGAGGCAATAACAGGTCTGTGATGCCCTTAGATGTTCTGGGCCGCACGCGCGCTACACTGATATAGGCAACGAGTAATTCACCTTGGCCGGAAGGTCTGGGTAATCTTGTGAAACTTCATCGTGCTGGGGATAGACCTTTGCAATTATTGGTCTTCAACGAGGAATTCCTAGTAAGCGTGAGTCATCAGCTCACGTTGATTACGTCCCTGCCCTTTGTACACACCGCCCGTCGCT
>SMHZZ126        315 bp
UAACCUGCUAAAUAGUUGCAUCAACUCUGGUUGAUGAUCAACUUCUUAGAGGGACUAUAGGCGUUUAGUCUAUGGAAGUUUGAGGCAAUAACAGGUCUGUGAUGCCCUUAGAUGUUCUGGGCCGCACGCGCGCUACACUGAUAAAGGCAACAAGUAAUUCACCUUGGCCGGAAGGUCUGGGUGAUCUUUUGAAACUUUAUCGUGCUGGGGAUAGUCCUUUGCAAUUAUUGGACUUUAACGAGGAAUUCCUAGUAAGCGUGAGUCAUCAGCUCGCGUUGAUUACGUCCCUGCCCUUUGUACACACCGCCCGUCGCC
>SMHZZ127        315 bp
TAACCTGCTAAATAGTTACGCTAACTTTGGTTGGTGATTAACTTCTTAGAGGGACTATAGACGTTTAGTCTATGGAAGTTTGAGGCAATAACAGGTCTGTGATGCCCTTAGATGTTCTGGGCCGCACGCGCGCTACACTGATAACAGCAGCAAGTAATTCACCTTGGCCGGAAGGTCTGGGTAATCTTTTGAAACTTTATCGTGCTGGGGATAGTCCTTTGCAATTATTGGACTTCAACGAGGAATTCCTAGTAAGCGTGAGTCATCAGCTCGCGTTGATTACGTCCCTGCCCTTTGTACACACCGCCCGTCGCT
>SMHZZ128        315 bp
TAACCTGCTAAATAGTTACGTCAACTTTGGTTGATGCTTAACTTCTTAGAGGGACTATAGACGTTTAGTCTATGGAAGTTTGAGGCAATAACAGGTCTGTGATGCCCTTAGATGTTCTGGGCCGCACGCGCGCTACACTGATAAAGGCAACAAGTAATTCACCTTGGCCGGAAGGTCTGGGTAATCTTTTGAAACTTTATCGTGCTGGGGATAGTCCTTTGCAATTATTGGACTTCAACGAGGAATTCCTAGTAAACGCATGTCATCAACATGCATTGATTACGTCCCTGCCCTTTGTACACACCGCCCGTCGCT
>SMHZZ129        315 bp
UAACCUGCUAACUAGUCCUGCGAACUUUUGUUCGUAGCUGACUUCUUAGAGGGACUAUGGAUGUGUAAUCCAUGGAAGUUUGAGGCAAUAACAGGUCUGUGAUGCCCUUAGAUGUUCUGGGCCGCACGCGCGCUACACUGAUGCAGUCAGCAAGUUUAUAACCUUGGCCGGAAGGUCUGGGUAAUCUUUUGAAACUUCAUCGUGCUGGGGAUAGUUCAUUGUAAUUAUUGGACUUGAACGAGGAAUUCCUAGUAAGCACAAGUCAUCAGCUUGUGCUGAUUACGUCCCUGCCCUUUGUACACACCGCCCGUCGCU
>SMHZZ130        315 bp
UAACCUGCUAAAUAGUUACGCUAACUUUGGUUGGCGCUUAACUUCUUAGAGGGACUAUGGAUUUUUAAUCCAUGGAAGUUUGAGGCAAUAACAGGUCUGUGAUGCCCUUAGAUGUUCUGGGCCGCACGCGCGCUACACUGAUAAAGGCAACGAGUAAUUAACCUUGGCCGGAAGGUCUGGGUAAUCUUUUGAAACUUUAUCGUGCUGGGGAUAGUCCUUUGCAAUUAUUGGACUUGAACGAGGAAUUCCUAGUAAACGCGAGUCAUCAACUCGCAUUGAUUACGUCCCUGCCAUUUGUACACACCGCCCGUCGCU
>SMBZZ271        315 bp
UAACCUGCUAAAUAGUUGCAUCAACUCUGGUUGAUGAUCAACUUCUUAGAGGGACUAUAGACGUUUAGUCUAUGGAAGUUUGAGGCAAUAACAGGUCUGUGAUGCCCUUAGAUGUUCUGGGCCGCACGCGCGCUACACUGAUAACAGCAACAAGUAAUUCACCUUGGCCGGAAGGUCCGGGUAAUCUUUUGAAACUUCAUCGUGCUGGGGAUAGAGCAUUGCAAUUAUUGCUCUUCAACGAGGAAUUCCUAGUAAGCGUGAGUCAUCAGCUCGCGUUGAUUACGUCCCUGCCCUUUGUACACACCGCCCGUCGCU
>SMBZZ272        315 bp
UAACCUGCUAAAUAGUUGCAUCAACUCUGGUUGAUGAUCAACUUCUUAGAGGGACUAUAGACGUUUAGUCUAUGGAAGUUUGAGGCAAUAACAGGUCUGUGAUGCCCUUAGAUGUUCUGGGCCGCACGCGCGCUACACUGAUAACAGCAACAAGUAAUUCACCUUAGCCGAAAGGUUUGGGUAAUCUUCUGAAAUGUUAUCGUGCUGGGGAUAGUCCUUUGCAAUUAUUGGACUUAAACGAGGAAUUCCUAGUAAGCGUGAGUCAUCAGCUCGCGUUGAUUACGUCCCUGCCCUUUGUACACACCGCCCGUCGCU
>SMHZZ131        315 bp
TAACCTGCTAAATAGTTGCATCAACTCTGGTTGATGATCAACTTCTTAGAGGGACTATAGACGTTTAGTCTATGGAAGTTTGAGGCAATAACAGGTCTGTGATGCCCTTAGATGTTCTGGGCCGCACGCGCGCTACACTGATAACAGCAACAAGTAATTCACCTTGGCCGGAAGGTCCGGGTAATCTTCTGAAATGTTATCGTGCTGGGGATAGTCCTTTGCAATTATTGGACATCAACGAGGAATTCCTAGTAAGCGCGAGTCATCAACTCGCACTGATTACGTCCCTGCCCTTTGTACACACCGCCCGTCGCT
>SMHZZ132        315 bp
UAACCUGCUAAAUAGUCACGAUAACAUUUGUUGUCGGCUGACUUCUUAGAGGGACUAUGGAUGUUUAAUUCAUGGAAGUUUGAGGCAAUAACAGGUCUGUGAUGCCCUUAGAUGUUCUGGGCCGCACGCGCGCUACACUGAUAACAGCAACAAGUAAUUCACCUUGGCCGGAAGGUCCGGGUAAUCUUCUGAAAUGUUAUCGUGCUGGGGAUAGUCCUUUGCAAUUAUUGGACUUCAACGAGGAAUUCCUAGUAAGCGUGAGUCAUCAGCUCGCGUUGAUUACGUCCCUGCCCUUUGUACACACCGCCCGUCGCU
>SMBZZ273        315 bp
TAACCTACTAAATAGTATTGCGATTCTTTTAATCGTAAGACTTCTTAGAGGGACTAACTACATTTTAGTGGTTGGAAGTTTGAGGCAATAACAGGTCTGTGATGCCCTTAGATGTTCTGGGCCGCACGCGCGCTACACTGATGAAGGCAGCGAGTATATAACCTTGACCGGAAGGTCTGGGCAATCTTGTGAAACTTCATCGTGCTGGGGATAGACCATTGCAATTATTGGTCTTCAACGAGGAATTCCTAGTAAGCGCAAGTCATCAACTTGCGTTGATTACGTCCCTGCCCTTTGTACACACCGCCCGTCGGT
>SMBZZ274        315 bp
UAACCUGCUAAAUAGUUAAGUUAACUUUGGUUGACGUUCAACUUCUUAGAGGGACUAUUGAUGUUUAAUCAAUGGAAGUUUGAGGCAAUAACAGGUCUGUGAUGCCCUUAGAUGUUCUGGGCCGCACGCGCGCUACACUGAUGAAGGCAACAAGUAAUCCACCUUGACCGGAAGGCCCGGGUAAUCUUUUGAAACUUCAUCGUGCUGGGGAUAGAGCAUUGCAAUUAUCGCUCUUCAACGAGGAAUUCCUAGUAAGCGUGAGUCAUCAGCUCGCGUUGAUUACGUCCCUGCCCUUUGUACACACCGCCCGUCGCU
>SMBZZ275        315 bp
TAACCTGCTAAATAGTCACGTTAACTTTGGTTGACGGATGACTTCTTAGAGGGACTATGGATGTTTAATTCATGGAAGTTTGAGGCAATAACAGGTCTGTGATGCCCTTAGATGTTCTGGGCCGCACGCGCGCTACACTGATGAAGGCAACAAGTTATTCACCTTGGCCGGAAGGTCCGGGTAATCTTTTGAAACTTTGTCGTGCTGGGGATAGACCCTTGCAATTATTGGTCTTCAACGAGGAATTCCTAGTAAGCGCGAGTCATCAGCTCGCGTTGATTACGTCCCTGCCCTTTGTACACACCGCCCGTCGCT
>SMBZZ276        315 bp
UAACCUGCUAAAUAGUUACGUCAACUUUGGUUGAUGCUUAACUUCUUAGAGGGACUAUAGACGUUUAGUCUAUGGAAGUUUGAGGCAAUAACAGGUCUGUGAUGCCCUUAGAUGUUCUGGGCCGCACGCGCGCUACACUGAUGAAGGCAACAAGUUAUUCACCUUGGCCGGAAGGUCCGGGUAAUCUUUUGAAACUUCAUCGUGCUGGGGAUUGAGCAUUGCAAUUAUUGCUCAUCAACGAGGAAUUCCUAGUAAGCGCAAGUCAUCAGCUUGCGUUGAUUACGUCCCUGCCCUUUGUACACACCGCCAGUCGCU
>SMBZZ277        315 bp
UAACCUGCUAAAUAGUUGCGUUCACUUUGGUGGACGAUCAACUUCUUAGAGGGACUAUGGAUGUUUAAUUCAUGGAAGUUUGAGGCAAUAACAGGUCUGUGAUGCCCUUAGAUGUUCUGGGCCGCACGCGCGCUACACUGAUAACAGCAACAAGUAAUUCACCUUGGCCGGAAGGUCCGGGUAAUCUUCUGAAAUGUUAUCGUGCUGGGGAUAGUCCUUUGCAAUUAUUGGACUUUAACGAGGAAUUCCUAGUAAGCGUGAGUCAUCAGCUCGCGUUGAUUACGUCCCUGCCCUUUGUACACACCGCCCGUCGCU
>SMHZZ133        315 bp
UAACCUGCUAAAUAGUUAUAUUCACUCUGGUGGAUACCUAACUUCUUAGAGGGACUAUGGAUGUUUAAUCCAUGGAAGUUUGACGCAAUAACAGGUCUUUGAUGCCCUUAGAUGUUCUGGGCCGCACGCGCGCUACACUGAUGAAGGCAACAAGUAAUUCACCUUGACCGGAAGGCCCGGGUAAUCUUUUGAAACUUCAUCGUGCUGGGGAUAGAGCAUUGCAAUUAUUGCUCUUCAACGAGGAAUUCCUAGUAAGCGUGAGUCAUCAGCUCGCGUUGAUUACGUCCCUGCCCUUUGUACACACCGCCCGUCGCU
>SMHZZ134        315 bp
TAACCTGCTAACTAGTCCTGCGAACTTTTGTTCGTAGCTGACTTCTTAGAGGGACTATGGATGTGTAATCCATGGAAGTTTGAGGCAATAACAGGCCTGTGATGCCCTTAGATGTTCTGGGCCGCACGCGCGCTACACTGATGAAATCAACAAGTATATAACCTTGGCCGGAAGGTCTGGGTAATCTTTTGAAACTTCATCGTGCTGGGGATAGACCATTGCAATTATTGGTCTTCAACGAGGAATTCCTAGTAAGCGTGAGTCATCAGCTCGCGTTGATTACGTCCCTGCCCTTTGTACACACCGCCCGTCGCT
>SMHZZ135        315 bp
TAACCTGCTAAATAGTTGGGCCAACTCTGGTTGGTGATCAACTTCTTAGAGGGACTATAGACGTTTAGTCTATGGAAGTTTGAGGCAATAACAGGTCTGTGATGCCCTTAGATGTTCTGGGCCGCGCGCGCGCTACACTGATGCAGTCAGCAAGTTTATAACCTTGGCCGGAAGGTCTGGGTAATCTTTTGAAACTGCATCGTGCTGGGGATAGTCCATTGCAATTATTGGACTTCAACGAGGAATTCCTAGTAAGCGTGAGTCATCAGCTCGCGTTGATTACGTCCCTGCCCTTTGTACACACCGCCCGTCGCT
>SMBZZ278        315 bp
TAACCTGCTAAATAGTTGCACCAACTCTGGTTGATGATCAACTTCTTAGAGGGACTATAGACGTTTAGTCTATGGAAGTTTGAGGCAATAACAGGTCTGTGATGCCCTTAGATGTTCTGGGCCGCACGCGCGCTACACTGATAACAGCAACAAGTAATTCACCTTGGCCGGAAGGTCCGGGTAATCTTCTGAAATGTTATCGTGCTGGGGATAGTTCTTTGCAATTATTGGACTTTAACGAGGAATTCCTAGTAAGCGTGAGTCATCAGCTCGCGTTGATTACGTCGCTGCCCTTTGTACGCACCGCCCGTCGCT
>SMBZZ279        315 bp
UAACCUGCUAAAUAGUUGCAUCAACUCUGGUUGAUGAUCAACUUCUUAGAGGGACUAUAGACGUUUAGUCUAUGGAAGUUUGAGGCAAUAACAGGUCUGUGAUGCCCUUAGAUGUUCUGGGCCGCACGCGCGCUACACUGAUAACAGCAACAAGUAAUUCACCUUGGCCGGAAGGUCCGGGUAAUCUUCUGAAAUGUUAUCGUGCUGGGUAUAGUCCUUUGCAAUUAUUGCUCAUGAACGAGGAAUUCCUAGUAAGCGUGAGUCAUCAGCUCGCGUUGAUUACGUCCCUGCCCUUUGUACACACCGCCCGUCGCU
>SMBZZ280        315 bp
UAACCUGCUAAAUAGUUGCAUCAACUCUGGUUGAGGAUCAACUUCUUAGAGGGACUAUAGACGUUUAGUCUAUGGAAGUUUGAGGCAAUAACAGGUCUGUGAUGCCCUUAGAUGUUCUGGGCCGCACGCGCGCUACACUGAUAACAGCAACAAGUAAUUCACCUUGGCCGGAAGGUCCGGGUAAUCUUCUGAAAUGUUAUCGUGCUGGGGAUAGUCCUUUGCAAUUAUUGGACUUUAACGAGGAAUUCCUAGUAAACGCAAGUCAACAGCUUGCAUUGAUUACGUCCCUGCCCUUUGUACACACCGCCCGUCGCU
>SMBZZ281        315 bp
UAACCUGCUAAAUAGUUGCAUCAACUCUGGUUGAUGAUCAACUUCUUAGAGGGACUAUAGACGUUUAGUCUAUGGAAGUUUGAGGCAAUAACAGGUCUGUGAUGCCCUUAGAUGUUCUGGGCCGCACGCGCGCUACACUGAUAACAGCAACAAGUAAUUCACCUUGGCCGGAAGGUCCGGGUAAUCUUCUGAAAUGUUAUCGUGCUGGGGAUAGUCCUUUGCAAUUAUUCAUCUUCAACGAGGAAUGCCUAGUAAACGCGAGUCAUCAGCUCGCAUUGAUUACGUCCCUGCCCUUUGUACACACCGCCCGUCGCU
>SMBZZ282        315 bp
TAACCTGCTAAATAGTTGCATCAACTCTGGTTGATGATCAACTTCTTAGAGGGACTATGGATGTTTAATCCATGGAAGTTTGAGGCAATAACAGGTCTGTGATGCCCTTAGATGTTCTGGGCCGCACGCGCGCTACACTGATAACAGCAACAAGTAATTCACCTTGGCCGGAAGGTCCGGGTAATCTTCTGAAATGTTATCGTGCTGGGGATAGTCCTTTGCAATTATTGGACTTTAACGAGGAATTCCTAGTAAGCGTGAGTCATCAGCTCGCGTTGATTACGTCCCTGCCCTTTGTACACACCGCCCGTCGCT
>SMBZZ283        315 bp
TAACCTGCTAAATAGTTGCATCGACTCTGGTTGATGATCAACTTCTTAGAGGGACTATAGACGTTTAGTCTATGGAAGTTTGAGGTGATAACAGGTCTGTGATGCCCTTAGATGTTCTGGGCCGCACGCGCGCTACACTGATAACAGCAACAAGTAATTCGCCTTGGCCGGAAGGTCCGGGTAATCTTCTGAAATGTTATCGTGCTGGGGATAGTCCTTTGCAATTATTGGACTTTAACGAGGAATTCCTAGTAAGCGTGAGTCATCAGCTCGCGTTGATTACGTCCCTGCCCTTTGTACACACCGCCCGTCGCT
>SMBZZ284        315 bp
TAACCTGCTAAATAGTTGCATCAACTCTGGTTGATGATCAACTTCTTAGAGGGGCTATAGACGTTTAGTCTATGGAAGTTTGAGGCAATAACAGGTCTGTGATGCCCTTAGATGTTCTGGGCCGCACGCGCGCTACACTGATAACAGCAACAAGTAATTCACCTTGGCCGGAAGGTCCGTGTAATCTTCTGAAATGTTATCGTGCTTGGGATAGTCCTTTGCAATTATTGGACTTTAACGAGGAATTCCTAGTAAGCGTGAGTCATCAGCTCGCGTTGATTACGTCCCTGCTCTTTGTACACACCGCCCGTCGCT
>SMHZZ136        315 bp
TAACCTGCTAAATAGTTGCATTCACTCTGGTGGATGATCAACTTCTTAGAGGGACTATAGACGTTTAGTCTATGGAAGTTTGAGGCAATAACAGGTCTGTGATGCCCTTAGATGTTCTGGGCCGCACGCGCGCTACACTGATAAAGGCAACAAGTTTTTCACCTTGGCCGGAAGGTCTGGGTAATCTTGTGAAACTCTGTCGTGCTGGGGATAGAGCATTGCAATTATTGCTCTTCAACGAGGAATTCCTAGTAAGCGTGAGTCATCAGCTCGCGTTGATTACGTCCCTGCCCTTTGTACACACCGCCCGTCGCT
>SMHZZ137        315 bp
TAACCTGCTAAATAGTTGCATCAACTCTGGTTGATGATCAACTTCTTAGAGGGACTATAGACGTTTAGTCTATGGAAGTTTGAGGCAATAACAGGTCTGTGATGCCCTTAGATGTTCTGGGCCGCACGCGCGCTACACTGATAACAGCAACAAGTAATTCACCTTGGCCGGAAGGTCCGGGTAATCTTCTGAAATGTGATCGTGCTGGGGATAGTCCTTTGCACTTATTGGACTTTAACGAGGAATTCCTAGTAAGCGTGAGTCATCAGCTCGCGTTGATTACGTCCCTGCCCTTGGTGCACACCGCCCGTCGCT
>SMHZZ138        315 bp
UAACCUGCUAAAUAUUUGCAUCAACUCUUGUUGAUGAUCAACUUCUUAGCGGUACUAUAGACGUUUAGUCUAUGGAAGUUUGAGGCAAUAACAGGUCUGUGAUGCCCUUAGAUGUUCUGGGCCGCACGCGCGCUACACUGAUAACAGCAACAAGUAAUUCACCUUGGCCGGAAGGUCCGGGUAAUCUUCUGAAAUGUUAUCGUGCUGGGGAUAGUCCUUUGCAAUUAUUGGACUUUAACGAGGAAUUCCUAGUAAGCGUGAGUCAUCAGCUCGCGUUGAUUACGUCCCUGCCCUUUGUACACACCGCCCGUCGCU
>SMHZZ139        315 bp
TAACCTGCTAAATAGTTGCATCAACTCTGGTTGATGATCAACTTCTTAGAGGGACTATAGACGTTTAGTCTATGGAAGTTTGAGGCAATAACAGGCCTGTGATGCCCTTAGATGTTCTGGGCCGCACGCGCGCTACACTGATAACAGCAACAAGTAATTCACCTTGGCCGGAAGGTCCGGGTAATCTTCTGAAATGTTATCGTGCTGGGGATAGTCCTTTGCAATTATTGGACTTTAACGAGGAATTCCTAGTAAGCGTGAGTCGTCAGCTCGCGTCGATTACGTCCCTGCCCGTTGTACACACCGCCCGTCGCT
>SMHZZ140        315 bp
TAACCTGCTAAATAGTTAAGTTCACTCTGGTGGACGCCTAACTTCTTAGAGGGACTATGGATGTTTAATTCATGGAAGTTTGAGGCAATAACAGGTCTGTGATGCCCTTAGATGTTCTGGGCCGCACGCGCGCTACACTGATAAAGGCAACGAGTAATTAACCTTGGCCGGAAGGTCTGGGTAATCTTTTGAAACTTTATCGTGCTGGGGATAGTCCTTTGCAATTATTGGACTTGAACGAGGAATTCCTAGTAAGCGTGAGTCATCAGCTCGCGTTGATTACGTCCCTGCCCTTTGTACACACCGCCCGTCGCT
>SMHZZ141        315 bp
UAACCUGCUAAAUAGUUAUAUUCACUCUGGUUGAUGAUCAACUUCUUAGAGGGACUAUAGACGUUUAGUCUAUGGAAGUUUGAGGCAAUAACAGGUCUGUGAUGCCCUUAGAUGUUCUGGGCCGCACGCGCGCUACACUGAUAACAGCAACAAGUAAUUCACCUUGGCCGGAAGGUCCGGGUAAUCUUCUGAAAUGUUAUCGUGCUGGGGAUAGUCCUUUGCAAUUAUUGGACUUUAACGAGGAAUUCCUAGUAAGCGUGAGUCAUCAGCUCGCGUUGAUUACGUCCCUGCCCUUUGUACACACCGCCCGUCGCU
>SMBZZ285        315 bp
TAACCTGCTAAATAGTTACGCTAACTCTGGTTGGTGATTAACTTCTTAGAGGGACTATGGATTTTTAATCCATGGAAGTTTGAGGCAATAACAGGTCTGTGATGCCCTTAGATGTTCTGGGCCGCACGCGCGCTACACTGATGAAGGCAACAAGTAATTAACCTTGGCCGGAAGGTCTGGGTAATCTTTTGAAACTTCATCGTGCTGGGGATAGTCCTTTGCAATTATTGGACTTGAACGAGGAATTCCTAGTAAGCGCGGTTCATCAAGTCGCGTTGATTACGTCCCTGCCCTTTGTACACACCGCCCGTCGCT
>SMBZZ286        315 bp
UAACCUGCUAAAUAGUUACGUUCACUCUGGUGGACGCCUAACCUCUUAGAGGGACUAUGGAUGUUUAAUCCAUGGAAGUUUGAGGCAAUAACAGGUCUGUGAUGCCCUUAGAUGUUCUGGGCCGCACGCGCGCUACACUGAUGAAGUCAGCGAGUUUAUAACCUUGACCGGAAGGUCUGGGUAAUCUUCUGAAACUUCAUCGUGCUGGGGAUAGUCCAUUGCAAUUAUUGGACUUGAACGAGGAAUUCCUAGUAAGCGUGAGUCAUCAGCUCGCGUUGAUUACGUCCCUGCCCUUUGUACACACCGCCCGUCGCU
>SMBZZ287        315 bp
UAACCUGCUAAAUAGUUACGUUCACUUUGGUGGAUGCUUAACUUCUUAGAGGGACUAUGGAUGUUUAAUCCAUGGAAGUUUGAGGCAAUAACAGGUCUGUGAUGCCCUUAGAUGUUCUGGGCCGCACGCGCGCUACACUGAUAACAGCAGCAAGUAAUUCACCUUGGCCGGAAGGUCUGGGUAAUCUUCUGAAAUGUUAUCGUGCUGGGGAUAGUCCUUUGCAAUUAUUGGACUUCAACGAGGAAUUCCUAGUAAGCGUGAGUCAUCAGCUCGCGUUGAUUACGUCCCUGCCCUUUGUACACACCGCCCGUCGUU
>SMBZZ288        315 bp
UAACCUGCUAAAUAGUUGCGUUCACUUUGGUGGAUGAUCAACUUCUUAGAGGGACUAUAGACGUUUAGUCUAUGGAAGUUUGAGGCAAUAACAGGUCUGUGAUGCCCUUAGAUGUUCUGGGCCGCACGCGCGCUACACUGAUAACAGCAGCAAGUAAUUCACCGUGGCCGGAAGGUCUGGGUAAUCUUCUGAAAUGUUAUCGUGCUGGGGAUAGUCCUUUGCAAUUAUUGGACUUGAACGAGGAAUUCCUAGUAAGCACAAGUCAUCAGCUUGUGCUGAUUACGUCCCUGCCCUUUGUACACACCGCCCGUCGCU
>SMHZZ142        315 bp
TAACCTGCTAAATAGTTACGCTAACTTTGGTTGGCGCTTAACTTCTTAGAGGGACTATGGATTTTTAATCCATGGAAGTTTGAGGCAATAACAGGTCTGTGATGCCCTTAGATGTTCTGGGCCGCACGCGCGCTACACTGATAAAGGCAACGAGTAATTAACCTTGGCCGGAAGGTCTGGGTAATCTTTTGAAACTTTATCGTGCTGGGGATAGTCCTTTGCAATTATTGGACTTGAACGAGGAATTCCTAGTAAGCGCAAGTCATCAGCTTGCGTTGATTACGTCCCTGCCCTGTGTACACACCGCCCGTCGCT
>SMBZZ289        315 bp
UAACCUGCUAAAUAGUUACGCUAACUAUGGUUGGUGAUUAACUUAUUAGAGGGACUAUGGAUUUUUAAUCCAUGGAAGUUUGAGGCAAUAACAGGUCUGUGAUGCCCUUAGAUGUUCUGGGCCGCACGCGCGCUACACUGAUAAAGGCAACGAGUAAUUAACAUUGGCCGGAAGGUCUGGGUAAUCUUUUGAAACUUUAUCGUGCUGGGGAUAGUCCUUUGCAAUUAUUGGACUUGAACGAGGAAUUCCUAGUAAGCGUGAGUCAUCAGCUCGCGUUGAUUACGUCCCUGCCCUUUGUACACACCGCCCGUCGCU
>SMBZZ290        315 bp
TAACCTGCTAAATAGTCACGTTAACTTTGGTTGACGGATGACTTCTTAGAGGGACTATGGATGTTTAATTCATGGAAGTTTGAGGCAATAACAGGTCTGTGATGCTCTTAGATGTTCTGGGCCGCACGCGCGCTACACTGATGAAGGCAACAAGTTATTCACCTTGGCCGGAAGGTCCGGGTAATCTTTTGAAACTTTATCGTGCTGGGGATAGTCCTTTGCAATTATTGGACTTTAACGAGGAATTCCTAGTAAGCGTGAGTCATCAGCTCGCGTTGATTACGTCCCTGCCCTTTGTACACACCGCCCGTCGCT
>SMBZZ291        315 bp
UAACCUGCUAAAUAGUUGGGCCAACUCUGGUUGGUGAUCAACUUCUUAGAGGGACUAUAGACGUUUAGUCUAUGGAAGUUUGAGGCAAUAACAGGUCUGUUAUGCCCUUAGAUGUUCUGGGCCGCACGCGCGCUACACUGAUAAAGGCAACAAGUAAUUCACCUUGGCCGGAAGGUCUGGGUAAUCUUUUGAAACUUUAUCGUGCUGGGGAUAGAGCAUUGCAAUUAUUGCUCUUGAACGAGGAAUACCUAGUAAGCACAAGUCAUCAGCUUGUGCUGAUUACGUCCCUGCCCUUUGUACACACCGCCCGUCGCU
>SMBZZ292        315 bp
UAACCUGCUAAAUAGUUGCAUCAACUCUGGUUGAUGAUCAACUUCUUAGAGGGACUAUAGACGUUUAGUCUAUGGAAGUUUGAGGCAAUAACAGGUCUGUGAUGCCCUUAGAUGUUCUGGGCCGCACGCGCGCUACACUGAUAACAGCAGCAAGUAAUUCACCUUGGCCGGAAGGCCUGGGUAAUCUUUUGAAACUUUAUCGUGCUGGGGAUAGUCCCUUGCAAUUUUUGGACUUGAACGAGGAAUUCCUAGUAAGCGCAAGUCAUCAGCUUGCGUUGAUUACGUCCCUGCCCUUUGUACACACCGCCCGUCGCU
>SMBZZ293        315 bp
TAACCTGCTAAATAGTTGCATCTACTCTGGTAGATGATCAACTTCTTAGAGGGACTATAGGCGACTAGTCTATGGCAGTTTGAGGCAATAACAGGTCTGTGATGCCCTTAGATGTTCTGGGCCGCACGCGCGCTACACTGATAACAGCAACAAGTAATTCACCTTGGCCGGAAGGTCCGGGTAATCTTCTGAAATGTTATCGTGCTGGGGATAGTCCTTTGCAATTATTGGACTTCAACGAGGAATTCCTAGTAAGCGTGAGTCATCAGCTCGCGTTGATTACGTCCCTGCCCTTTGTACACACCGCCCGTCGCT
>SMBZZ294        315 bp
UAACCUGCUAAAUAGUUGGGCCAACUCUGGUUGGUGAUCAACUUCUUAGAGGGACUAUAGACGUUUAGUCUAUGGAAGUUUGAGGCAAUAACAGGUCUGUGAUGCCCUUAGAUGUUCUGGGCCGCACGCGCGCCACACUGAUAAAGGCAACAAGUAAUUCACCUUGGCCGGAAGGUCUGGGUAAUCUUUUGAAACUUUAUCGUGCUGGGGAUAGUCCUUUGCAAUUAUUGGACUUCAACGAGGAAUUCCUAGUAGACGCAAGUCAUCAACUUGCAUCGAUUACGUCCCUGCCCUUUGUACACACCGCCCGUCGCU
>SMBZZ295        315 bp
UAACCUGCUAAAUAGUUGGGCCAACUCUGGUUGGUAAUCAACUUCUUAGAGGGACUAUAGACGUUUAGUCUAUGGAAGUUUGAGGCAAUAACAGGUCUGUGAUGCCCUUAGAUGUUCUGGGCCGCACGCGCGCUACACUGAUAAAGGCAACAAGUAAUUCACCUUGGCCGGAAGGUCUGGGUAAUCUUCUGAAACUUCGUCGUGCUGGGGAUAGUCCCUUGCAAUUAUUGGACUUCAACGAGGAAUACCUAGUAAGCGUGAGUCAUCAGCUCACGUUGAUUACGUCCCUGCCCUUUGUACACACCGCCCGUCGCU
>SMBZZ296        315 bp
UAACCUGCUAAAUAGUUACGCUAACUCUGGUUGGUGAUUAACUUCUUAGAGGGACUAUGGAUUUUUAAUCCAUGGAAGUUUGAGGCAAUAACAGGUCUGUGAUGCCCUUAGAUGUUCUGGGCCGCACGCGCGCUACACUGAUGAAGGCAACAAGUAAUUAACCUUGGCCGGAAGGUCUGGGUAAUCUUUUGAAACUUUGUCGUGCUGGGGAUAGACCCUUGCAAUUAUUGGUCUUCAACGAGGAAUUCCUAGUAAGCGCGAGUCAUCAGCUCGCGUUGAUUACGUCCCUGCCCUUUGUACACACCGCCCGUCGCU
>SMBZZ297        315 bp
TAACCTGCTAAATAGTTACGTCAACTTTGGTTGATGCTTAACTTCTTAGAGGGACTATAGACGTTTAGTCTATGGAAGTTTGAGGCAATAACAGGTCTGTGATGCCCTTAGATGTTCTGGGCCGCACGCGCGCTACACTGATAAAGGCAACAAGTAATTCACCTTGGCCGGAAGGTCTGGGTAATCTTTTGAAACTGTATCGTGCTGGGGATAGACCCTTGCAATTATGGGTCTTGAACGAGGAATTTCTAGTAAGCGCGAGTCATCAGCTCGCGTTGATTACGTCCCTGCCCTTTGTACACACCGCCCGTCGCT
>SMBZZ298        315 bp
TAACCTGCTAAATAGTTACGTCAACTTTGGTTGATGCTTAACTTCTTAGAGGGACTATAGACGTTTAGTCTATGGAAGTTTGAGGCAATAACAGGTCTGTGATGCCCTTAGATGTTCTGGGCCGCACGCGCGCTACACCGATAAAGGCAACAAGTAATTCACCTTGGCCGGAAGGTCTGGGTAATCTTTTGAAACTTCGTCGTGCTGGGGATAGTCCCTTGCAATTATTGGACTTCAACGAGGAATACCTAGTAAGCGTGAGTCATCAGCTCACGTTGATTACGTCCCTGCCCTTTGTACACACCGCCCGTCGCT
>SMBZZ299        315 bp
UAACCUGCUAACUAGUCCUGCGAACUUUUGUUCGUAGCUGACUUCUUAGAGGGACUAUGGAUGUGUAAUCCAUGGAAGUUUGAGGCAAUAACAGGUCUGUGAUGCCCUUAGAUGUUCUGGGCCGCACGCGCGCUACACUGAUGCAGUCAGCAAGUUUAUAACCUUGGCCGGAAGGUCUGGGUAAUCUUUUGAAACUUCAUCGUGCUGGGGAUAGAGCAUUGCAAUUAUUGCUCUUCAACGAGGAAUUCCUAGUAAGCGCGAGUCAUCAGCUCGCGCUGAUUACGUCCCUGCCCUUUGUACACACCGCCCGUCGCU
>SMBZZ300        315 bp
UAACCUGCUAAAUAGUUGGGCCAACUCUGGUUGGUGAUCAACUUCUUAGAGGGACUAUAGACGUUUAGUCUAUGGAAGUUUGAGGCAAUAACAGGUCUGUGAUGCCCUUAGAUGUUCUGGGCCGCACGCGCGCUACACUGAUAAAGGCAACAAGUAAUUCACCUUGGCCGGAAGGUCUGGGUAAUCUUUUGAAACUUUAUCGUGCUGGGGAUAGUCCUUUGCAAUUAUUGGACUUUAACGAGGAAUACCUAGUAGGCACAAGUCAUCAGCUUGUGCUGAUUACGUCCCUGCCCUUUGUACACACCGCCCGUCGCU
>SMBZZ301        315 bp
TAACCTGCTAAATAGTTGGGCCAACTCTGGTTGGTGATCAACTTCTTAGAGGGACTATAGACGTTTAGTCTATGGAAGTTTGAGGCAATAACAGGTCTGTGATGCCCTTAGATGTTCTGGGCCGCACGCGCGCTACACTGATAATGGCAACAAGTAATTCACCTTGGCCGGAAGGTCTGGGTAATCTTGCGAAACCTCATCGTGCTGGGGATAGATCTTTGTAATTATCGATCTTCAACGAGGAATTCCTAGTAAGCGCGAGTCATCAGCTTGCGTTGATTACGTCCCTGCCCTTTGTACACACCGCCCGTCGCT
>SMBZZ302        315 bp
TAACCTGCTAAATAGTTGCATCAACTCTGGTTGATGATCAACTTCTTAGAGGGACTATAGACGTTTAGTCTATGGAAGTTTGAGGCAATAACAGGTCTGTGATGCCCTTAGATGTTCTGGGCCGCACGCGCGCTACACTGATGAAGGCAACAAGTAATTAACCTTGGCCGGAAGGTCTGGGTAATCTTTTGAAGCTTCATCGTGCTGGGGGTAGTCCTTTGCAATTATTGGACTTGAACGAGGAATTCCTAGTAAGCGTGAGTCATCAGCTCGCGTTGATTACGTCCCTGCCCTTTGTACACACCGCCCGTCGCT
>SMBZZ303        315 bp
UAACCUGCUAAAUCGUUACGUCAACUUUUGUUGAUGCUUAACUUCUUAGCGGGACUAUAGACGUUUCGUCUAUGGAAGUUUGAGGCAAUAACAGGUCUGUGAUGCCCUUAGAUGUUCUGGGCCGCACGCGCGCUACACUGAUAAGGGCAACAAGUAAUUCACCUUGGCCGGAAGGUCUGGGUAAUCUUUUGAAACUUUAUCGUGCUGGGGAUGGUCCUUUGCAAUUAUUGGACUUUAACGAGGAAUUCCUAGUAAGCGUGAGUCAUCAGCUCGCGUUGAUUACGUCCCUGCCCUUUGUACACACCGCCCGUCGCU
>SMHZZ143        315 bp
TAACCTGTTAAATAGTTGGGCCAACTCTGGTTGGTGATCAACTTCTTAGAGGGACTATAGACGTTTAGTCTATGGAAGTTTGAGGCAATAACAGGTCTGTGATGCCCTTAGATGTTCTGGGCCGCACGCGCGCTACACTGATAAAGGCAACAAGTAATTCACCTTGGCCGGAAGGTTTGGGTAATCTTGTGAAACTTCATCGTGCTGGGGATAGAGCATTGCAATTATTGCTCTTCAACGAGGAATTCCTAGTAAGCGCGAGTCATCAGCTCGCGTTGATTACGTCCCTGCCCTTTGTACACACCGCCCGTCGCT
>SMHZZ144        315 bp
TAACCTGCTAAATAGTTGGGCCAACTCTGGTTGGTGATCAACTTCTTAGAGGGACTATAGACGTTTAGTCTATGGAAGTTTGAGGCAATAACAGGTCTGTGATGCCCTTAGATGTTCTGGGCCGCACGCCCGCTACACTGATAAAGGCAACAAGTAATTCACCTTGGCCGGAAGGTCCGGGTAATCTTCTGAAATGTTATCGTGCTGGGGATAGTCCTTTGCAATTATTGGACTTCAACGAGGAATTCCTGGTAAGCGTGAGTCATCAGCTCGCGTTGATTACGTCCCTGCCCTTTGTACACGCCGCCCGTCGCT
>SMHZZ145        315 bp
UAACCUGCCAACUAGUCCUGCGAACUUUUGUUCGUAGCUGACUUCUUAGAGGGACUAUGGAUGUGUAAUCCAUGGAAGUUUGAGGCAAUAACAGGUCUGUGAUGCCCUUAGAUGUUCUGGGCCGCACGCGCGCUACACUGAUGCAGUCAGCAAGUUUAUAACCUUGGCCGGAAGGUCUGGGUAAUCUUUUGAAACUUUGUCGUGCUGGGGAUAGUCCCUUGCAAUUAUUGGACUUAAACGAGGAAUUCCUAGUAAGUGCAAGUCAUCAGCUUGCGUUGAUUACGUCCCUGCCCUUUGUACACACCGCCCGUCGCU
>SMHZZ146        315 bp
UAACCUGCUAAAUAGUUCUGCGAACCUGCGUUCGUAGCUAACUUCUUAGAGGGACUGACUACGUUUAGUGGUCGGAAGUUUGAGGCAAUAACAGGUCUGUGAUGCCCUUAGAUGUUCUGGGCUGCACGCGCGCUACACUGACAGAGGCAGCGAGUAUACAACCUUGACCGGAAGGUCUGGGCAAUCUUUUGAAACUUUAUCGUGCUGGGGAUAGUCCUUUGCAAUUAUUGGACUUUAACGAGGAAUUCCUAGUAAGCGUGAGUCAUCAGCUCGCGUUGAUUACGUCCCUGCCCUUUGUACACACCGCCCGUCGCU
>SMHZZ147        315 bp
TAACCTGCTAAATAGTTGCATTCACTTTTGTGGATGATCAACTTCTTAGAGGGACTATAGACGTTTAGTCTATGGAAGTTTGAGGCAATAACAGGTCTGTGATGCCCTTAGATGTTCTGGGCCGCACGCGCGCTACACTGACAACAGCAGCAAGTAATTCACCTTGGCCGGAAGGTCTGGGTAATCTTCTGAAATGTTGTCGTGCTGGGGATAGTCCTTTGCAATTATTGGACTTAAACGAGGAATTCCTAGTAAGCGCGAGTCATCAGCTCGCGTTGATTACGTCCCTGCCCTTTGTACGCACCGCCCGTCGCT
>SMHZZ148        315 bp
UAGCCUGCUAAAUAGUCACGUCAACUUUGGUUGAUGUUUAACUUCUUAGAGGGACUAUAGACGUUUAGUCUAUGGAAGUUUGAGGCAAUAACAGGUCUGUGAUGCCCUUAGAUGUUCUGGGCCGCACGCGCGCUACACUGAUAAAGGCAACAAGUAAUUCACCUUGGCCGGAAGGUCCGGGUAAUCUUUUGAAACUUCAUCGUGCUGGGGAUAGAGCAUUGCAAUUAUUGCUCUUCAACGAGGAAUUCCUAGUAAGCGUAAGUCAUCAGCUUGCGUUGAUUACGUCCCUGCCCUUUGUACACACCGCCCGUCGCU
>SMHZZ149        315 bp
UAACCUGCUGAAUAGUUACGUCAACUUUGGUUGAUGCUUAACUUCUUAGAGGGACUAUGGAUGUUUAAUCCAUGGAAGUUUGAGGCAAUAACAGGUCUGUGAUGCCCUUAGAUGUUCUGGGCCGCACGCGCGCUACACUGAUGAAGUCAGCGAGUUUAUAACCUUGACCGGAAGGUCUGGGUAAUCUUCUGAAACUUCAUCGUGCUGGGGAUAGUCCAUUGCAAUUAUUGGACUUGAACGAGGAAUUCCUAGUAAGCGUGAGUCAUCAGCUCGCGUUGAUUACGUCCCUGCCCUUUGUACACACCGCCCGUCGCU
>SMHZZ150        315 bp
UAACCUGCUAAAUAGUUACGUCAACUUUGGUUGAUGCUUAACUUCUUAGAGGGACUGACUACGUUUAGUGGUCGUAAGUUUGAGGCAAUAACAGGUCUGUGAUGCCCUUAGAUGUUCUGGGCCGCACGCGCGCUACACUGACAGAGGCAGCGAGUAUACAACCUUGACCGGAAGGUCUGGGCAAUCUUUUGAAACUCUGUCGUGCUGGGGAUAGAGCAUUGCAAUUAUUGCUCUUCAACGAGGAAUUCCUAGUAAGCGCAUGUCAUCAGCAUGCGUUGAUUACGUCCCUGCCCUUUGUACACACCGCCCGUCGCU
>SMHZZ151        315 bp
TAACCTGCTAAATGGTCACGATAACATGTGTTGTCGGCTGACTTCTTATAGGGACTATGGATGTTTAATTCATGGAAGTTTGAGGCAATAACAGGTCTGTGATGCCCTTAGATGTTCTGGGCCGCACGCGCGCTACACTGATAAAGGCAACAAGTAATTCACCTTGGCCGGAAGGTCTGGGTAATCTTTTGAAACTTTATCGTGCTGGGGATAGTCCTTTGCAATTATTGGACTTTAACGAGGAATTCCTAGTAAGCGTGAGTCATCAGCTCGCGTTGATTACGTCCCTGCCCTTTGTACACACCGCCCGTCGCT
>SMHZZ152        315 bp
TAACCTGCTAAATAGTTACGTCAACTTTGGTTGATGCTTAACTTCTTAGAGGGACTATAGACGTTTAGTCTATGGAAGTTTGAGGCAATAACAGGTCTGTGATGCCCTTAGATGTTCTGGGCCGCACGCGCGCTACACTGATGAAGGCAGCAAGTTATTTTCCTTGTCCGGAAGGACCAGGTAATCTTCTGAAACTTCATCGTGCTGGGGATAGTCCTTTGCAATTATCGGACTTCAACGAGGAATTCCTAGTAAGCGCGAGTCATCAGCTCGCGTTGATTACGTCCCTGCCCTTTGTACACACCGCCCGTCGCT
>SMHZZ153        315 bp
UAACCUGCUAAAUAGUUACGUCAACUUUGGUUGAUGCUUAACUUCUUAGAGGGACUAUAGACGUUUAGUCUAUGGAAGUUUGAGGCAAUAACAGGUCUGUGAUGCCCUUAGACGUUCUGGGCCGCACGCGCGCUACACUGAUAAAGGCAGCAAGUAAUUCACCUUGGCCGGAAGGCCUGGGUAAUCUUUUGAAACUUUAUCGUGCUGGGGAUAGUCCCUUGCAAUUUUUGGACUUGAACGAGGAAUUCCUAGUAGGCGCAAGUCAUCAGCUUGCGUUGAUUACGUCCCUGCCCUUUGUACACACCGCCCGUCGCU
>SMHZZ154        315 bp
TAACCTGCTAAATAGTTACGTCAACTTTGGTTGATGCTTAACTTCTTAGAGGGACTATAGACGTTTAGTCTATGGAAGTTTGAGGCAATAACAGGTCTGTGATGCCCTTAGATGTTCTGGGCCGCACGCGCGCTACACTGATAAAGGCAACAAGTAATTCACCTCGGCCGGAAGGTCTGGGTAATCTTTTGAAACTTTATCGTGATGGGGATAGAGCATTGTAATTATTGCTCTTGAACGAGGAATTCCTAGTAAGTGTGAGTCATCAGCTCGCGCTGATTACGTCCCTGCCCTTTGTACACACCGCCCGTCGCT
>SMBZZ304        315 bp
TAACCTGCTAAATAGTTACGTCAACTTTGGTTGATGCTTAACTTCTTAGAGGGACTATATACGTTTAGTCTATGGAAGTTTGAGGCAATAACAGGTCTGTGATGCCCTTAGATGTTCTGGGCCGCACGCGCGCTACACTGATAAAGGCAACAAGTAATTCACCTTGGCCGGAAGGTCTGGGTAATCTTTTGAAACTCTATCGTGCTGGGGATAGATCTTTGTAATTATCGATCTTCAACGAGGAATTCCTAGTAAGCGCGAGTCATCAGCTCGCGTTGATTACGTCCCTGCCCTTTGTACACACCGCCCGTCGCT
>SMBZZ305        315 bp
UAACCUGCUAAAUAGUUACGUUCACUUUGGUGGACGCCUAACUUCUUAGAGGGACUAUGGAUGUUUAAUCCAUGGAAGUUUGAGGCAAUAACAGGUCUGUGAUGCCCUUAGAUGUUCUGGUCCGCACGCGCGCUACACUGAUAAAGGCACCAAGUAAUUCACCUUGGCCGGAAGGUCUGGGUAAUCUUUUGAAACUUUAUCGUGCUGGGGAUAGUCCUUUGCAAUUAUUGGUCUUCAACGAGGAAUUCCUAGUAAGCGCAAGUCAUCAGCUUGCGUUGAUUACGUCCCUGCCCUUUGUACACACCGCCCAUCGCU
>SMBZZ306        315 bp
TAACCTGCTAAATAGTTGGGCCAACTCTCGTTGGTGCTCAACTTCTTAGAGGGACTATAGACGTTTAGTCTATGGAAGTTTGAGGCAATAACAGGTCTGTGATGCCCTTAGATGTTCTGGGCCGCACGCGCGCTACACTGATAAAGGCAACAAGTAATTCACCTCGGCCGGAAGGTCTGGGTAATCTTTTGAAACTGCATCGTGCTGGGGATAGTCCATTGCAATTATTGGACTTCAACGAGGAATTCCTAGTAAGCGTGAGTCATCAGCTCGCGTTGATTACGTCCCTGCCCTTTGTACACACCGCCCGTCGCT
>SMBZZ307        315 bp
TAACCTGCTAAATAGTTGCATCAACTCTGGTTGATGATCAACTTCTTAGAGGGACTATAGACGTTTAGTCTATGGAAGTTTGAGGCAATAACAGGTCTGTGATGCCCTTAGATGTTCTGGGCCGCACGCGCGCTACACTGATAACAGCAACAAGTAATTCACCTTGGCCGGAAGGTCCGGGTAATCTTCTGAAATGTTATCGTGCTGGGGATAGAGCATTGCAATTATTGCTCTTCAACGAGGAATCCCTAGTAAGCGCAAGTCATCAGCTTGCGTTGATTACGTCCCTGCCCTTTGTACACACCGCCCGTCGTT
>SMBZZ308        315 bp
UAACCUGCUAAAUAGUUACGUCAACUUUGGUUGAUGCUUAACUUCUUAGAGGGACUAUAGACGUUUAGUCUAUGGAAGUUUGAGGCAAUAACAGGUCUGUGAUGCCCUUAGAUGUUCUGGGCCGCACGCGCGCUACACUGAUAAAGGCAACAAGUAAUUCACCUUGGCCGGAAGGUCUGGGUAAUCUUUUGAAACUUUAUCGUGCUGGGGAUAGUCCUUUGCAAUUAUCGAUCUUCAACGAGGAAUUCCUAGUAAGCGCGGUUCAUCAGAUCGCGUUGAUUACGUCCCUGCCCUUUGUACACACCGCCCGUCGCU
>SMBZZ309        315 bp
TATCCTGCTAAATAGACACAGCAAGTCTTACTTGATGGCCGTCTTCTTAGAGGGACTGTGGCTGTTTAAGCCATGGAAGTTTGAGGCAATAACAGGTCTGTGATGCCCTTAGATGTTCTGGGCCGCACGCGCGCTACACTGATGAAGTCAACGAGTATTCACCTTGGCTGGAAAGTCTGGGTAATCTTGTGAAACTTCATCGTGCTGGGGATAGAGCATTGCAATTATTGCTCTTCAACGAGGAATTCCTAGTAAGCGCGAGTCATCAGCTCGCGTTGATTACGTCCCTGCCCTTTGTACACACCGCCCGTCGCT
>SMBZZ310        315 bp
UAACCUGCUAAAUCGUUGGGCCAACUCUGGUUGGUGAUCAACUUCUUAGAGGGACUAUAGACGUUUAGUCUAUGGCAGUUUGAGGCAAUAACAGGUCUGUGAUGCCCUUAGAUGUUCUGGGCCGCACGCGCGCUACACUGAUAAAGGCAACAAGUAAUUCACCUUGGCCGGAAGGUCUGGGUAAUCUUUUGAAACCUUAUCGUGCUGGGGAUAGUCCUUUGCAAUUAUUGCUCUUCAACGAGGAAUUCCUAGUAAGCGCGAGUCAUCAGCUCGCGUUGAUUACGUCCCUGCCCUUUGUACACACCGCCCGUCGCU
>SMBZZ311        315 bp
UAACCUGCUAAAUAGUUACGUCAACUUUGGUUGAUGCUUAACUUCUUAGAGGGACUAUAGACGUUUAGUCUAUGGAAGUUUGAGGCAAUAACAGGUCUGUGAUGCCCUUAGAUGUUCUGGGCCGCACGCGCGCUACACUGAUAAAGGCAACAAGUAAUUCACCUUGGCCGGAAGGUCUGGGUAAUCUUUUGAAACUUUAUCGUGCUGGGGAUAGUCCAUUGUAAUUAUUGGACUUGAACGAGGAAUUCCUAGUAAGUGCGAGUCAUUAGCUCGCGUUGAUUACGUCCCUGCCCUUUGUACACACCGCCCGUCGCU
>SMBZZ312        315 bp
UAACCUGCUAAAUAGUUGCAUCUACUCUGGUAGAUGAUCAACUUCUUAGAGGGACUAUAGACGACUAGUCUAUGGAAGUUUGAGGCAAUAACAGGUCUGUGAUGCCCUUAGAUGUUCUGGGCCGCACGCGCGCUACACUGAUAAAGGCAACGAGUAAUUCACCUUGGCCGGAAGGUCCGGGUAAUCUUGUGAAACUUCAUCGUGCUGGGGAUAGAGCAUUGCAAUUAUUGCUCUUCAACGAGGAAUUCCUAGUAAGCGCGAGUCAUCAGCUCGCGUUGAUUACGUCCCUGCCCUUUGUACACACCGCCCGUCGCU
>SMBZZ313        315 bp
UAACCUGCUAAAUAGUUGGGCCAACUCUGGUUGGUGAUCAACUUCUUAGAGGGACUAUAGACGUUUAGUCUAUGGAAGUUUGAGGCAAUAACAGGUCUGUGAUGCCCUUAGAUGUUCUGGGCCGCACGCGCGCUACACUGAUAAAGGCAACAAGUAAUUCACCUUGGCCGGAAGGUCUGGGUAAUCUUUUGAAACUUUAUCGUGAUGGGGAUAGACCAUUGCAAUUAUUGGUCUUCAACGAGGAAUUCCUAGUAAGCGCGAGUCAUCAACUCGCGUUGAUUACGUCCCUGUUCUUUGUACACACCGCCCGUCGCU
>SMBZZ314        315 bp
TAACCTGCTAAATAGTTACGTCAACTTTGGTTGATGATCAACTTCTTAGAGGGACTATAGGCGACTAGTCTATGGAAGTTTGAGGCAATAACAGGTCTGTGATGCCCTTAGATGTTCTGGGCCGCACGCGCGCTACACTGATAAAGGCAACGAGTAATTCACCTTGGCCGGAAGGTCTGGGTAATCTTGTGAAACTTTATCGTGCTGGGGATAGTCCTTTGCAACTATTGGACTTAAACGAGGAATTCCTAGTAAGCGTGAGTCATCAGCTCGCGTTGATTACGTCCCTGCCCTTTGTACACACCGCCCGTCGCT
>SMBZZ315        315 bp
TAACCTGCTAAATAGTTGCATCAACTCTGGTTGATGATCAACTTCTTAGAGGGACTATAGACGTTTAGTCTATGGAAGTTTGAGGCAATAACAGGTCTGTGATGCCCTTAGATGTTCTGGGCCGCACGCGCGCTACACTGATAACAGCAACAAGTAATTCACCTTGACCGGAAGGTCTGGGTAATCTTTTGAAACTTTGTCGTGCTGGGGATAGTCCCTTGCAATTATTGGACTTAAACGAGGAATTCCTAGTAAGTGCAAGTCATCAGCTTGCGTTGATTACGTCCCTGCCCTTTGTACACACCGCCCGTCGCT
>SMBZZ316        315 bp
UAACCUGCUAAAUAGUUGGGCCAACUCUGGUUGGUGAUCAACUUCUUAGAGGGACUAUAGACGUUUAGUCUAUGGAAGUUUGAGGCAAUAACAGGUCUGUGAUGCCCUUAGAUGUUCUGGGCCGCACGCGCGCUACACUGAUAAAGGCAACAAGUAAUUCACCUUGGCCGGAAGGUCUGGGUAAUCUUUUGAAACUCCGUCGUGCUGGGGAUAGAGCAUUGCAAUUAUUGCUCUUCAACGAGGAAUCCCUAGUAAGCGCAAGUCAUCAGCUUGCGUUGAUUACGUCCCUGCCCUUUGUACACACCGCCCGUCGCU
>SMBZZ317        315 bp
UAACCUGCUAAAUAGUUACGUCAACUUUGGUUGAUGCUUAACUUCUUAGAGGGACUAUAGACGUUUAGUCUAUGGAAGUUUGAGGCAAUAACAGGUCUGUGAUGCCCUUAGAUGUUCUGGGCCGCACGCGCGCUACACUGAUGAAGGCAGCGAGUAUAUAACCUUGGCCGGAAGGUCCGGGUAAUCUUCUGAAACUUCAUCGUGCUGGGGAUAGUCCAUUGCAAUUAUUGGACUUGAACGAGGAAUUCCUAGUAAGCGUGAGUCAUCAGCUCGCGUUGAUUACGUCCCUGCCCUUUGUACACACCGCCCGUCGCU
>SMBZZ318        315 bp
UAACCUGCUAAAUAGUUCCGUCAACUUUGGUUGAUGCUUAACUUCUUAGAGGGACUAUAGACGUUUAGUCUAUGGAAGUUUGAGGCAAUAACAGGUCUGUGAUGCCCUUAGAUGUUCUGGGCCGCACGCGCGCUACACUGAUAAAGGCAACAAGUAAUUCACCUUGGCCGGAAGGUCUGGGUAAUCUUUUGAAACUUUAUCGUGCUGGGGAUAGUCCUUUGCAAUUAUUGCUCUUGAACGAGGAAUUCCUAGUAAGCGCGUGUCAUCAGCACGCGUUGAUUACGUCCCUGCCCUUUGUACACACCGCCCGUCGCU
>SMBZZ319        315 bp
UAACCUGCUAAAUAGUUGGGCCAACUCUGGUUGGUGAUCAACUUCUUAGAGGGACUAUAGACGUUUAGUCUGUGGAAGUUUGAGGCAAUAACAGGUCUGUGAUGCCCUUAGAUGUUCUGGGCCGCACGCGCGCUACACUGAUAAAGGCAACAAGUAAUUCACCUUGGCCGGAAGGUCUGGGUAAUCUUUUGAAACUUUAUCGUGCUGGGGAUAGAUCUUUGUAAUUAUCGAUCUUCAACGAGGAAUUCCUAGUAAGCGCGAGUCAUCAGCUCGCGUUGAUUACGUCCCUGCCCUUUGUACACACCGCCCGUCGCU
>SMBZZ320        315 bp
UAAUCUGCUAAAUAGUUACGCUAACUCUGGUUGGCGCUUAACUUCUUAGAGGGACUAUGGAUUUUUAAUCCAUGGAAGUUUGAGGCAAUAACAGGUCUGUGAUGCCCUUAGAUGUUCUGGGCCGCACGCGCGCUACACUGAUAAAGGCAACGAGUAAUUAACCUUGGCCGGAAGGUCUGGGUAAUCUUCUGAAACUUCGUCGUGCUGGGGAUAGUCCCUUGCAAUUAUUGGACUUCAACGAGGAAUACCUAGUAAGCGUGAGUCAUCAGCUCACGUUGAUUACGUCCCUGCCCUUUGUACACACCGCCCGUCGCU
>SMBZZ321        315 bp
UAACCUGCUAAAUCGUUACGUGAUUCCCGAAUCACGGGCAACUUCUUAGAGGGACUAUAGACGUUUAGUCUAUGGAAGUUUGAGGCAAUAACAGGUCUGUGAUGCCCUUAGAUGUUCUGGGCCGCACGCGCGCUACACUGAUAAAGGCAACAAGUAAUUCACCUUGGCCGGAAGGUCUGGGUAAUCUUUUGAAACUUUAUCGUGCUGGGGAUAGUCCUUUGCAAUUAUUGGACUUUAACGAGGAAUUCCUAGUAAGCGUGAGUCAUCAGCUCGCGUUGAUUACGUCCCUGCCCUUUGUACACACCGCCCGUCGCU
>SMBZZ322        315 bp
UAACCUGCUAAAUAGUUGGGCCAACUCUGGUGGAUACCUAACUUCUUAGAGGGACUAUGGAUGUUUAAUCCAUGGAAGUUUGAGGCAAUAACAGGUCUGUGAUGCCCUUAGAUGUUCUGGGCCGCACGCGCGCUACACUGAUAAAGGCAACAAGUAAUUCACCUUGGCCGGAAGGUCUGGGUAAUCUUUUGAAACUUUAUCGUGCUGGGGAUAGUCCUUUGCAAUUAUUGGACUUUAACGAGGAAUUCCUAGUAAGCGUGAGUCAUCAGCUCGCGUUGAUUACGUCCCUGCCCUUUGUACACACCGCCCGUCGCU
>SMBZZ323        315 bp
UAACCUGCUAAAUAGUUACGCUAACUCUGGUUGGCGCUUAACUUCUUAGAGGGACUAUAGACGUUUAGUCUAUGGAAGUUUGAGGCAAUAACAGGUCUGUGAUGCCCUUAGAUGUUCUGGGCCGCACGCGCGCUACACUGAUAACAGCAACAAGUAAUUCACCUUGGCCGGAAGGUCCGGGUAGUCUUCUGAAAUGUUAUCGUGCUGGGGAUAGUCCUUUGCAAUUAUUGGACUUCAACGAGGAAUUCCUAGUAAGCGUGAGUCAUCAGCUCGCGUUGAUUACGUCCCUGCCCUUUGUACACACCGCCCGUCGCU
>SMBZZ324        315 bp
UAACCUGCUAAAUAGUUGGGCCAACUCUGGUUGGUGAUCAACUUCUUAGAGGGACUAUAGACGUUUAAUCCAUGGAAGUUUGAGGCAAUAACAGGUCUGUGAUGCCCUUAGAUGUUCUGGGCCGCUCGCGCCCUACACUGAUGAAGGCAACAAGUAAUUAACCUUGGCCGGAAGGUCUGGGUAAUCUUUUGAAACUUCAUCGUGCUGGGGAUAGUCCUUUGCAAUUAUUGGACUUGAACGAGGAAUUCCUAGUAAGCGUGAGUCAUCAGCUCGCGUUGAUUACGUCCCUGCCCUUUGUACGCACCGCCCGUCGCU
>SMBZZ325        315 bp
TAACCTGCTAAATAGTTGCATGATTTTCGAATCATGATAAACTTCTTAGAGGGACTATTGGCGTTTAGCCAATGGAAGTTTGAGGCAATAACAGGTCTGTGATGCCCTTAGATGTTCTGGGCCGCACGCGCGCTACACTGATAAAGGCAACAGGTAATTCACCTTGGCCGGAAGGTCTGGGTAATCTTTTGAAACTTTATCGTGCTGGGGATAGTCCTTTGCAATTATTGGACTTTAACGAGGAATTCCTAGTAAGCGTGAGTCATCAGCTCGCGTTGATTACGTCCCTGCCCTTTGTACACACCGCCCGTCGCT
>SMBZZ326        315 bp
UAACCUGCUAAAUAGUUACGCUAACUUUGGUUGGCGCUUAACUUCUUAGAGGGACUAUGGAUGUGUAAUCCAUGGAAGUUUGAGGCAAUAACAGGUCUGUGAUGCCCUUAGAUGUUCUGGGCCGCACGCGCGCUACACUGAUGCAGUCAGCAAGUUUAUAACCUUGGCCGGAAGGUCUGGGUAAUCUUUUGAAACUGCAUCGUGCUGGGGAUAGUCCAUUGCAAUUAUUGGACUUCAACGAGGAAUUCCUAGUAAGCGUGAGUCAUCAGCUCGCGUUGAUUACGUCCCUGCCCUUUGUACACACCGCCCGUCGCU
>SMBZZ327        315 bp
UAACCUGCUAAAUAGUUAUAUUCACUCUGGUGGAUACCUAACUUCUUAGAGGGACUAUGGAUGUUUAAUCCAUGGAAGUUUGAGGCAAUAACAGGUCUGUGAUGCCCUUAGAUGUUCUGGGCCGCACGCGCGCUACACUGAUGAAGUCAGCGAGUUUAUAACCUUGACCGGAAGGUCUGGGUAAUCUUCUGAAACUUCAUCGUGCUGGGGAUAGAGCAUUGCAAUUAUUGCUCUUCAACGAGGAAUUCCUAGUAAGCGCGAGUCAUCAGCUCGCGUUGAUUACGUCCCUGCCCUUUGUACACACCGCCCGUCGCU
>SMBZZ328        315 bp
UAACCUGCUAAAUAGUUACGUUCACUUUGGUGGACGCCUAACUUCUUAGAGGGACUAUGGAUGUUUAAUCCAUGGAAGUUUGAGGCAAUAACAGGUCUGUGAUGCCCUUAGAUGUUCUGGGCCGCACGCGCGCUACACUGAUAAAGGCAACGAGUAAUUAACCUUGGCCGGAAGGUCUGGGUAAUCUUGUGAAACUUCAUCGUGCUGGGGAUAGAGCAUUGCAAUUAUUGCUCUUCAACGAGGAAUUCCUAGUAAGCGCGAGUCAUCAGCUCGCGUUGAUUACGUCCCUGCCCUUUGUACACACCGCCCGUCGCU
>SMBZZ329        315 bp
UAACCUGCUAACUAGUCCUGCGAACUUUUGUUCGUAGCUGACUUCUUAGAGGGACUAUGGAUGUGUAAUCCAUGGAAGUUUGAGGCAAUAAAGGGUCUGUGAUGCCCUUAGAUGUUCUGGGCCGCACGCGCGCUACACUGAUGAAGUCAGCGAGUUUAUAACCUUGACCGGAAGGUCUGGGUAAUCUUCUGAAACUUCAUCGUGCUGGGGAUAGUCCAUUGCAAUUAUUGGACUUGAACGAGGAAUUCCUAGUAAGCGUGAGUCAUCAGCUCGCGUUGAUUACGUCCCUGCCCUUUGUACACACCGCCCGUCGCU
>SMBZZ330        315 bp
UAACCUGCUAAAUAGUUACGACCACUCUGGUGGACGCCUAACUUCUUAGAGGGACUAUGGAUGUUUAGUCCAUGGAAGUUUGAGGCAAUAACAGGUCUGUGAUGCCCUUAGAUGUUCUGGGCCGCACGCGCGCUACACUGAUAACAGCAACAAGUAAUUCACCUUGGCCGGAAGGUCCGGGUAAUCUUCUGAAAUGUUAUCGUGCUGGGGAUAGUCCUUUGCAAUUAUUGGACUUCAACGAGGAAUUCCUAGUAAGCGUGAGUCAUCAGCUCGCGUUGAUUACGUCCCUGCCCUUUGUACACACCGCCCGUCGCU
>SMBZZ331        315 bp
UAACCUGCUAAAUAGUUACACAAUUCUCGAAUUGUGGACAACUUCUUAGAGGGACUAUAGACGUUUAGUCUAUGGAAGUUUGAGGCAAUAACAGGUCUGUGAUGCCCUUAGAUGUUCUGGGCCGCACGCGCGCUACGCUGAUAAAGGCAACAAGUAAUUCACCUUGGCCGGAAGGUCUGGGUAAUCUUUUGAAACUUUAUCGUGCUGGGGAUAGUCCUUUGCAAUUAUUGGACUUUAACGAGGAAUUCCUAGUAAGCGUGAGUCAUCAGCUCGCGUUGAUUACGUCCCUGCCCUUUGUACACACCGCCCGUCGCU
>SMBZZ332        315 bp
TAACCTGCTAAATAGTTGGGCCAACTCTGGTTGGTGATCAACTTCTTAGAGGGACTATGGATTTTTAATCCATGGAAGTTTGAGGCAATAACAGGTCTGTGATGCCCTTAGATGTTCTGGGCCGCACGCGCGCTACACTGATGAAGGCAACAAGTAATTAACCTTGGCCGGAAGGTCTGGGTAATCTTTTGAAACTTCAACGTGCTGGGGATAGTCCTTTGCAATTATTGGACTTGAACGAGGAATTCCTAGTAAGCGTGAGTCATCAGCTCGCGTTGATTACGTCCCTGCCCTTTGTACACACCGCCCGTCGCT
>SMBZZ333        315 bp
UAACCUGCUAAAUAGUUGGGCCAACUCUGGUUGGUGAUCAACUUCUUAGAGGGACUAUAGACGUUUAGUCUAUGGAAGUUUGAGGCAAUAACAGGUCUGUGAUGCCCUUAGAUGUUCUGGGCCGCACGCGCGCUACACUGAUAAAGGCAACAAGUAAUUCACCUUGGCCGGAAGGUCUGGGUAAUCUUGUGAAACUUCAUCGUGCUGGGGAUAGAGCAUUGCAAUUAUUGCUCUUCAACGAGGAAUUCCUAGUAAGCGUAAGUCAUCAGCUUACGUUGAUUACGUCCCUGCCCUUUGUACACACCGCCCGUCGUU
>SMBZZ334        315 bp
TAACCTGCTAAATAGTTACGCTAACTCTGGTTGGCGCTTAACTTCTTAGAGGGACTATGGATTTTTAATCCATGGAAGTTTGGGGCAATAACAGGTCTGTGATGCCCTTAGATGTTCTGGGCCGCACGCGCGCTACACTGATAAAGGCAACGAGTAATTAACGTTGGCCGGAAGGTCTGGGTAATCTTTTGAAACTTTATCGTGCTGGGGATAGTCCTTTGCAATTATTGGACTTGAACGAGGAATTCCTAGTAAGCGTGAGTCATCAGCTCGCGTTGATTACGTCCCTGCCCTTTGCACACACCGCCCGTCGTT
>SMBZZ335        315 bp
UAACCUGCUAAAUAGUUAUAUUCACUCUGGUGGAUACCUAACUUCUUAGAGGGACUAUGGAUGUUUAAUCCAUGGAAGUUUGAGGCAAUAACAGGUCUGUGAUGCCCUUAGAUGUUCUGGGCCGCACGCGCGCUACACUGAUGAAGGCAACAAGUAAUUAACCUUGGCCGGAAGGUCUGGGUAAUCUUUUGAAACUUCAUCGUGCUGGGGAUAGUCCUUUGCAAUUAUUGCUCUUCAACGAGGAAUUCCUAGUAAGCGCGAGUCAUCAGCUCGCGUUGAUUACGUCCCUGCCCUUUGUACACACCGCCCGUCGCU
>SMHZZ155        315 bp
UAACCUGCUAAAUAGUUGCAUCAACUCUGGUUGAUGAUCAACUUCUUAGAGGGACUAUAGACGUUUAGUCUAUGGAAGUUUGAGGCAAUAACAGGUCUGUGAUGCCCUUAGAUGUUCUGGGCCGCACGCGCGCUACACUGAUAACAGCAACAAGUAAUUCACCUUGGCCGGAAGGUCCGGGUAAUCUUCUGAAAUGUUAUCGUGCUGGGGAUAGUCCUUUGUAACUAUCGAUCUUCAACGAGGAAUUCCUAGUAAGCGCGGUUCAUCAAAUCGCGUUGAUUACGUCCCUGCCCUUUGUACACACCGCCCGUCGCU
>SMHZZ156        315 bp
TAACCTGCTAAATAGTTACAATAACTTTGGTTGTTGATTAACTTCTTAGAGGGACTATAGACTTTTAGTCTATGGAAGTTTGAGGCAATAACAGGTCTGTGATGCCCTTAGATGTTCTGGGCCGCACGCGCGCTACACTGATAAAGGCAACAAGTAATTCACCTTGGCCGGAAGGTCTGGGTAATCTTTTGAAACTTTATCGTGCTGGGGATAGTCCTTTGCAATTATTGGACTTTAACGAGGAATTCCTAGTAAGCGTGAGTCATCAGCTCGCGTTGATTACGTCCCTGCCCTTTGTACACACCGCCCGTCGCT
>SMHZZ157        315 bp
UAACCUGCUAAAUAGUUGGGCCAACUCUGGUUGGUGAUCAACUUCUUAGAGGGACUAUAGACGUUUAGUCUAUGGAAGUUUGAGGCAAUAACAGGUCUGUGAUGCCCUUAGAUGUUCUGGGCCGCACGCGCGCUACACUGAUAAAGGCAACAAGUAAUUCACCUUGGCCGGAAGGUCUGGGUAAUCUUUUGAAACUUUAUCGUGCUGGGGAUAGAUCAUUGCAAUUAUUGAUCUUGAACGAGGAAUUCCUAGUAAGCGCGGGUCAGCAGCUCGCGUUGAUUACGUCCCUGCCCUUUGUACACACCGCCCGUCGCU
>SMHZZ158        315 bp
TAACCTGCTAAATAGTTACGTTCACTCTGGTGGAAGCTTTAACTTCTTAGAGGGACTATGGATGTTTAATCCATGGAAGTTTGAGGCAATAACAGGTCTGTGATGCCCTTAGATGTTCTGGGCCGCACGCGCGCTACACTGATGAAGTCAACGAGTATTCACCTTGGCTGGAAAGTCTGGATAATCTTGTGAAACTTTATCGTGCTGGGGATAGTCCTTTGCAATTATTGGACTTTAACGAGGAATTCCTAGTAAGCGTGAGTCATCAGCTCGCGTTGATTACGTCCCTGCCCTTTGTACACACCGCCCGTCGCT
>SMHZZ159        315 bp
UAACCUGCUAAAUAGUUACGUCAACUUUGGUUGAUGCUUAACUUCUUAGAGGGACUAUAGACGUUUAGUCUAUGGAAGUUUGAGGCAAUAACAGGUCUGUGAUGCCCAUAGAUGUUCUGGGCCGCACGCGCGCUACACUGAUGAAGGCAACAAGUUAUUCACCUUGGCCGGAAGGUCCGGGUAAUCUUUUGAAACUUCAUUGUGCUGGGGAUAGAGCAUUGCAAUUAUUGCUCUUCAACGAGGAAUUCCUAGUAAGCGUAAGUCAUCAGCUUGCGUUGAUUACGUCCUUGCCCUUUGUACACACCGCCCGUCGCU
>SMHZZ160        315 bp
TAACCTGCTAAATAGTTATATTCACTCTGGTGGATACCTAACTTCTTAGAGGGACTATGGATGTTTAATCCATGGAAGTTTGAGGCAATAACAGGTCTGTGATGCCCTTAGATGTTCTGGGCCGCACGCGCGCTACACTGATGAAATCAACAAGTATATAACCTTGGCCGGAAGGTCTGGGTAATCTTTTGAAACTTCATCGTGCTGGGGATAGACCATTGCAATTATTGGTCTTCAACGAGGAATTCCTAGTAAGCGTGAGTCATCAGCTCGCGTTGATTACGTCCCTGCCCTTTGTACACACCGCCCGTCGCT
>SMHZZ161        315 bp
TAACCTGCTAAATAGTTGGGCCAACTTTGGTTGATGCTTAACTCCTTAGAGGGACTATAGACGTTTAGTCTATGGAAGTTTGAGGCAATAACAGGTCTGTGATGCCCTTAGATGTTCTGGGCCGCACGCGCGCTACACTGATAAAGGCAACAAGTAATTCACCTTGGCCGGAAGGTCTGGGCAATCTTTTGAAACTTTATCGTGCTGGGGATAGTCCTTTGCAATTATTGGACTTTAACGAGGAATTCCTAGTAAGCGTGAGTCATCAGCTCGCGTTGATTACGTCCCTGCCCGTTGTACACACCGCCCGTCGCT
>SMHZZ162        315 bp
UAACCUGCUAAAUAGCCAGGCCGGCUUUGGCUGGUCGCCGGCUUCUUAGAGGGACUGUCAGCGUCUAGCUGACGGAAGUUUGAGGCAAUAACAGGUCUGUGAUGCCCUUAGAUGUUCUGGGCCGCACGCGCGCUACACUGACAGAGCCAGCGAGUUCUUUUCCUUGGCCGGAAGGUCUGGGUAAUCUUGUGAAACUCUGUCGUGCUGGGGAUAGAGCAUUGCAAUUAUUGCUCUUCAACGAGGAAUACCUAGUAAGCGUGAGUCAUCAGCUCGCGUUGAUUACGCCCCUGCCCUUUGUACACACCGCCCGUCGCU
>SMHZZ163        315 bp
TAACCTGCTAAATAGTTACGTCAACTTTGGTTGATGCTTAACTTCTTAGAGGGACTATAGACGTTTAGTCTATGGAAGTTTGAGGCAATAACAGGTCTGTGATGCCCTTAGATGTTCTGGGCCGCACGCGCGCTACGCTGATAAAGGCAACAAGTAATTCACCTTGGCCGGAAGGTCTGGGTAATCTTTTGAAACTTTATCGTGCTGGGGATAGTCCTTTGCAATTATTGGACTTTAACGAGGAATTCCTAGTAAGCGTAAGTCATCAGCTTACGTTGATTACGTCCCTGCCCGTTGTACACACCGCCCGTCGTT
>SMHZZ164        315 bp
UAACCUGCUAAAUAGUCACGUUAACUUUGGUUGACGGAUGACUUCUUAGAGGGACUAUGGAUGUUUAAUUCAUGGAAGUUUGAGGCAAUAACAGGUCUGUGAUGCCCUUAGAUGUUCUGGGCCGCACGCGCGCUACACUGAUAAAGGCAACAAGUAAUUCACCUUGGCCGGAAGGUCUGGGUAAUCUUGUGAAACUUCAUCGUGCUGGGGAUAGAGCAUUGCAAUUAUUGCUCUUCAACGAGGAAUUCCUAGUAAGCGCGAGUCAUCAGCUCGCGUUGAUUACGUCCCUGCCCUUGGUACACACCGCCCGUCGCU
>SMHZZ165        315 bp
TAACCTGCTAAATAGTTGCATCTACTCTGGTAGATGATCAACTTCTTAGAGGGACTATAGGCGACTAGTCTATGGAAGTTTGAGGCAATAACAGGTCTGTGATGCCCTTAGATGTTCTGGGCCGCACGCGCGCTACACTGATAAAGGCAACGAGTAATTCACCTTGGCCGGAAGGTCTGGGTAATCTTGTGAAACTTTATCGTGCTGGGGATAGTCCTTTGCAATTATTGCTCTTCAACGAGGAATCCCTAGTAAGCGCAAGTCATCAGCTTGCGTCGATTACGTCCCTGCCCTTTGTACACACCGCCCGTCGCT
>SMHZZ166        315 bp
UAACCUGCUAAAUAGUUACGUCAAGUUUGGUUGAUGCUUAACUUCUUAGAGGGACUAUAGACGUUUAGUCUAUGGAAGUUUGAGGCAAUAACAGGUCCGUGAUGCCCUUAGAUGUUCUGGGCCGCACGCGCGCUACACUGAUGAAGGCAACAAGUAAUUAACCUUGGCCGGAAGGUCUGGGUAAUCUUUUGAAACUUCAUCGUGCUGGGGAUAGUCCUUUGCAAUUAUUGGACUUGAACGAGGAAUUCCUAGUAAGCGUGAGUCAUCAGCUCGCGUUGAUUACGUCCCUGCCCUUGGUACACACCGCCCGUCGCU
>SMHZZ167        315 bp
UAACCUGCUAAAUAGUUAUAUUCACUCUGGUGGAUACCUAACUUCUUAGAGGGACUAUGGAUUUUUAAUCCAUGGAAGUUUGAGGCGAUAACAGGUCUGUGAUGCCCUUAGAUGUUCUGGGCCGCACGCGCGCUACACUGAUGAAGGCAACAAGUAAUUAACCUUGGCCGGAAGGUCUGGGUAAUCUUUUGAAACUUCAUCGUGCUGGGGAUAGUCCUUUGCAAUUAUUGGACUUGAACGAGGAAUUCCUAGUAAGCGUGAGUCAUCAGCUCGCGUUGAUUACGUCCCUGCCCGUUGUACACACCGCCCGUCGCU
>SMHZZ168        315 bp
TAACCTGCTAAATAGTTACGTCAACTTTGGTTGATGCTTAACTTCTTAGAGGGACTATGAATGTTTAATTCATGGAAGTTTGAGGCAATAACAGGTCTGTGATGCCCTTAGATGTTCTGGGCCGCACGCGCGCTACACTGATGAAGGCAACAAGTTATTCACCTTGGCCGGAAGGTCCGGGTAATCTTTTGAAACTTCATCGTGCTGGGGATAGAGCATTGCAATTATTGCTCTTCAACGAGGAATTCCTAGTAAGCGTAAGTCATCAGCTTGCGTTGATTACGTCCCTGCCCTTTGTACACACCGCCCGTCGCT
>SMHZZ169        315 bp
TAGCCTGCTAAATAGTTACATTCACTTTGGTGGATACCTAACTTCTTAGAGGGACTATGGATGTTTAATCCATGGAAGTTTGAGGCAATAACAGGTCTGTGATGCCCTTAGATGTTCTGGGCCGCACGCGCGCTACACTGATGCAGTCAGCAAGTTTATAACCTTGGCCGGAAGGTCTGGGTAATCTTTTGAAACTGCATCGTGCTGGGGATAGTCCATTGCAATTATTGGACTTCAACGAGGAATTCCTAGTAAGCGTGAGTCATCAGCTCGCGTTGATTACGTCCCTGCCCTTTGTACACACCGCCCGTCGCT
>SMHZZ170        315 bp
UAACCUGCUAAAUAGUUGGGCCAACUCUGGUUGGUGAUCAACUUCUUAGAGGGACUAUAGACGUUUAGUCUAUGGAAGUUUGAGGCAAUAACAGGUCUGUGAUGCCCUUAGAUGUUCUGGGCCGCACGCGCGCUACACUGAUAAAGGCAACAAGUAAUUCACCUUGGCCGGAAGGUCUGGGUAAUCUUGUGAAACUUUGUCGUGAUGGGGAUAGAUCUUUGUAAUUAUCGAUCUUCAACGAGGAAUUCCUAGUAAGCGCGGUUCAUCAGAUCGCGUUGAUUACGUCCCUGUCCUUUGUACACACCGCCCGUCGCU
>SMHZZ171        315 bp
UAACCUGCUAACUAGUCCUGCGAACUUUUGUUCGUAGCUGACUUCUUAGAGGGACUAUGGAUGUGUAAUCCAUGGAAGUUUGAGGCAAUAACAGGUCUGUGAUGCCCUUAGAUGUUCUGGGCCGCACGCGCGCUACACUGAUGCAGUCAGCAAGUUUAUAACCUUGGCCGGAGGGUCUGGGUAAUCUUUUGAAACUUUGUCGUGCUGGGGAUAGACCCUUGCAAUUAUUGGUCUUCAACGAGGAAUUCCUAGUAAGCGCGAGUCAUCAGCUCGCGUUGAUUACGUCCCUGCCCUUUGUACACACCGCCCGUCGCU
>SMHZZ172        315 bp
UAACCUGCUAAAUAGUUGGGCCAACUCUGGUUGGUGAUCAACUUCUUAGAGGGACAAUGGAUUUUUAAUCCAUGGAAGUUUGAGGCAAUAACAGGUCUGUGAUGCCCUUAGAUGUUCUGGGCCGCACGCGCGCUACACUGAUAAAGGCAACGAGUAAUUAACCUUGGCCGGAAGGUCUGGGUAAUCUUAUGAAACUUUAUCGUGCUGGGGAUAGUCCUUUGCAAUUAUUGGACUUGAACGAGGAAUUCCUAGUAAGCGUGAGUCAUCAGCUCGCGUUGACUACGUCCCUGCCCUUUGUACACACCGCCCGUCGCU
>SMHZZ173        315 bp
TAACCTGCTAAATAGTTGGGCCAACTCTGGTTGGTGATCAACTTCTTAGAGGGACTTTAGACGTTTAATCCATGGAAGTTTGAGGCAATAACAGGTCTGTGATGCCCTTAGATGTTCTGGGCCGCACGCGCGCTACACTGATAAAGGCAACGAGTAATTAACCTTGGCCGGAAGGTCTGGGTAATCTTTTGAAACTTTATCGTTCTGGGGATAGTCCTTTGCAATTATTGGACTTGAACGAGGAATTCCTAGTAAGCGTGAGTCATCAGCTCGCGTTGATTACGTCCCTGCCCTTTGTACACACCGCCCGTCGCT
>SMHZZ174        315 bp
TAACCTGCTAACTAGTCCTGCGAACTTTTGTTCGTAGCTGACTTCTTAGAGGGACTATGGATGTGTAATCCATGGAAGTTTGAGGCAATAACAGGTCTGTGATGCCCTTAGATGTTCTGGGCCGCACGCGCGCTACGCTGATGCAGTCAGCAAGTTTATAACCTTGGCCGGAAGGTCTGGGTAATCTTTTGAAACTTTATCGTGCTGGGGATAGTCCTTTGCAATTATTGGACTTTAACGAGGAATTCCTAGTAAGCGTGAGTCATCAGCTCGCGTTGATTACGTCCCTGCCCTTTGTACACACCGCTCGTCGCT
>SMHZZ175        315 bp
TAACCTGCTAAATAGTCGCATCAACTCTGGTTGATGCTTAACTTCTTAGAGGGACTATAGACGTTTAGTCTATGGAAGTTTGAGGCAATAACAGGTCTGTGATGCCCTTAGATGTTCTGGGCCGCACGCACGCTACACTGATAAAGGCAACAAGTAATTCACCTTGGCCGGAAGGTCTGGGTAATCTTTTGAAACTTTATCGTGCTGGGGATAGTCCTTTGCAATTATTGGACTTTAACGAGGAATTCCTAGTAAGCGTGAGTCATCAGCTCGCGTTGATTACGTCCCTGCCCTTTGTACACACCGCCCGCCGCT
>SMHZZ176        315 bp
UAACCUGCUAACUAGUCCUGCGAACUUUUGUUCGUAGCUGACUUCUUAGAGGGACUAUGGAUGUGUAAUCCAUGGAAGUUUGAGGCAAUAACAGGUCUGUGAUGCCCUUAGAUGUUCUGGGCCGCACGCGCGCUACACUGAUGCAGUCAGCAAGUUUAUAACCUUGGCCGGAAGGUCUGGGUAAUCUUUUGAAACUGCAUCGUGCUGGGGAUAGUCCAUUGCAAUUAUUGGACUUCAACGAGGAAUUCUUAGUAAGCGCAAGUCAUCAACUUGCGUUGAUUACGUCCCUGCCCUUUGUACACACCGCCCGUCGUU
>SMHZZ177        315 bp
UAACCUGCUAACUAGUCCUGCGAACUUUUGUUCGUAGCUGACUUCUUAGAGGGACUAUGGAUGUGUAAUCCAUGGAAGUUUGAGGCAAUAACAGGUCUGUGAUGCCCUUAGAUGUUCUGGGCCGCACGCGCGCUACACUGAUGCAGUCAGCAAGUUUAUAACCUUGGCCGGAAGGUCUGGGUAAUCUUUUGAAACUGCAUCGUGCUGGGGAUAGUCCAUUGUAAUUAUCGAUCUUCAACGAGGAAUUCCUAGUAAGCGCGAGUCAUCAGCUCGCGUUGAUUACGUCCCUGCCCUUGGUACACACCGCCCGUCGCU
>SMHZZ178        315 bp
UAACCUGCUAAAUAGUCACGUUAACUUUGGUUGACGGAUGACUUCUUAGAGGGACUAUGGAUGUGUAAUCCAUGGAAGUUUGAGGCAAUAACAGGUCUGUGAUGCCCUUAGAUGUUCUGGGCCGCACGCGCGCUACACUGAUGCAGUCAGCAAGUUUAUAACCUUGGCCGGAAGGUCUGGGUAAUCUUUUGAAACUGCAUCGUGCUGGGGAUAGUCCAUUGCAAUUAUUGGACUUCAACGAGGAAUUCCUAGUAAGCGUGAGUCAUCAGCUCGCGUUGAUUACGUCCCUGCCCUUGGUACACACCGCCCGUCGCU
>SMHZZ179        315 bp
UAACCUGCUAAAUAGUUGGGCCAACUCUGGUUGGUGAUCAACUUCUUAGAGGGACUAUAGACGUUUAGCCUAUGGAAGUUUGAGGCAAUAACAGGUCUGUGAUGCCCUUAGAUGUUCUGGGCCGCACGCGCGCUACACUGAUAAAGGCAACAAGUAAUUCACCUUGGCCGGAAGGUCUGGGUAAUCUUUUGAAACUUUAUCGUGCUGGGGAUAGAUCUUUGUAACUAUCGAUCUUCAACGAGGAAUUCCUAGUAAGCGCGGUUCAUCAAAUCGCGUUGAUUACGUCCCUGCCCUUUGUACACACCGCCCGUCGCU
>SMHZZ180        315 bp
UAACCUGCUAAAUAGUUGGGCCAACUCUGGCUGGUGAUCAACUUCUUAGAGGGACUAUAGACGUUUAGUCUAUGGAAGUUUGAGGCAAUAACAGGUCUGUGAUGCCCUUAGAUGUUCUGGGCCGCACGCGCGCUACACUGAUAAAGGCAACAAAUAAUUCACCUUGACCGGAAGGUCUGGGUAAUCUUCUGAAACUUCAUCGUGCUGGGGAUAGUCCAUUGCAAUUAUUGGACUUGAACGAGGAAUUCCUAGUAAGCGUGAGUCAUCAGCUCGCGUUGAUUACGUCCCUGCCCUUUGUACACACCGCCCGUCGCU
>SMHZZ181        315 bp
TAACCTGCTAAATAGTTGGGCCAACTCTGGTTGGTGATCAACTTCTTAGAGGGACTATAGACGTTTAGTCTATGGAAGTTTGAGGCAATAACAGGTCTGTGATGCCCTTAGATGTTCTGGGCCGCACGCGCGCTACACTGATAAAGGCAACAAGTAATTCACCTTGGCCGGAAGGTCTGGGTAATCTTTTGAAACTTTATCGTGCTGGGGATAGTCCTTTGCAATTATTGGTCTTCAACGAGGAATTCCTAGTAAATGCGTGTCATTAGCACGCGTTGATTACGTCCCTGCCCGTTGTACACACCGCCCGTCGCT
>SMHZZ182        315 bp
UAACCUGCUAAAUAGUUACGUCAACUUUGGUUGAUGCUUAACUUCUUAGAGGGACUAUAGACGUUUAGUCUAUGGAAGUUUGAGGCAAUAACAGGUCUGUGAUGCCCUUAGAUGUUCUGGGCCGCACGCGCGCUACACUGAUAAAGGCAACAAGUAAUUCACCUUGGCCGGAAGGUCUGGGUAAUCUUUUGAAACUUCAUCGUGCUGGGGAUAGAGCGUUGCAAUUAUUGCUCUUCAACGAGGAAUUCCUAGUAAGCGUAAGUCAUCAGCUUACGUUGAUUACGUCCCUGCCCUUUGUACACACCGCCCGUCGUU
>SMHZZ183        315 bp
TAACCTGCTAAATAGTTACGCTAACTCTGGTTGGTGATTAACTTCTTAGAGGGACTATAGACGTTTAGTCTATGGAAGTTTGAGGCAATAACAGGTCTGTGATGCCCTTAGATGTTCTGGGCCGCACGCGCGCTACACTGATGAAGGCAACAAGTAATTAACCTTGGCCGGAAGGTCTGGGTAATCTTTTGAAACTTCATCGTGCTGGGGATAGTCCTTTGCAATTATTGGACTTGAACGAGGAATTCCTAGTAAGCGTGAGTCATCAGCTCGCGTTGATTACGTCCCTGCCCTTGGTACACACCGCCCGTCGCT
>SMHZZ184        315 bp
TAACCTGCTAAATAGTTGGGCCAACTCTGGTTGGTGATCAACTTCTTAGAGGGACTATAGACGTTTAGTCTATGGAAGTTTGAGGCAATAACAGGTCTGTGATGCCCTTAGATGTTCTGGGCCGCACGCGCGCTACACTGATAAAGGCAGCAAGTTATTTTCCTTGTCCGGAAGGACCGGGTAATCTTCTGAAACTTCATCGTGCTGGGGATAGTCCTTTGCAATTATCGGACTTCAACGAGGAATTCCTAGTAAGCGCGAGTCATCAGCTCGCGTTGATTACGTCCCTGCCCTTTGTACACACCGCCCGTCGCT
>SMHZZ185        315 bp
TAACCTGCTAAATAGTTACCTTCACTTTGGTGGATGCCTAACTTCTTAGAGGGACTATGGATGTTTAATCCATGGAAGTTTGAGGCAATAACAGGTCTGTGATGCCCTTAGATGTTCTGGGCCGCACGCGCGCTACACTGATAAAGGCAACAAGTAATTCACCTTGGCCGGAAGGTCTGGGTAATCTTTTGAAACTTTATCGTGCTGGGGATAGTCCTTTGCAATTATTGCTCTTCAACGAGGAATTCTTAGTAAGCGCGAGTCATCAGCTCGCGTTGATTACGTCCCTGCCCTTTGTACACACCGCCCGTCGCT
>SMHZZ186        315 bp
TAACCTGCTAAATAGTTACGCTAACTCTGGTTGGCGCTTAACTTCTTAGAGGGACTATAGACGTTTAGTCTATGGAAGTTTGGGGCAATAACAGGTCTGTGATGCCCTTAGATGTTCTGGGCCGCACGCGCGCCACACTGATAAAGGCAACAAGTAATTCACCTTGGCCGGAAGGTCTGGGTAATCTTTTGAAACTTTATCGTGCTGGGGATAGTCCTTTGCAATTATTGGACTTTAACGAGGAATTCCTAGTAAGCGTGAGTCATCAGCTCGCGTTGATTACGTCCCTGCCCTTTGTACACACCGCCCGTCGCT
>SMHZZ187        315 bp
UAACCUGCUAAAUAGUUACGUUCACUUUGGUGGACGCCUAACUUCUUAGAGGGACUAUGGAUGUUUAAUCCAUGGAAGUUUGAGGCAAUAACAGGUCUGUGAUGCCCUUAGAUGUCCUGGGCUGCACGCGCGCUACACUGAUGAAGGCAGCGAGUAUAUAACCUUGGCCGGAAGGUCCGGGUAAUCUUCUGAAACUUCAUCGUGCUGGGGAUAGUCCAUUGCAAUUAUUGGACUUGAACGAGGAAUUCCUAGUAAGCGUGAGUCAUCAGCUCGCGUUGAUUACGUCCCUGCCCUUUGUACACACCGCCCGUCGCU
>SMHZZ188        315 bp
TAACCTGCTAAATAGTTACGTTCACTTTGGTGGACGCCTAACTTCTTAGAGGGACTATAGACGTTTAGTCTATGGAAGTTTGAGGCAATAACAGGTCTGTGATGCCCTTAGATGTTCTGGGCCGCACGCGCGCTACACTGATAAAGGCAACAAGTAATTCACCTTGGCCGGAAGGTCTGGGTAATCTTTTGAAACTTTATCGTGCTGGGGATAGTCCTTTGCAATTATTGGACTTTAACGAGGAATTCCTAGTAAGCGTGAGTCATCAGCTCGCGTTGATTACGTACCTGCCCGTTGTACACACCGCCCGTCGCT
>SMHZZ189        315 bp
UAACCUGCUAAAUAGUUACGCUACAUCUGGUUGGCGCUUAACUUCUUAGAGGGACUAUGGAUUUUUAAUCCAUGGAAGUUUGAGGCAAUAACAGGUCUGUGAUGCCCUUAGAUGUUCUGGGCCGCACGCGCGCUACACUGAUAAAGGCAACAAGUAAUUCACCUUGGCCGGAAGGUCUGGGUAAUCUUUUGAAACUUUAUCGUGCUGGGGAUAGUCCUUUGCAAUUAUUGGACUUUAACGAGGAAUUCCUAGUAAGCGUGAGUCAUCAGCUCGCGUUGAUUACGUCCCUGCCCUUUGUACACAAAGCCCGUCGCU
>SMBZZ336        315 bp
UAACCUGCUAAAUAGUUACGUUCACUCUGGUGGACGCCUAACUUCUUAGAGGGACUAUAGACGUUUAGUCUAUGGAAGUUUGAGGCAAUAACAGGUCUGUGAUGCCCUUAGAUGUUCUGGGCCGCACGCGCGCUACACUGAUAACAGCAACAAGUAAUUCACCUUGGCCGGAAGGUCCGGGUAAUCUUCUGAAAUGUUAUCGUGCUGGGGAUAGUCCUUUGCAAUUAUUGGACUUCAACGAGGGAUUCCUAGUAAGCGUGAGUCAUCAGCUCGCGUUGAUUACGUCCCUGCCCUUUGUACACACCGCCCGUCGUU
>SMBZZ337        315 bp
TAACCTGCTAAATAGTTACGTCAACTTTGGTTGATGCTTAACTTCTTAGAGGGACTATAGACGTTTAGTCTATGGAAGTTTGAGGCAATAACAGGTCTGTGATGCCCTTAGATGTTCTGGGCCGCACGCGCGCTACACTGATAAAGGCGACAAGTAATTCACCTTGGCCGGAAGGTCTGGGTAATCTTTTGAAACTTTATCGTGCTGGGGATAGTCCTTTGCAATTATTGGACTTAAACGAGGAATTCCTAGCAAGCGTGAGTCATCAGCTCGCGTTGATTACGTCCCTGCCCTTTGGACACGGCGCCCGTCGCT
>SMBZZ338        315 bp
TAACCTGCTAAATAGTTACGTTCACTTTGGTGGACGCCTAACTTCTTAGAGGGACTATGGATGTTTAATCCATGGAAGTTTGAGGCAATAACAGGTCTGTGATGCCCTTAGATGTTCTGGGCCGCACGCGCGCTACACTGATAAAGGCAACAAGTAATTCACCTTGGCCGGAAGGTCTGGGTAATCTTTTGAAACTTTGTCGTGCTGGGGATAGACCCTTGCAATTATTGGTCTTCAACGAGGAATTCCTAGTAAGCGCGAGTCATCAGCTCGCGTTGATTACGTCCCTGCCCTTTGTACACACCGCCCGTCGCT
>SMBZZ339        315 bp
TAACCTGCTAAATAGTTGGATCAACTCTGGTTGATCAACAACTTCTTAGAGGGACTATAGACGTTTAGTCTATGGAAGTTTGAGGCAATAACAGGTCTGTGATGCACCTAGATGTTCTGGGCCGCACGCGCGCTACACTGATAAAGGCAACAAGTAATTCACCTTGGCCGGAAGGTCTGGGTAATCTTTTGAAACTTTAGCGTGCTGGGGATAGTCCTTTGCAATTATTGGACTTTAACGAGGAATTCCTAGTAAGCGTGAGTCATCAGCTCGCGTTGATTACGTCCCTGCCCTTTGTACACACCGCCCGTCGTT
>SMBZZ340        315 bp
UAACCUGCUAAAUAGUUACGUUCACUCUGGUGGACGCUUUAACUUCUUAGAGGGAUUAUGGAUGUUUAAUCCAUGGAAGUUUGAGGCAAUAACAGGUCUGUGAUGCCCUUAGAUGUUCUGGGCCGCACGCGCGCUACACUGAUGAAGUCAACGAGUAUUCACCUUGGCCGGAAGGUCCGGGUAAUCUUCUGAAAUGUUAUCGUGCUGGGGAUAGUCCUUUGCAAUUAUUGGACUUCAACGAGGAAUUCCUAGUAAGCGUGAGUCAUCAGCUCGCGUUGAUUACGUCCCUGCCCUUUGUACACACCGCCCGUCGCU
>SMBZZ341        315 bp
TAACCTGCTAAATAGTTACGTCAACTTTGGTTGATGCTTAACTTCTTAGAGGGACTATAGACGTTTAGTCTATGGAAGTTTGAGGCAATAACAGGTCTGTGATGCCCTTAGATGTTCTGGGCCGCACGCGCGCTACACTGATGAAGGCAACAAGTAATTAACCTTGGCCGGAAGGTCTGGGTAATCTTTTGAAACTTCATCGTGCTGGGGATAGTCCTTTGCAATTATTGCTCATGAACGAGGAATTCCTAGTAAGCGCGAGTCATCAGCTCGCGTTGATTACGTCCCTGCCCTTTGTACACACCGCCCGTCGTT
>SMBZZ342        315 bp
UAACCUGCUAAAUAGUUACGUCAACUUUGGUUGAUGCUUAACUUCUUAGAGGGACUAUAGACGUUUAGUCUAUGGAAGUUUGAGGCAAUAACAGGUCUGUGAUGCCCUUAGAUCUUCUGGGCCGCACGCGCGCUACACUGAUAAAGGCAACAAGUAAUUCACCUUGGCCGGAAGGUCUGGGUAAUCUUUUGAAACUUUAUCGUGCUGGGGAUAGUCCUUUGCAAUUAUUGGUCUUCAACGAGGAAUUCCUAGUAAGCGCGAGUCAUCAGCUCGCGUUGAUUACGUCCCUGCCCGUGGUACACACCGCCCGUCGCU
>SMBZZ343        315 bp
UAACCUGCUAAAUAGUUACGUUCACUUUGGUGGACGCCUAACUUCUUAGAGGGACUAUGGAUGUUUAAUCCAUGGAAGUUUGAGGCAAUAACAGGUCUGUGAUGCCCUUAGAUGUUCUGGGCCGCACGCGCGCUACACUGAUAACAGCAACAAGUAAAUCACCUUGGCCGGAAGGUCUGGGUAAUCUUUUGAAAUGUUAUCGUGCUGGGGAUAGUCCUUUGCAAUUAUUGGACUUUAACGAGGAAUUCCUAGUAAGCGUGAGUCAUCAGCUCGCGUUGAUUACGUCCCCGCCCUUUGUACACACCGCCCGUCGUU
>SMBZZ344        315 bp
UAACCUGCUAAAUAGUUACGUCAACUUUGGUUGAUGCUUAACUUCUUAGAGGGACUAUGAAUGUUUAAUUCAUGGAAGUUUGAGGCAAUAACAGGUCUGUGAUGCCCUUAGAUGUUCUGGGCCGCACGCGCGCUACACUGAUAAAGGCAACAAGUAAUUCACCUUGGCCGGAAGGUCUGGGUAAUCUUUUGAAACCUUAUCGUGCUGGGGAUAGUCCUUUGCAAUUAUUGGACUUUAACGAGGAAUUCCUAGUAAGCGUGAGUCAUCAGCUCGCGUUGAUUACGUCCCUGCCCUUUGUACACACCGCCCGUCGUU
>SMBZZ345        315 bp
UAACCUGCUAACUAGUCCUGCGAACUUUUGUUCGUAGCUGACUUCUUAGAGGGACUAUAGACGUUUAGUCUAUGGAAGUUUGAGGCAAUAACAGGUCUGUGAUGCCCUUAGAUGUUCUGGGCCGCACGCGCGCUGCACUGAUAAAGGCAACAAGUAAUUCACCUUGGCCGGAAGGUCUGGGUAAUCUUUUGAAACUUUAUCGUGCUGGGGAUAGUCCUUUGCAAUUAUUGGACUUUAACGAGGAAUUCCUAGUAAGCGUGAGUCAUCAGCUCGCGUUGAUUACGUCCCUGCCCUUUGUACACACCGCCCGUCGCU
>SMBZZ346        315 bp
TAACCTGCTAAATAGTTGGGCCAACTCTGGTTGGTGATCAACTTCTTAGAGGGACTATAGACGTTTAGTCTATGGAAGTTTGAGGCAATAACAGGTCTGTGATGCCCTTAGATGTTCTGGGCCGCACGCGCGCTACACTGATAAAGGCAACAAGTTATTCACCTTGGCCGGAAGGTCCGGGTAATCTTTTGAAACTTCATCGTGCTGGGGATTGAGCATTGCAATTATTGCTCATCAACGAGGAATTCCTAGTAAGCGCAAGTCATCAGCTTGCGTTGATTACGTCCCTGCCCTTTGTACACACCGCCCGTCGCT
>SMBZZ347        315 bp
TAACCTGCTAAATAGTTGCTATCACTTTGGTGATAGATTTACAACTTCTTAGAGGGACTATGGATGTTTAATCCATGGAAGTTTGAGGCAATAACAGGTCTGTGATGCCCTTAGATGTTCTGGGCCGCACGCGCGCTACACTGATGAAGTCAACGAGTATTCACCTTGGCTGGAAAGTCTGGGTAATCTTGTGAAACTTTATCGTGCTGGGGATAGTCACTTGTAATTTTGACTTGAACGAGGAATTCCTAGTAAGCGTGAGTCATCAGCTCGCGTTGATTACGTCCCTGCCCTTTGTACACACCGCCCGTCGTT
>SMBZZ348        315 bp
TAACCTGCTAAATAGTTATATTCACTCTGGTGGATACCTAACTTCTTAGAGGGACTATGAATGTTTAATTCATGGAAGTTTGAGGCAATAACAGGTCTGTGATGCCCTGAGATGTTCTGGGCCGCACGCGCGCTACACTGATGAAGGCAACAAGTTATTCACCTTGGCCGGAAGGTCCGGGTAATCTTTTGAAACTTCATCGTGCTGGGGATAGAGCATTGCAATTATTGCTCTTCAACGAGGAATTCCTAGTAAGCGTAAGTCATCAGCTTGCGTTGATTACGTCCCTGCCCTTTGTACACACCGCCCGTCGCT
>SMBZZ349        315 bp
TAACCTGCTAAATAGTTACGTCAACTTTGGTTGATGCTTAACTTCTTAGAGGGACTATAGACGTTTAGTCTATGGAAGTTTGAGGCAATAACAGGTCTGTGATGCCCTTAGATGTTCTGGGCCGCACGCGCGCTACACTGATAAAGGCAACGAGTAATTAACCTCGACCGGAAGGTCTGGGTAATCTTTTGAAACTTTATCGTGCTGGGGATAGTCCTTTGCAATTATTGGACTTGAACGAGGAATTCCTAGTAAGCGTGAGTCATCAGCTCGCGTTGATTACGTCCCTGCCCTTTGTACACACCGCCCGTCACT
>SMBZZ350        315 bp
TAACCTGCTAAATAGTTGCATTCACTTTGGTTGATGCTTAACTTCTTAGAGGGACTATAGACGTTTAGTCTATGGAAGTTTGAGGCAATAACAGGTCTGTGATGCCCTTAGATGTTCTGGGCCGCACGCGCGCTACACTGATAAAGGCAACAAGTAATTCACCTTGGCCGGAAGGTCTGGGTAATCTTTTGAAACTTTATCGTGCTGGGGATAGTCCTTTGCAATTATTGGACTTTAACGAGGAATTCCTAGTAAGCGTGAGTCATCAGCTCGCGTTGATTACGTCCCTGCCCTTTGTACACACCGCCCGTCATT
>SMBZZ351        315 bp
UAACCUGCUAAAUAGUUACGUUCACUUUGGUGGACGCCUAACUUCUUAGAGGGACUAUGGAUGUUUAAUCCAUGGAAGUUUGAGGCAAUAACAGGUCUGUGAUGCCCUUAGAUGUUCUGGGCCGCACGCGCGCUACACUGAUGAAGGCAACAAGUAAUUAACCUUGGCCGGAAAGUCUGGGUAAUCUUUUGAAACUUCAUCGUGCUGGGGAUAGUCCUUUGCAAUUAUUGGACUUGAACGAGGAAUUCCUAGUAAGCGUGAGUCAUCAGCUCGCGUUGAUUACGUCCCUGCCCUUUGUACACACCGCCCGUCGUU
>SMBZZ352        315 bp
TAACCTGCTAAATAGTTACGTTCACTTTGGTGGACGCCTAACTTCTTAGATGGACTATGGATGTTTAATCCGTGGAAGTTTGAGGCAATAACAGGTCTGTGATGCCCTTAGATGTTCTGGGCCGCACGCGCGCTACACTGATAAAGGCAACAAGTAATTCACCTTGGCCGGAAGGTCTGGGTAATCTTTTGAAACTTTATCGTGCTGGGGATAGTCCTTTGCAATTATTGGACTTTAACGAGGAATTCCTAGTAAGCGTGAGTCATCAGCTCGCGTTGATTACGTCCCTGCCCTCTGTACACACCGCCCGTCGTT
>SMBZZ353        315 bp
CAACCUGCUAAAUAGUUAUAUUCACUCUGGUGGAUACCUAACUUCUUAGAGGGACUAUGGAUGUUUAAUCCAUGGAAGUUUGAGGCAAUAACAGGUCUGUGAUGCCCUUAGAUGUUCUGGGCCGCACGCGCGCUACACUGAUAAAGGCAACAAGUAAUUCACCUUGGCCGGAAGGUCUGGGUAAUCUUGUGAAACUUCAUCGUGCUGGGGAUAGAGCAUUGCAAUUAUUGCUCUUCAACGAGGAAUUCCUAGUAAGCGCGAGCCAUCAGCUCGCGUUGAUUACGUCCCUGCCCUUUGUACACACCGCCCGUCGCU
>SMBZZ354        315 bp
UAACCUGCUAAAUAGUUACACUCACUUUGGUGGGUGAUUAACUUCUUAGAGGGACUAUCGGCGAUUAGUCGAUGGAAGUUUGAGGCAAUAACAGGUCUGUGAUGCCCUUAGAUGUUCUGGGCCGCACGCGCGCUACACUGAUAAAGGCAACAAGUAAUUCACCUUGGCCGGAAGGUCUGGGUAAUCUUUUGAAACUUCAUCGUGCUGGGGAUAGUCCUUUGCAAUUAUUGGACUUGAACGAGGAAUUCCUAGUAAGAGUGAGUCAUCAGCUCGCGUUGAUUACGUCCCUGCCCUUUGUACACACCGCCCGUCGCU
>SMBZZ355        315 bp
TAACCTGCTAAATAGTTACGCTAACTCTGGTTGGCGCTTAACTTCTTAGAGGGACTATGGATTTTTAATCCATGGAAGTTTGAGGCAATAACAGGTCTGTGATGCCCTTAGATGTTCTGGGCCGCACGCGCGCTACACTGATGAAGGCAGCAAGTTATTTTCCTTGTCCGGAAGGACCGGGTAATCTTCTGAAACTTCATCGTGCTGGGGATAGTCCTTTGCAATTATCGGACTTCAACGAGGAATTCCTAGTAAGCGCGAGTCATCAGCTCGCGTTGATTACGTCCCTGCCCTTTGTACACACCGCCCGTCGCT
>SMBZZ356        315 bp
UAACCUGCUAAAUAGUUACGUCAACUUUGGUCGAUGCUUAACUUCUUAGAGGGACUAUAGACGUUUAGUCUAUGGAAGUUUGAGGCAAUAACAGGUCUGUGAUGCCCUUAGAUGUUCUGGGCCGCACGCGCGCUACACUGAUAAAGGCAACAAGUAAUUCACCUUGGCCGGAAGGUCUGGGUAAUCUUUUGAAACUUUGUCGUGCUGGGGAUAGACCAUUGCAAUUAUUGGUCUUCAACGAGGAAUUCCUAGUAAGCGCGUGUCAUCAGCAUGCGUUGAUUACGUCCCUGCCCUUUGUACACACCGCCCGUCGCU
>SMBZZ357        315 bp
TAACCTGCTAAATAGTTACGTCAACTTTGGTTGATGCTTAACTTCTTAGAGGGACTATAGACGTTTAGTCTATGGAAGTTTGAGGCAATAACAGGTCTGTGATGCCCTTAGATGTTCTGGGCCGCACGCGCGCTACACTGATAAAGGCAGCAAGTAATTCACCTTGGCCGGAAGGTCTGGGTAATCTTTTGAAACTTTATCGTGCTGGGGATAGTCCTTTGCAATTATTGGACTTCAACGAGGAATACCCAGTAAGCGTGAGTCATCAGCTCACGTTGATTACGTCCCTGCCCTTTGTACACACCGCCCGTCACT
>SMBZZ358        315 bp
UAACCUGCUAAAUAGUUACGUCAACUUUGGUUGAUGCUUAACUUCUUAGAGGGACUAUAGACGUUUAGUCUAUGGAACGUUGAGGCAAUAACAGGUCUGUGAUGCACUUAGAUGUUCUGGGCCGCACGCGCGCUACACUGAUAAAGGCAACAAGUAAUUCACCUUGGCCGGAAGGUCUGGGUAAUCUUUUGAAACUUUAUCGUGCUGGGGAUAGUCCUUUGCAAUUAUUGGACUUUAACGAGGAAUUCCUAGUAAGCGCGGUUCAUCAGAUCGCGUUGAUUACGUCCCUGCCCUUUGUACACACCGCCCGUCGCU
>SMHZZ190        315 bp
TAACCTGCTAAATAGTTACGTTCACTTTGGTGGACGCCTAACTTCTTAGAGGGACTATGGATGTTTAATCCATGGAAGTTTGAGGCAATAACAGGTCTGTGATGCCCTTAGATGTTCTGGGCCGCACGCGCGCTACACTGATAAAGGCAACAAGTAATTCACCTTGGCCGGAAGGTCTGGGTAATCTTTTGAAACTTTATCGTGCTGGGGATAGTCCTTTGCAATTATTGGACTTTAACGAGGAATTCCTAGTAAGCGCATGTCATCAGCATGCGTTGATTACGTCCCTGCCCTGTGTACACACCGCCCGTCGCT
>SMHZZ191        315 bp
TAACCTGCTAAATAGTTACGTCAACTCTGGCTGGTGATCAACTTCTTAGAGGGACTATAGACGTTTAGTCTATGGAAGTTTGAGGCAATAACAGGTCTGTGATGCCCTTAGATGTTCTGGGCCGCACGCGCGCTACACTGATAAAGGCAACAAGTAATTCACCTTGGCCGGAAGGTCTGGGTAATCTTTTGAAACTTTATCGTGCTGGGGATAGTCCTTTGCAATTATTGGACTTTAACGAGGAATTCCTAGTAAGCGCAAGTCATCAGCTTGCGTTGATTACGTCCCTGCCCTTTGTACACACCGCCCGTCGCT
>SMHZZ192        315 bp
UAACCUGAUAAAUAGUCACGUUAACUUUGGUUGACGGAUGACUUCUUAGAGGGACUAUGGAUGUUUAAUUCAUGGAAGUUUGAGGCAAUAACAGGUCUGUGAUGCCCUUAGAUGUUCUGGGCCGCACGCGCGCUACACUGAUGAAGGCAACAAGUUAUUCACCUUGGCCGGAAGGUCCGGGUAAUCUUUUGAAACUUCAUCGUGCUGGGGGUAGAGCAUUGCAAUUAUUGCUCUUCAACGAGGAAUUCCUAGUAAGCGCGAGUCAUCAGCUCGCGUUGAUUACGUCCCUGCCCUUUGUACACACCGCCCGUCGUU
>SMHZZ193        315 bp
UAACCUGCUAAAUAGUUACGUCAUCUUUGGUUGAUGCUUAACUUCUUAGAGGGACUAUAGACGUUUAGUCUAUGGAAGUUUGAGGCAAUAACAGAUCUGUGAUGCCCUUAGAUGUUCUGGGCCGCACGCGCGCUACACUGAUAACAGCAACAAGUAAAUCACCUUGGCCGGAAGGUCUGGGUAAUCUUUUGAAAUGUUAUCGUGCUGGGGAUAGUCCUUUGCAAUUAUUGGACUUUAACGAGGAAUUCCUAGUAAGCGUGAGUCAUCAGCUCGCGUUGAUUACGUCCCUGCCCUUUGUACACACCGCCCGUCGCU
>SMHZZ194        315 bp
TAACCTGCTAAATAGTTACGTCAACTTTGGTTGATGCTTAACTTCTTAGAGGGACTATAGACGTTTAGTCTATGGAAGTTTGAGGCAATAACAGGTCTGTGATGCCCTTAGATGTTCTGGGCCGCACGCGCGCTACACTGATAAAGGCAACAAGTAATTCACCTTGGCCGGAAGGTCTGGGTAATCTTTTGAAACTGCATCGTGCTGGGGATAGTCCATTGCAATTATTGGACTTCAACGAGGAATTCCTAGTAAGCGTGAGTCATCAGCTCGCGTTGATTACGTCCCTGCCCTGTGTACACACCGCCCGTCGTT
>SMHZZ195        315 bp
UAACCUGCUAAAUAGUUGGGCCAACUCUGGUCGGUGAUCAACUUCUUAGAGGGACUAUAGACGUUUAGUCUAUGGAAGUUUGAGGCAAUAACAGGUCUUUGAUGCCCUUAGAUGUUCUGGGCCGCACGCGCGCUACACUGAUAAAGGCAACAAGUAAUUCACCUUGGCCGGAAGGUCUGGGUAAUCUUUUGAAACUUUAUCGUGCUGGGGAUAGUCCUUUGCAAUUAUUGGACUUUAACGAGGAAUUCCUAGUAAGCGCGGUUCAUCAAAUCGCGUUGAUUACGUCCCUGCCCUUUGUACACACCGCCCGUCGCU
>SMHZZ196        315 bp
TAACCTGCTAAATAGTTACGTTCACTTTGGTGGACGCCTAACTTCTTAGAGGGACTATGGATGTTTAATCCATGGAAGTTTGAGGCAATAACAGGTCTGTGATGCCCTTAGATGTTCTGGGCCGCACGCGCGCTACACTGATAACAGCAACAAGTAATTCACCTTGGCCGGAAGGTCTGGGTAATCTTCTGAAACTTCGTCGTGCTGGGGATAGTCCCTTGCAATTATTGGACTTCAACGAGGAATACCTAGTAAGCGTGAGTCATCAGCTCACGTTGATTACGTCCCTGCCCTTTGTACACACCGCCCGTCGCT
>SMHZZ197        315 bp
UAACCUGCUAAAUAGUUAUAUCCACUCUGGUUGAUGCUUAACUUCUUAGAGGGACUAUAGACGUUUAGUCUAUGGAAGUUUGAGGCAAUAACAGGUCUGUGAUGCCCUUAGAUGUUCUGGGCCGCACGCGCGCUACACUGAUAGAGGCAACAAGUAAUUCACCUUGGCCGGAAGGCCUGGGUAAUCUUUUGAAACUUUAUCGUGCUGGGGAUAGUCCUUUGCAAUUAUUGGACUUUAACGAGGAAUUCCUAGUAAGCGUGAGUCAUCAGCUCGCGUUGAUUACGUCCCUGCCCUUUGUACACACCGCCCGUCGCU
>SMHZZ198        315 bp
TAACCTGCTAAATAGTTATATTCACTCTGGTGGATACCTAACTTCTTAGAGGGACTATGGATGTTTAATCCATGGAAGTTTGAGGCAATAACAGGTCTGTGATGCCCTTAGATGTTCTGGGCCGCACGCGCGCTACACTGATAAAGGCAACAAGTAATTCACCTTGGCCGGAAGGTCTGGGTAATCTTTTGAAACTTTATCGTGCTGGGGATAGTCCTTTGCAATTATTGGTCTTCAACGAGGAATTCCTAGTAAGCGCGAGTCATCAGCTCGCGTTGATGACGTCACTGCCCTGTGTACACACCGCCCGTCGCT
>SMHZZ199        315 bp
UAACCUGCUAAAUAGUUACGUCAACUUUGGUUGAUGCUUAACUUCUUAGAGGGACUAUAGACGUUUAGUCUAUGGAAGUUUGAGGCAAUAACAGGUCUGUGAUGCCCUUAGAUGUUCUGGGCCGCACGCGCGCUACACUGAUAAAGGCAACAAGUAAUUCACCUUGGCCGGAAGGUCUGGGUAAUCUUUUGAAACUUUAUCGUGCUGGGGAUAGUCCUUUGCAAUUUUUAAUCUUCAACGAGGAAUUCCUAGUAAACGCGAGUCAUCAACUCGCAUUGAUUACGUCCCUGCCCUUUGUACACACCGCCCGUCGCU
>SMHZZ200        315 bp
TAACCTGCTAAATAGTTACGCTAACTCTGGTTGGCGCTTAACTTCTTAGAGGGACTATGGATTTTTAATCCATGGAAGTTTGAGGCAATAACAGGTCTGTGATGCCCTTAGATGTTCTGGGCCGCACGCGCGCTACACTGATGAAGTCAGCGAGTTTATAACCTTGACCGGAAGGTCTGGGTAATCTTCTGAAACTTCATCGTGCTGGGGATAGTCCATTGCAATTATTGGACTTGAACGAGGAATTCCTAGTAAGCGTGAGTCATCAGCTCGCGTTGATTACGTCCCTGCCCTTTGTACACACCGCCCGTCGCT
>SMHZZ201        315 bp
UAACCUGCUAAAUAGUCACGUUAACUUUGGUUGACGGAUGACUUCUUAGAGGGACUAUGGAUGUUUAAUUCAUGGAAGUUUGAGGCAAUAACAGGUCUGUGAUGCCCUUAGAUGUUCUGGGCCGCACGCGCGCUACACUGAUGAAGGCAACAAGUUAUUCACCUUGGCCGGAAGGUCCGGGUAAUCUUUUGAAACUUCAUCGUGCUGGGGAUUGAGCAUUGCAAUUAUUGGACUUGAACGAGGAAUUCCUAGUAAGCGUGAGUCAUCAGCUCGCGUUGAUUACGUCCCUGCCCUUUGUACACACCGCCCGUCGCU
>SMHZZ202        315 bp
UAACCUGCUAAAUAGUUACGUUCACUUUGGUGGACGCCUAACUUCUUAGAGGGACUAUGGAUGUUUAAUCCAUGGUAGUUUGAGGCAAUAACAGGUCUGUGAUGCCCUUAGAUGUUCUGGGCCGCACGCGCGCUACACUGAUGAAGUCAACAAGUAAUUCACCUUGGCCGGAAGGUCUGGGUAAUCUUUUGAAGCUUUAUCGUGCUGGGGAUAGUCCUUUGCAAUUAUUGGACUUUAACGAGGAAUUCCUAGUAAGCGUGAGUCAUCAGCUCGCGUUGAUUACGUCCCUGCCCUUUGUACACACCGCCCGUCGCU
>SMHZZ203        315 bp
UAACCUGCUAAAUAGUUACGCUAACUCUGGUUGGCGCUUAACUUCUUAGAGGGACUAUGGAUUUUUAAUCCAUGGAAGUUUGAGGCAAUAACAGGUCUGUGAUGCCCUUAGAUGUUCUGGGCCGCACGCGCGCUACACUGAUGAAGGCAACAAGUAAUUAACCUUGGCCGGAAGGUCUGGGUAAUCUUUUGAAACUUCAUCGUGAUGGGGAUAGACCAUUGCAAUUAUUGGUCUUCAACGAGGAAUUCCUAGUAAGCGCGAGUCAUCAGCUCGCGUUGAUUACGUCCCUGCCCUUUGUACACACCGCCAGUCGCU
>SMHZZ204        315 bp
TAACCTGCTAAATAGTTGCATCAACCCTGGTTGATGATCAACTTCTTAGAGGGACTATAGACGTTTAGTCTATGGAAGTTTGAGGCAATAACAGGTCTGTGATGCCCTTAGATGTTCTGGGCCGCACGCGCGCTACACTGATAACAGCAACAAGTAATTCACCTTGGCCGGAAGGTCCGGGTAATCTTCTGAAATGTTATCGTGCTGGGGATAGACCCTTGCAATTATTGGTCTTCAACGAGGAATTCCTAGTAAGCGCGAGTCATCAGCTCGCGTTGATTACGTCCCTGCCCTTTGTACACACCGCCCGTCGCT
>SMHZZ205        315 bp
TAACCTGCTAAATAGTCACGCTAACATTTGTTGTCGGCTGACTTCTTAGAGGGACTATGGATGTTTAATCCATGGAAGTTTGAGGCAATAACAGGTCTGTGATGCCCTTAGATGTTCTGGGCCGCACGCGCGCTACACTGATAAAGGCAACGAGTAATTAACCTTGGCCGGAAGGTCTGGGTAATCTTTTGAAACTTTATCGTGCTGGGGATAGTCCTTTGCAATTATTGGACTTGAACGAGGAATTCCTAGTAAGCGTGAGTCATCAGCTCGCGTTGATTACGTCCCTGCCCTGTGTACACACCGCCCGTCGCT
>SMHZZ206        315 bp
UAACCUGCUAACUAGUCCUGCGAACUUUUGUUCGUAGCUGACUUCUUAGAGGGACUAUGGAUGUGUAAUCCAUGGAAGUUUGAGGCAAUAACAGGUCUGUGAUGCCCUUAGAUGUUCUGGGCCGCACGCGCGCUACACUGAUGCAGUCAGCAAGUUUAUAACCUUGGCCGGAAGGUCUGGGUAAUCUUUUGAAACUGCAUCGUGCUGGGGAUAAUCCAUUGCAAUUAUUGGACUUUAACGAGGAAUUCCUAGUAAACGCGAGUCAUCAACUCGCAUUGAUUACGUCCCUGCCCUUUGUACACACCGCCCGUCGCU
>SMHZZ207        315 bp
TAACCTGCTAAATAGTTGGGCCAACTCTGGTTGGTGATCAACTTCTTAGAGGGACTATAGACGTTTAGTCTATGGAAGTTTGAGGCAATAACAGGTCTGTGATGCCCTTAGATGTTCTGGGCCGCACGCGCGCTACACTGATGAAGGCAACAAGTAATTAACCTTGGCCGGAAGGTCTGGGTAATCTTTTGAAACTTCATCGTGCTGGGGATAGTCCTTTGCAATTATTGGACTTGAACGAGGAATTCCTAGTAGGCGTGAGTCGTCAGCTCGCGTTGATTACGTCCCTGCCCTTTGTACACACCGCCCGTCGTT
>SMBZZ359        315 bp
UAACCUGCUAAAUAGUUGCAUCAACUCUGGUUGAUGAUCAACUUCUUAGAGGGACUAUAGACGUUUAGUCUAUGGAAGUUUGAGGCAAUAACAGGUCUGUGAUGCCCCUAGAUGUUCUGGGCCGCACGCGCGCUACACUGAUAACAGCAACAAGUAAUUCACCUUGGCCGGAAGGUCCGGGUAAUCUUCUGAAAUGUUAUCGUGCUGGGGAUAGUCCUUUGCAAUUAUUGGACUUCAACGAGGAAUUCCUAGUAAGCGUAAGUCAUCAGCUUACGUUGAUUACGUCCCUGCCCUUUGUACACACCGCCCGUCGUU
>SMHZZ208        315 bp
TAACCTGCTAAATAGTTACGTTCACTTTGGTGGACGCCTAACTTCTTAGAGGGACTATGGATGTTTAATCCATGGAAGTTTGAGGCAATAACAGGTCTGTGATGCCCTTAGGTGTTCTGGGCCGCACGCGCGCTACACTGATGAAGTCAGCAAGTTATTTTCCTTGTCCGGAAGGACCGGGTAATCTTCTGAAACTTCATCGTGCTGGGGATAGTCCTTTGCAATTATCGGACTTCAACGAGGAATTCCTAGTAAGCGCGAGTCATCAGCTCGCGTTGATTACGTCCCTGCCCTTTGTACACACCGCCCGTCGCT
>SMHZZ209        315 bp
UUAACCUGCUAAAUAGUUGGGCCAACUCUGGUUGGUGAUCAACUUCUUAGAGGGACUAUAGACGUUUAGUCUAUGGAAGUUUGAGGCAAUAACAGGUCUGUGAUGCCCUUAGAUGUUCUGGGCCGCACGCGCGCUACACUGAUGAAGUCAGCGAGUUUUUUCCUUGGCCGGAAGGUCCGGGUAAUCUUGUGAAACUUCAUCGUGCUGGGGAUAGAGCAUUGCAAUUAUUGCUCUUCAACGAGGAAUUCCUAGUAAGCGCGAGUCAUCAGCUCGCGUUGAUUACGUCCCUGCCCUUUUUACACACCGCCCGUCGCU
>SMHZZ210        315 bp
TAACCTGCTAAATAGTTACGTCTACTTTGGTAGACGCCTAACTTCTTAGAGGGACTATGGATGTTTAATCCATGGAAGTTTGAGGCAATAACAGGTCTGTGATGCCCTTAGATGTTCTGGGCCGCACGCGCGCTACACTGATGAAGTCAACGAGTATTTCACCTTGGCTGGAAAGTCTGGGTAATCTTGTGAAACTTCATCGTGCTGGGGATAGAGCATTGCAATTATTGCTCTTCAACGAGGAATTCCTAGTAAGCGCGAGTCATCAGCTCGCGTTGATTACGTCCCTGCCCTTTGTACACACCGCCCGTCGCT
>SMHZZ211        315 bp
UAACCUGCUAAAUAGUUGGGCCAACUCUGGUUGGUGAUCAACUUCUUAGAGGGACUAUAGACGUUUAGUCUAUGGAAGUUUGAGGCAAUAACAGGUCUGUGAUGCCCUUAUAUGUUCUGGGCCGCACGUGCGCUACACUGAUAAAGGCAACAAGUAAUUCACCUUGGCCGGAAGGUCUGGGUAAUCUUUUGAAACUUUAUCGUGAUGGGGAUUGAGCAUUGCAAUUAUUGCUCAUGAACGAGGAAUUCCUAGUAAGCGCGAGUCAUCAGCUCGCGUUGAUUACGUCCCUGCCCUUUGUACACACCGCCCGUCGAU
>SMHZZ212        315 bp
TAACCTGCTAAATAGTTACGCTAACTCTGGTTGGCGCTTAACTTCTTAGAGGGACTATGGATTTTTAATCCATGGAAGTTTGAGGCAATAACAGGTCTGTGATGCCCTTAGATGTTCTGGGCCGCACGCGCGCTACACTGATGAAGGCAACAAGTAATTCACCTTGGCCGGAAGGTCCGGGTAATCTTCTGAAATGTTATCGTGCTGGGGATAGTCCTTTGCAATTATTGGACTTCAACGAGGAATTCCTAGTAAGCGTGAGTCATCAGCTCGCGTTGATTACGTCCCCGCCCTTTGTACACACCGCCCGTCGCT
>SMHZZ213        315 bp
TAACCTGCTAAATAGTTACGTTAACTTCGGTTGACGGTTATAACTTCTTAGAGGGACTATTGATGTTTAATCAATGGAAGTTTGAGGCAATAACAGGTCTGTGATGCCCTTAGATGTTCTGGGCCGCACGCGCGCTACACTGATGAAGGCAACAAGTAATTCACCTTGGCTGGAAAGTCTGGGTAATCTTGTGAAACTTTATCGTGCTGGGGATAGTCACTTGTAATTTTGACTTGAACGAGGAATTCCTAGTAAGCGTGAGTCATCAGCTCGCGTTAATTACGTCCCTGCCCTTTGTACACACCGCCCGTCGTT
>SMHZZ214        315 bp
TAACCTGCTAAATAGTTATATTCACTCTGGTTGGCGCTTAACTTCTTAGAGGGACTATGGATTTTTAATCCATGGAAGTTTGAGGCAATAACAGGTCTGTGATGCCCTTAGATGTTCTGGGCCGCACGCGCGCTACACTGATAAAGGCAACGAGTAATTAACCTTGGCCGGAAGGTCTGGGTAATCTTTTGAAACTTTATCGTGCTGGGGATAGTCCTTTGCAATTATTGGACTTGAACGAGGAATTCCTAGTAAGCGTGAGTCATCAGCTCGCGTTGATTACGTACCTGCCCTTTGTACACACCGCCCGTCGCT
>SMBZZ360        314 bp
UAACCUACUAACUAGCCCGUAUUGCUUUGGCAGUACGCUGGCUUCUUAGAGGGACUAUCGGCUCAAGCCGAUGGAAGUUUGAGGCAAUAACAGGUCUGUGAUGCCCCUAGAUGUUCUGGGCCGCACGCGCGCUACACUGACAGAGCCAGCGAGUACAUCACCUUGGCCGAAAGGUCUGGGUAAUCUUGUUAAACUCUGUCGUGCUGGGGAUAGAGCAUUGCAAUUAUUGCUCUUCAACGAGGAAUGCCUAGUAAGCGCAAGUCAUCAGCUUGCGUUGAUUACGUCCCUGCCCUUUGUACACACCGCCCGUCGCU
>SMBZZ361        314 bp
UAACCUGCUAAAUAGCCCGGCUAGCUUUGGCUGGUCGCUGGCUUCUUAGAGGGACUAUCGGCUCAAGCCGAUGGAAGUUUGAGGCAAUAACAGGUCUGUGAUGCCCUUAGAUGUUCUGGGCCGCACGCGCGCUACACUGACAGGGUCAGCGAGUACAUCACCUUGGCCGAGAGGUCCGGGUAAUCUUGUUAAACCCUGUCGUGCUGGGGAUAGAGCAUUGCAAUUAUUGCUCUUCAACGAGGAAUGCCUAGUAGGCACGAGUCAUCAGCUCGUGCCGAUUACGUCCCUGCCCUUUGUACACACCGCCCGUCGCU
>SMBZZ362        314 bp
TGACCTGCTAAATAGCCAGGTTCACTTTTGTGGGCCGCCGGCTTCTTAGAGGGGCTTTTGGCTCAAGCCAATGGAAGTACGAGGCAATAACAGGTCTGTGATGCCCTTAGATGTTCTGGGCCGCACGCGCGCTACACTGCCAGAGCCAGCGAGTACATCACCTTGGCCGAAAGGTCTGGTTAATCTTGTTAAACTCTGTCGTGCTGGGGATAGAGCATTGCAATTATTGCTCTTCAACGAGGAATGCCTAGTAAGCGCAAGTCATCAGCTTGCGTTGATTACGCCCCTGCCCTTTGTACACACCGCCCGTCGCT
>SMBZZ363        314 bp
UAACCUGCUAAAUAGCCCGUAUUGCUUUGGCAGUACGCCGGCUUCUUAGAGGGACUAUCGGCUCAAGCCGAUGGAAGUUUGAGGCAAUAACAGGUCUGUGAUGCCCUUAGAUGUUCUGGGCCGCACGCGCGCUACACUGACAGGGCCAGCGAGUACAUCACCUUGGCCGAGAGGCCCGGGUAAUCUUGUUAAACCCUGUCGUGCUGGGGAUAGAGCAUUGCAAUUAUUGCUCUUCAACGAGGAAUGCCUAGUAGGCACGAGUCAUCAGCUCGUGCCGAUUACGUCCCUGCCCUUUGUACACACCGCCCGUCGGU
>SMBZZ364        314 bp
TAACCTGCTAAATAGCCCGTATTGCTTTGGCAGTACGCCGGCTTCTTAGAGGGACTAGCGGCTCAAGCCGATGGAAGTTTGAGGCAATAACAGGTCTGTGATGCCCTTAGATGTTCTGGGCCGCACGCGCGATACACTGACAGAGCCAGCGAGTACATCACCTTGGCCGAAAGGTCTGGGTAATCTTGTTAAACTCTGTCGTGCTGGGGATAGAGCATTGCAATTATTGCCCTTCAACGAGGAATGCCTAGTAAGCGCAAGTCATCAGCTTGCGTTGATTACGTCCCTGCCCTTTGTACACACCGCCCGTCGCT
>SMBZZ365        314 bp
UAACCUACUAACUAGCCCGUAUUGCUUUGGCAGUACGCUGGCUUCUUAGAGGGACUCUCGGUGCAAGCCGAGGGAAGUUUGAGGCAAUAACAGGUCUGUGAUGCCCUUAGAUGUUCUGGGCCGCACGCGCGCUACACUGACAGAGCCAACGAGUUCAUUUCCUUAGCCGAAAGGUUUGGGUAAUCUUGCUAAACUCUGUCGUGCUGGGGAUAGAGCAUUGCAAUUAUUGCUCUUCAACGAGGAAUGCCUAGUAAGCGCAUGUCAUCAGCAUGCGUUGAUUACGUCCCUGCCCUUUGUACACACCGCCCGUCGCU
>SMBZZ366        314 bp
UAACCUGCUAAAUAGCCCGUAUUGCUUUGGCAGUACGCCGGCUUCUUAGAGGGACUAUCGGCUCAAGCCGAUGGAAGUUUGAGGCAAUAACAGGUCUGUGAUGCCCUUAGAUGUUCUGGGCCGCACGCGCGCUACACUGACAGAGCCAACGAGUUCAUCACCUUGGCCGGAAGGUCUGGGUAAUCUUGUUAAACUCUGUCGUGCUGGGGAUAGAGCAUUGCAAUUAUUGCUCUUCAACGAGGAAUGCCUAGUAAGCGCAUGUCAUCAGCAUGCGUUGAUUACGUCCCUGCCCUUUGUACACACCGCCCGUCGCU
>SMBZZ367        314 bp
TGACCTGCTAAATAGCCAGGTTCCCTTTTGTGGGCCGCCGGCTTCTTAGAGGGACTTTTGGCTCAAGCCAATGGAAGTACGAGGCAATAACAGGTCTGTGATGCCCTTAGATGTTCTGGGCCGCACGCGCGCTACACTGACAGAGCCAGCGAGTACATGACCTTGGCCGAAAGGTCTGGGTAATCTTGTTAAACTCTGTCGTGCTGGGGATAGAGCATTGCAATTATTGCTCTTCAACGAGGAATGCCTAGTAAGCGCAAGTCATTAGCTTGCGTTGATTACGTCCCTGCCCTTGGTACACACCGCCCGTCGCT
>SMBZZ368        314 bp
UAACCUGCUAAAUAGCCAGGCCCGCUUUGGCGGGUCGCCGGCUUCUUAGAGGGACUAUCGGCUCAAGCCGAUGGAAGUUUGAGGCAAUAACAGGUCUGUGAUGCCCUUAGAUGUUCUGGGCCGCACGCGCGCUACACUGACAGAGCCAACGAGUUCAUUUCCUUAGCCGAAAGGUUUGGGUAAUCUUGUUAAACUCUGUCGUGCUGGGGAUAGAGCAUUGCAAUUAUUGCUCUUCAACGAGGAAUGCCUAGUAGGCACGAGUCAUCAGCUCGUGCCGAUUACGUCCCUGCCCUUUGUACACACCGCCCGUCGCU
>SMHZZ215        314 bp
UAACCUGCUAAAUAGCCAGGCUAGCUUUGGCUGGUCGCCGGCUUCUUAGAGGGACUAUCGGCUCAAGCCGACGGAAGUUUGAGGCAAUAACAGGUCUGUGAUGCCCUUAGAUGUUCUGGGCCGCACGCGCGCUACACUGACAGAGCCAACGAGUUAUUCACCUUGGCCGGAAGGUCUGGGUAAUCUUGUUAAACUCCGUCGUGCUGGGGAUAGAGCAUUGCAAUUAUUGCUCUUCAACGAGGAAUCCCUAGUAAGCGCAAGUCAUCAGCUUGCGUUGAUUACGUCCCUGCCCUUUGUACACACCGCCCGUCGCU
>SMHZZ216        314 bp
TAACCTACTAACTAGCCCGTATTGCTTTGGCAGTACGCTGGCTTCTTAGAGGGACTCTCGGTGCAAGCCGAGGGAAGTTTGAGGCAATAACAGGTCTGTGATGCCCTTAGATGTTCTGGGCCGCACGCGCGCCACACTGACAGAGCCAGCGAGTACATCACCTTGGCCGAAAGGTCTGGGTAATCTTGTTAAACTCTGTCGTGCTGGGGATAGAGCATTGCAATTATTGCTCTTCAACGAGGAATGCCTAGTAAGCGCAAGTCATCAGCTTGCGTTGATTACGTCCCTGCCCGTTGTACACACCGCCCGTCGCT
>SMHZZ217        314 bp
UAACCUGCUAAAUAGCCAGGCCCGCUUUGGCGGGUCGCCGGCUUCUUAGGGGGACUAUCGGCUCAAGCCGAUGGAAGUGCGCGGCAAUAACAGGUCUGUGAUGCCCUUAGAUGUUCUGGGCCGCACGCGCGCUACACUGACAGGGUCAGCGAGUACAUCACCUUGGCCGAGAGGUCCGGGUAAUCUUGUUAAACCCUGUCGUGCUGGGGAUAGAGCAUUGCAAUUAUUGCUCUUCAACGAGGAAUGCCUAGUAGGCACGAGUCAUCAGCUCGUGCCGAUUACGUCCCUGCCCUUGGUACACACCGCCCGUCGCU
>SMBZZ369        314 bp
TAACCTGCTAAATAGTATCGCAAACCGGCGTTTGTAGATGCTTCTTAGAGGGACTGACCACGTTTAGTGGTAGGAAGTTTGAGGCAATAACAGGTCTGTGATGCCCTTAGATGTTCTGGGCCGCACGCGCGCTACACTGACAAAGTCAGCGAGTATATAACCTTGGCCGGAAGGTCCGGGCAATCTTGTGAAACTTTGTCGTGCTGGGGTTAGACCATTGCAATTATTGGTCTTCAACGAGGAATTCCTAGTAAGCGCAAGTCATCAGCTTGCGTTGATTACGTCCCTGCCCTTTGGACACACCGCCCATCGCT
>SMBZZ370        314 bp
TAACCTGCTAAATAGGGCAGTCAATATTTTATTGGCTGGTCTTCTTAGAGGGACTAACCACATCTAGTGGTTGGAAGTTTGAGGCAATAACAGGTCTGTGATGCCCTTAGATGTTCTGGGCCGCACGCGCGCTACACTGATGAAGGCAGCGAGTATATAACCTTGGCCGGAAGGTCTGGGCAATCTTGTGAAACTTCATCGTGCTGGGGATAGACCATTGTAATTATTGGTCTTCAACGAGGAATTCCTAGTAAGCGCAAGTCATCAGCTTGCGTTGATTACGTCCCTGCCCTTTGTACACACCGCCCGTCGGT
>SMHZZ218        314 bp
UAACCUGCUAAAUAGGGUUGCGAUGUUUUUAAUCGUAAGUCUUCUUAGGGGGACUAACUACAUUUAGUGGUUGGAAGUUUGAGGCAAUAACAGGUCUGUGAUGCCCUUAGAUGUUCUGGGCCGCACGCGCGCUACACUGAUGAAGGCAGCGAGUAUAUAACCUUGACCGGAAGGUCUGGGCAAUCUUGUGAAACUUCAUCGUGCUGGGGAUAGACCAUUGCAAUUAUUGGUCUUCAACGAGGAAUUCCUAGUAAGCGCAAGUCAUCAGCUUGCGUUGAUUACGUCCCUGCCCUUUGUACACACCGCCCGUCGGU
>SMHZZ219        314 bp
UAACCUGCUAAAUAGUUACGUUCACUCUGGUGGACGCCUAACUUCUUAGAGGGACUAUGGAUGUUUAAUCCAUGGAAGUUUGAGGCAAUAACAGGUCUGUGAUGCCCUUAGAUGUUCUGGGCCGCACGCGCGCUACACUGAUGAAGUCAACGAGUAUUCACCUUGGCCGGAAAGUCUGGGUAAUCUUGUGAAACUUUAUCGUGCUGGGGAUAGACCAUUGCAAUUAUUGGUCUUCAACGAGGAAUUCCUAGUAAGCGCGAGUCAUCAACUCGCGUUGAUUACGUCCCUGCCCUUUGUACACACCGCCCGUCGCU
>SMHZZ220        314 bp
TAACCTGCTAAATAGTTACGTTCACTTTGGTGGACGCCTAACTTCTTAGAGGGACTATGGATGTTTAATCCATGGAAGTTTGAGGCAATAACAGGTCTGTGATGCCCTTAGATGTTCTGGGCCGCACGCGCGCTACACTGATGAAGTCAACGAGTATTCACCTTGGCTGGAAAGTCTGGGTAATCTTGTGAAACTTCATCGTGCTGGGGATAGTCCATTGCAATTATTGGACTTGAACGAGGAATTCCCAGTAAGCGTGAGTCATCAGCTCGCGTTGATTACGTCCCTGCCCTTTGTACACACCGCCCGTCGCT
>SMHZZ221        314 bp
UAACCUGCUAAAUAGUUAUAUUCACUCUGGUGGAUACCUAACUUCUUAGAGGGACUAUGGAUGUUUAAUCCAUGGAAGUUUGAGGCAAUAACAGGUCUGUGAUGCCCUUAGAUGUUCUGGGCCGCACGCGCGCUACACUGAUGAAGUCAAUGAGUAUUCACCUUGGCUGGAAAGUCUGGGUAAUCUUGUGAAACUUUAUCGUGCUGGGGAUAGUCACUUGUAAUUAUUGGACUUAAACGAGGAAUUCCUAGUAAGUGCAAGUCAUCAGCUUGCGUUGAUUACGUCCCUGCCCUUUGGACACACCGCCCGUCGCU
>SMBZZ371        314 bp
TAACCTGCTAACTAGTTACGCAAACTTTCGAGTTTGTGGACAACTTCTTAGAGGGACTATCTGTGTCTAGCAGATGGAAGTTTGAGGCAATAACAGGTCTGTGATGCCCTTAGATGTTCTGGGCCGCACGCGCGCTACACTGACAAAATCAACGAGTATCATCCTTGGCCGGAAGGTCTGGGTAATCTTGTGAAACTTTATCGTGCTGGGGATAGTCACTTGTAATTTTGACTTGAACGAGGAATTCCTAGTAAGCGTGAGTCATCAGCTCGCGTTGATTACGTCCCTGCCCTTTGTACTCACCGCCCGTCGTT
>SMBZZ372        314 bp
TAACCTGCTAAATAGTTACGTTAACAATTGTTGGCGGTTTTAACTTCTTAGAGGGACTATTGATGTTTAATCAATGGAAGTTTGAGGCAATAACAGGTCTGTGATGCCCTTAGATGTTCTGGGCCGCACGCGCGCTACACTGATGAAGTCAACGAGTATTCACCTTGGCTGGAAAGTCTGGGTAATCTTGTGAAACTTTATCGTGCTGGGGATAGTCACTTGTAATTTTGACTTGAACGAGGAATTCCTAGTAAGCGTGAGTCATCAGCTCGCGTTGATTACGTCCCTGCCCTTTGTACACACCGCCCGTCGTT
>SMBZZ373        314 bp
TAACCTGCTAAATAGTTATATTCACTCTGGTGGATACCTAACTTCTTAGAGGGACTATGGATGTTTAATCCATGGAAGTTTGAGGCAATAACAGGTCTGTGATGCCCTTAGATGTTCTGGGCCGCACGCGCGCTACACTGATGAAGTCAACGAGTACTCACCTTGGATGGAAAGTCTGGGTAATCTTTTGAAACTTTGTCGTGCTGGGGATAGTCCCTTGCAATTATTGGACTTGAACGAGGAATTCCTAGTAAGCGCAAGTCATCAGCTTGCGTTGATTACGTCCCTGCCCTTTGTACACACCGCCCGTCGCT
>SMHZZ222        314 bp
UAACCUGCUAAAUAGUUAUAUUCACUCUGGUGGAUACCUAACUUCUUAGAGGGACUAUGGAUGUUUAAUCCAUGGAAGUUUGAGGCAAUAACAGGUCUGUGAUGCCCUUAGAUGUUCUGGGCCGCACGCGCGCUACACUGAUGAAGUCAACGAGUAUUCACCUUGGCUGGAAAGUCUGGGUAAUCUUGUGAAACUUUGUCGUGCUGGGGAUAGACCAUUGCAAUUAUUGGUCUUCAACGAGGAAUUCCUAGUAAGCGCAAGUCAUCAGCUUGCGUUGAUUACGUCCCUGCCCUUUGUACACACCGCCCGUCGUU
>SMBZZ374        314 bp
TGACCTGCTAAATAGCCCAACTCACTTTTGTGGGTTGCTGGCTTCTTAGAGGGACTTTTGGCTCAAGCCAATGGAAGTACGAGACAAAAACAGGTCTGTGATGCCCTTAGATGTTCTGGGCCGCACGCGCGCTACACTGACAGGGCCAGCGAGTACATCACCTTGGCCGAAAGGTCTGGGTAATCTTGTTAAACCCTGTCGTGCTGGGGATAGAGCATTGCAATTATTGCTCTTCAACGAGGAATGCCTAGTAACCGCAAGTCATCAGCTTGCGTTGATTACGTCCCTGCCCTTTGTACACACCGCCCGTCGCT
>SMBZZ375        314 bp
CTACCTGTCATACTACGACTGTTGATGCGAATCGGCAGGCGTTCTATGAGGGACTGACTGGGGTTACCAGTAGGAAGTTTGAGGCAATAACAGGTCTGTGATGCCCTTAGATGTTCTGGGCCGCACGCGCGCTACACTGATGAAGGCAGCGAGTCTATAACCTTGACCGGAAGGTCTGGGTAATCTTGTGAAACTTCATCGTGCTGGGGATAGACCATTGCAATTTTTGGTCTTCAACGAGGAATTCCTAGTAAGCGCAAGTCATCAGCTTGCGTTGATTACGTCCCTGCCCTTTGTACACACCGCCCGTCGAT
>SMBZZ376        314 bp
UAACCUGCUAAAUAGUUAUAUUCACUCUGGUGGAUACCUAACUUCUUAGAGGGACUAUGGAUGUUUAAUCCAUGGAAGUUUGAGGCAAUAACAGGUCUGUGAUGCCCUUAGAUGUUCUGGGCCGCACGCGCGCUACACUGACGAAGGCAGCAAGUAUUCACCUUGACCGGAAGGUCUGGGUAAUCUUUUGAAACUUUGUCGUGCUGGGGAUAGUCCCUUGCAAUUAUUGGACUUAAACGAGGAAUUCCUAGUAAGUGCAAGUCAUCAGCUUGCGUUGAUUACGCCCCUGCCCUUUGUACACACCGCCCGUCGCU
>SMBZZ377        314 bp
TAACCTGCTAAATAGTTATATTCACTCTGGTGGATACCTAACTTCTTAGAGGTACTATGGATGTTTAATCCATGGAAGTTTGAGGCAATAACAGGTCTGTGATGCCCTTAGATGTTCTGGGCCGCACGCGCGCTACACTGATGAAGTCAACGAGTATTCACCTTGGCCGGAAGGTCTGGGTAATCTTCTGAAACTTCGTCGTGCTGGGGATAGTCCCTTGCAATTATTGGACTTCAACGAGGAATACCTAGTAAGCGTGAGTCATCAGCTCACGTTGATTACGTCCCTGCCCTTTGTACACACCGCCCGTCGCT
>SMBZZ378        314 bp
UAACCCGCUAAAUAGUUGCGUUCACUUUGGUGGACGAUCAACUUCUUAGAGGGACUAUGGAUGUUUAAUUCAUGGAAGUUUGAGGCAAUAACAGGUCUGUGAUGCCCUUAGACGUUCUGGGCCGCACGCGCGCUACACUGAUAAAGGCAGCAAGUAUCUACCUUGGCCGGAAGGCCUGGGUAAUCUUUUGAAACUUUAUCGUGCUGGGGAUAGUCCCUUGCAAUUUUUGGACUUGAACGAGGAAUUCCUAGUAAGCGCAAGUCAUCAGCUUGCGUUGAUUACGUCCCUGCCCUUUGUACACACCGCCCGUCGCU
>SMBZZ379        314 bp
UAACCUGCUAAAUAGUUGCGUUCACUUUGGUGGACGAUCAACUUCUUAGAGGGACUAUGGAUGUUUAAUUCAUGGAAGUUUGAGGCAAUAACAGGUCUGUGAUGCCCUUAGAUGUUCUGGGCCGCACGCGCGCUACACUGACGAAGGCAGCAAGUAUUCACCUUGACCGGAAGGUCCGGGUAAUCUUUUGAAACUUUGUCGUGCUGGGGAUAGACCAUUGUAAUUUUUGGUCUUCAACGAGGAAUUCCUAGUAAGCGCGAGUCAUCAGCUCGCGUUGAUUACGUCCCUGCCCUUUGUACACACCGCCCGUCGCU
>SMHZZ223        314 bp
UAACCUGCUAAAUAGUUAUCUCCACUCUGGUGGAUACCUAACUUCUUAGAGGGACUAUGGAUGUUUAAUCCAUGGAAGUUUGAGGCAAUAACAGGUCUGUGAUGCCCUUAGAUGUUCUGGGCCGCACGCGCGCUACACUGGUGAAGUCAACGAGUAUUCACCUUGGCUGGAAAGUCUGGGUAAUCUUGUGAAACUUUAUCGUGCUGGGGAUAGUCCUUUGCAAUUAUUGGACUUGAACGAGGAAUUCCUAGUAAGCGUGAGUCAUCAGCUCGCGUUGAUUACGUCCCUGCCCUUUGUACACACCGCCCGUCGCU
>SMHZZ224        314 bp
UAACCUGCUAAAUAGCCAGGCCCGCUUUGGCGGGUCGCAGGCUUCUUAGAGGGACUAUCGGCUCAAGCCGAUGGAAGUUUGAGGCAAUAACAGGUCUGUGAUGCCCUUAGAUGUUCUGGGCCGCACGCGCGCUGCACUGACAGAGCCAACGAGUUCAUUUCCUUAGCCGAAAGGUUUGGGUAAUCUUGUUAAACUCUGUCGUGCUGGGGAUAGAGCAUUGCAAUUAUUGAUCUUCAACGAGGAAUUCCUAGUAAGCGUGAGUCAUCAGCUCGCGUUGAUUACGUCCCUGCCCUUUGUACACACCGCCCGUCGCU
>SMHZZ225        314 bp
UAACCUGCUAAAUAGUUGCGUCAACUCUGGUUUACGACAACUUCUUAGAGGGACUAUUGGCGAUUAGUCAAUGGAAGUUUGAGGCAAUAACAGGUCUGUGAUGCCCUUAGAUGUUCUGGGCCGCACGCGCGCUACACUGAUAAAGGCAACAAGUAAUUCACCUUGGCCGGAGGGUCUGGGUAAUCUUUUGAAACUUUAUCGUGCUGGCGAUAGUCCUUUGCAAUUAUUGGACUUAAACGAGGAAUUCCUAGUAAGCGUGAGUCAUCAGCUCGCGUUGAUUACGUCCCUGCCCUUGGUACACACCGCCCGUCGCU
>SMHZZ226        314 bp
UAACCUGCUAAAUAGUUAUAUUCACUCUGGUGGAUACCUAACUUCUUAGAGGGACUAUGGAUGUUUAAUCCAUGGAAGUUUGAGGCAAUAACAGGUCUGUGAUGCCCUUAGAUGUUCUGGGCCGCACGCGCGCUACACUGAUGAAGUCAACGAGUAUUCACCUUGGCUGGAAAGUCUGGGUAAUCUUGUGAAACUUCAUCGUGCUGGGGAUAGUCCCUUGUAAUUAUUGGACUUGAACGAGGAAUUCCUAGUAAGCACAAGUCAUCAGCUUGUGCUGAUUACGUCCCUGCCCUUGGUACACACCGCCCGUCGCU
>SMHZZ227        314 bp
UAACCUGCUAAAUAGCCAGGCCCGCUUUGGCGGGUCGCCGGCUUCUUAGAGGGACUAUCGGCUCAAGCCGAUGGAAGUUUGAGGCAAUAACAGGUCUGUGAUGCCCUUAGAUGUUCUGGGCCGCACGCGCGCUACACUGACAGAGCCAACGAGUUCAUUUCCUUAGCCGAAAGGUUUGGGUAAUCUUGUUAAACUCUGUCGUGCUGGGGAUAGAGCAUUGCAAUUAUUGGUUUUCAACGAGGAAUUCCUAGUAAGCGCGAGUCAUCAGCUUGCGUUGAUUACGUCCCUGCCCUUUGUACACACCGCCCGUCGGU
>SMHZZ228        314 bp
UAACCUGCUAAAUAGCCCAGUCGACUAUGGUUGGCUGCUGGCUUCUUAGAGGGACUAUUGGCGUUUAGCCAAUGGAAGUUUGAGGCAAUAACAGGUCUGUGAUGCCCUUAGAUGUUCUGGGCCGCACGCGCGCUACACUGACGGAGCCAACGAGUCUUUUCCUUGUCCGGAAGGACUGGGUAAUCUUGUGAAACUUCAUCGUGCUGGGGAUAGACCAUUGCAAUUUUUGGUCUUCAACGAGGAAUUCCUAGUAAGCGCAAGUCAUCAGCUUGCGUUGAUUACGUCCCUGCCCUUGGUACACACCGCCCGUCGAU
>SMHZZ229        314 bp
TAACCTGCTAAATAGTTATATTCACTCTGGTGGATACCTAACTTCTTAGAGGGACTATGGATGTTTAATCCATGGAAGTTTGAGGCAATAACAGGTCTGTGATGCCCTTAGATGTTCTGGGCCGCACGCGCGCTACACTGATGAAGTCAACGAGTATTCACCTTGGCTGGAAAGTCTGGGTAATCTTGTGAAACTTTATCGTGCTGGGGGTTGTCCCTTGTAATTTTTGGACATCAACGAGGAATTCCTAGTAAGCGCGAGTCATCAACTCGCACTGATTACGTCCCTGCCCTTTGTACACACCGCCCGTCGCT
>SMHZZ230        314 bp
UAACCUGCUAAAUAGUUGCGUCAACUCUGGUUGACGACAACUUCUUAGAGGGACUAUUGGCGAUUAGUCAAUGGAAGUUUGAGGCAAUAACAGGUCUGUGAUGCCCUUAGAUGUUCUGGGCCGCACGCGCGCUACACUGAUAAAGGCAACAAGUAAUUCACCUUGGCCGGAAGGUCUGGGUAAUCUUUUGAAACUUCAUCGUGCUGGGGAUAGAUCUUUGCAAUUUUCGAUCUUAAACGAGGAAUUCCUAGUAAGCGCAAGUCAUCAGCUUGCGUUGAUUACGUCCCUGCCCUUUGUACACACCGCCCGUCGCU
>SMBZZ380        314 bp
UAACCUGCUAAAUAGUUGCGUUCACUUUGGUGGACGAUCAACUUCUUAGAGGGACUAUGGAUGUUUAAUUCAUGGAAGUUUGAGGCAAUAACAGGUCUGUGAUGCCCUUAGAUGUUCUGGGCCGCACGCGCGCUACACUGACGAAGGCAGCAAGUAUUCACCUUGACCGGAAGGUCUGGGUAAUCUUUUGAAACUUCAUCGUGCUGGGGAUAGUUCAUUGUAAUUAUUGGACUUGAACGAGGAAUUCCUAGUAAGCACAAGUCAUCAGCUUGUGCUGAUUACGUCCCUGCCCUUUGUACACACCGCCCGUCGCU
>SMBZZ381        314 bp
UAACCUGCUAAAUAGUUACGUUCACUUUGGUGGACGCCUAACUUCUUAGAGGGACUAUGGAUGUUUAAUCCAUGGAAGUUUGAGGCAAUAACAGGCCUGUGAUGCCCUUAGAUGUUCUGGGCCGCACGCGCGCUACACUGAUGAAGUCAACGAGUAUUCACCUUGGCUGGAAAGUCUGGGUAAUCUUGUGAAACUUUAUCGUGCUGGGGAUAGUCACUUGUAAUUAUUGGACUUCAACGAGGAAUACCUAGUAAGCGUGAGUCAUCAGCUCACGUUGAUUACGUCCCUGCCCUUUGUACACACCGCCCGUCGCU
>SMHZZ231        314 bp
UAACCUGCUAAAUAGUUGCGUUCACUUUGGUGGACGAUCAACUUCUUAGAGGGACUAUGGAUGUUUAAUUCAUGGAAGAUUGAGGCAAUAACAGGUCUGUGAUGCCCUUAGAUGUUCUGGGCCGCACGCGCGCUACACUGACAAAGGCAGCAAGUAUUCACCUUGACCGGAAGGUCUGGGUAAUCUUGUGAAACUUCAUCGUGCUGGGGAUAGAGCAUUGCAAUUAUUGCUCUUCAACGAGGAAUUCCUAGUAAGCGCGAGUCAUCAGCUCGCGUUGAUUACGUCCCUGCCCUUUGUACACACCGCCCGUCGCU
>SMHZZ232        314 bp
UAACCUGCUAAAUAGUUGCGUUCACUUUGGUGGACGAUCAACUUCUUAGAGGGACUAUGGAUGUUUAAUUCAUGGAAGUUUGAGGCAAUAACAGGUCUGUGAUGCCCUUAGAUGUUCUGGGCCGCACGCGCGCUACACUGACAAAGGCAGCAAGUAUUCACCUUGACCGGAAGGUCUGGGUAAUCUUGUGAAACUUCAUCGUGCUGGGGAUAGACCAUUGCAAUUUUUGGUCUUCAACGAGGAAUUCCUAGUAAGCGCAAGUCAUCAGCUUGCGUUGAUUACGUCCCUGCCCUUUGUACACACCGCCCGUCGAU
>SMHZZ233        314 bp
UAACCUGCUAAAUAGUUACGCUAACUCUGGUUGGUGAUUAACUUCUUAGAGGGACUAUGGAUUUUUAAUCCAUGGAAGUUUGAGGCAAUAACAGGUCUGUGAUGCCCUUAGAUGUUCUGGGCCGCACGCGCGCUACACUGAUGAAGUCAGCGAGUUUUUUCCUUGGCCGGAAGGUCUGGGUAAUCUUGUGAAACUUCAUCGUGCUGGGGAUAGAGCAUUGCAAUUAUUGCUCUUCAACGAGGAAUUCCUAGUAAGCGCGAGUCAUCAGCUCGCGUUGAUUACGUCCCUGCCCUUUGUACGCACCGCCCGUCGCU
>SMBZZ382        314 bp
UAACCUGCUAAAUAGUUGCGUCAACUCUGGUUGACGACACCUCCUUAGAGGGACUAUUGGCGAUUAGUCAAUGGAAGUUUGAGGCAAUAACAGGUCUGUGAUGCCCUUAGAUGUUCUGGGCCGCACGCGCGCUACACUGAUAAAGGCAACAAGUAAUUCACCUUGGCCGGAAGGUCUGGGUAAUCUUUUGAAACUUUACCGUGCUGGGGAUAGUCCUUUGCAAUUAUUGGACUUAAACGAGGAAUUCCUAGUAAGCGUGAGUCAUCAGCUCGCGUUGAUUACGUCCCUGCCCUUUGUACACACCGCCCGUCGCU
>SMBZZ383        314 bp
TAACCTGCTAAATAGTTGCGTAAACTCTGGTTTATGGCAACTTCTTAGAGGGACTATTGGCGATTAGTCAATGGAAGTTTGAGGCAATAACAGGTCTGTGATGCCCTTAGATGTTCTGGGCCGCACGCGCGCTACACTGATAAAGGCAACGAGTAATTCACCTTGGCCGGAAGGTCTGGGTAATCTTTTGAAACTTTATCGTGCTGGGGATAGTCCATTGCAATTTTTGGTCTTCAACGAGGAATTCCTAGTAAGCGCATGTCATCAGCATGCGTTGATTACGTCCCTGCCCTTTGTACACACCGCCCGTCGCT
>SMHZZ234        314 bp
UAACCUGCUAAAUAGUUAUAUUCACUCUGGUGGAUACCUAACUUCUUAGAGGGACUAUGGAUGUUUAAUCCAUGGAAGUUUGAGGCAAUAACAGGUCUGUGAUGCCCUUAGAUGUUCUGGGCCGCACGCGCGCUACACUGAUGAAGUCAACGAGUAUUCACCUUGGCUGGAAGGUCCGGGUAAUCUUUUGAAACUUCAUCGUGCUGGGGAUAGAGCAUUGCAAUUAUUGCUCUUCAACGAGGAAUUCCUAGUAAGCGUGAGUCAUCAGCUCGCGUUGAUUACGUCCCUGCCCUUUGUACACACCGCCCGUCGCU
>SMBZZ384        314 bp
TAACCTGCTAAATAGTTGCGTAAACTCTGGTTTATGGCAACTTCTTAGAGGGACTATTGGCGATTAGTCAATGGAAGTTTGAGGCAATAACAGGTCTGTGATGCCCTTAGATGTTCTGGGCCGCACGCGCGCTACACTGATAAAGGCAACGAGTAATTCACCTTGGCCGGAAGGTCTGGGTAATCTTTTGAAGCTTTATCGTGCTGGGGATAGTCCTTTGCAATTATTGGTCTTCAACGAGGAATTCCTAGTAAACGCAAGTCATCAACTTGCATTGATTACGTCCCTGCCCTTTGTACACTCCGCCCGTCGCT
>SMBZZ385        314 bp
UAACCUGCUAAAUAGUUAUAUUCACUCUGGUGGAUACCUAACUUCUUAGAGGGACUAUGGAUGUUUAAUCCAUGGAAGUUUGAGGCAAUAACAGGUCUGUGAUGCCCUUAGAUGUUCUGGGCCGCACGCGCGCUACACUGAUGAAGUCAACGAGUAUUCACCUUGGCUGGAAAGUCUGGGUAAUCUUUUGAAACUUUAUCGUACUGGGGAUAGUCCUUUGCAAUUAUUGGACUUCAACGAGGAAUUCCAAGUAAGCGUGAGUCAUCAGCUCGCGUUGAUUACGUCCCUGCCCUUUGUACACACCGCCCGUCGCU
>SMBZZ386        314 bp
TAACCTGCTAAATAGTCGCGGGAACTTGCGTTTCTGGCGACTTCTTAGAGGGACTAACCACGTTTAGTGGTTGGAAGTTTGAGGCAATAACAGGTCTGTGATGCCCTTAGATGTTCTGGGCTGCACGCGCGCTACACTGATAGAGGCAGCGAGTCTACAACCTTGACCGGAAGGTCTGGGAAATCTTGTGAAACTCTATCGTGCTGGGGATAGTCCTTTGCAATTATTGGACTTCAACGAGGAATTCCTAGTAAGCGTGAGTCATCAGCTCGCGTTGATTACGTCCCTGCCCTTTGTACACACCGCCCGTCGCT
>SMHZZ235        314 bp
UAACCUGCUAAAUAGUUGCGUCAACUCUGGUUUAUGGCAACUUCUUAGAGGGACUAUUGGCGAUUAGUCAAUGGAAGUUUGAGGCAAUAACAGGUCUGUGAUGCCCUUAGAUGUUCUGGGCCGCACGCGCGCUACACUGAUAACAGCAACAAGUAAUUCACCUUGGCCGGAAGGUCCGGGUAAUCUUCUGAAAUGUUAUCGUGCUGGGGAUAGUCCUUUGCAAUUAUUGGACUUCAACGAGGAAUUCCUAGUAAGCGUGAGUCAUCAGCUCGCGUUGAUUACGUCCCUGCCCUUUGUACACACCGCCCGUCGCU
>SMHZZ236        314 bp
UAACCUGCUAAAUAGUCGCGGGAAAUUGCGUUUCUGGCGACUUCUUAGAGGGAUUAACCACGUUUAGUGGUUGGAAGUUUGAGGCAAUAACAGGUCUGUGAUGCCCUUAGAUGUUCUGGGCUGCACGCGCGCUACACUGAUAGAGGCAGCGAGUCUACAACCUUGACCGGAAGGUCUGGGAAAUCUUGUGAAACUCUAUCGUGCUGGGGAUAGACCAUUGCAAUUAUUGGUCUUCAACGAGGAAUUCCUAGUAAGCGCAAGUCAUCAGCUUGCGUUGAUUACGUCCCUGCCCGUGGUACACACCGCCCGUCGCU
>SMHZZ237        314 bp
TAACCTGCTAAATAGTTATATTCACTCTGGTGGATACCTAACTTCTTAGAGGGACTATGGATGTTTAATCCATGGAAGTTTGAGGCAATAACAGGTCTGTGATGCCCTTAGATGTTCTGGGCCGCACGCGCGCTACACTGATGAAGTCAACGAGTATTCACCTTGGCTGGAAAGTCTGGGTAATCTTTTGAAACTTTATCGTGCCGGGGATAGACCATTGCAATTATTGGTCTTCAACGAGGAATTCCTAGTAAGCGTGAGTCATCAGCTCACGTTGATTACGTCCCTGCCCTTTGTACACACCGCCCGTCGCT
>SMHZZ238        314 bp
TAACCTGCTAAATAGTTGCGTTCACTTTGGTGGACGATCAACTTCTTAGAGGGACTATGGATGTTTAATTCATGGAAGTTTGAAGCAATAACAGGTCTGTGATGCCCTTAGATGTTCTGGGCCGCACGCGCGCTACACTGACGAAGGCAGCAAGTATTCACCTTGACCGGAAGGTCTGGGTAATCTTTTGAAACTTTGTCGTGCTGGGGATAGTCCCTTGCAATTATTGGTCTTCAACGAGGAATTCCTAGTAAATGCGTGTCATTAGCACGCGTTGATTACGTCCCTGCCCTTGGTACACACCGCCCGTCGCT
>SMHZZ239        314 bp
TAACCTGCTAAATAGTTGGGCCAACTCTGGTTGGTGATCAACTTCTTAGAGGGACTATAGACGTTTAGTCTATGGAAGTTTGAGGCAATAACAGGTCTGTGATGCCCTTAGATGCTCTGGGCCGCACGCGCGCTACACTGACGAAGGCAGCAAGTATTCACCTTGACCGGAAGGTCTGGGTAATCTTTTGAAACTTTGTCGTGCTGGGGATAGTCCCTTGCAATTATTGGACTTAAACGAGGAATTCCTAGTAAGTGCAAGTCATCAGCTTGCGTTGATTACGTCCCTGCCCTTTGTACACACCGCCCGTCGCT
>SMHZZ240        314 bp
UAACCUGCUAAAUAGUUACGUUCACUUUGGUGGAUGCUUAACUUCUUAGAGGGACUAUGGAUGUUUAAUCCAUGGAAGUUUGAGGCAAUAACAGGUCUGUGAUGCCCUUAGAUGUUCUGGGCCGCACGCGCGCUACACUGAUGAAGUCAACGAGUAUUCACCUUGGCUGGAAAGUCUGGGUAAUCUUUUGAAACUUUAUCGUGCUGGGGAUUGUCCCUUGGAAUUUUUGGACAUUAACGAGGAAUUCCUAGUAAGCGCAAGUCAUCAGCUUGCGUUGAUUACGUCCCUGCCCUUUGUACACACCGCCCGUCGCU
>SMHZZ241        314 bp
UAACCUGCUAAAUAGUUAUAUUCACUCUGGUGGAUACCUAACUUCUUAGAGGGACUAUGGAUGUUUAAUCCAUGGAAGUUUGAGGCAAUAACAGGUCUGUGAUGCCCUUAGAUGUUCUGGGCCGCACGCGCGCUACACUGAUGAAGUCAACGAGUAUUCACCUUGGCUGGAAAGUCUGGGUAAUCUUGUGAAACUUUAUCGUGCUGGGGAUUGUCCCUUGGAAUUUUUGGACAUUAAGGAGGAAUUCCUAGUAAGCGCAAGUCAUCAGCUUGCGUUGAUUACGUCCCUGCCCUUUGUACACACCGCCCGUCGUU
>SMHZZ242        314 bp
TAACCTGCTAAATAGTCGCGGGAACTTGCGTTTCTGGCGACTTCTTAGAGGGACTAACCACGTTTAGTGGTTGGAAGTTTGAGGCAATAACAGGTCTGTGATGCCCTTAGATGTTCTGGGCTGCACGCGCGCTACACTGATAGAGGCAGCGAGTCTACAACCTTGACCGGAAGGTCTGGGAAATCTTGTGAAACTTCATCGTGATGGGGATAGACCATTGCAATTATTGGTCTTCAACGAGGAATTCCTAGTAAGCGCGAGTCATCAGCTCGCGTTGATTACGTCCCTGCCCGTTGTACACACCGCCCGTCGCT
>SMBZZ387        314 bp
UAACCUGCUAAAUAGUUAUAUUCACUCUGGUGGAUACCUAACUUCUUAGAGGGACUAUGGAUGUUUAAUCCAUGGAAGUUUGAGGCAAUAACAGGUCUGUGAUGCCCUUAGAUGUUCUGGGCCGCUCGCGCGCUACACUGAUGAAGUCAACGAGUAUUCACCUUGGCUGGAAAGUCUGGGUAAUCUUCUGAAAUGUUAUCGUGCUGGGGAUAGUCCUUUGCAAUUAUUGGACUUUAACGAGGAAUUCCUAGUAAGCGUGAGUCAUCAGCUCGCGUUGAUUACGUCCCUGCCCUUUGUACACACCGCCCGUCGCU
>SMHZZ243        314 bp
UAGCCUGCUAAAUAGUUGCGUAAACUCUGGUUUAUGGCAACUUCUUAGAGGGACUAUAGACGUUUAGUCUAUGGAAGUUUGAGGCAAUAACAGGUCUGUGAUGCCCUUAGAUGUUCUGGGCCGCACGCGCGCUACACUGAUAAAGGCAACAAGUAAUUCACCUUGGCCGGAAGGUCUGGGUAAUCUUUUGAAACUUUAUCGUGCUGGGGAUAGUCCUUUGCAAUUAUUGGACUUUAACGAGGAAUUCCUAGUAAGCGUGAGUCAUCAGCUCGCGUUGAUUACGUCCCUGCCCUUUGUACACACCGCCCGUCGCU
>SMBZZ388        314 bp
TAACCTACTAAATAGCCAGGCTAGCTTTGGCTGGTCGCCGGCTTCTTAGAGGGACTTTCGGCTCAAGCCGAAGGAAGTTTGAGGCAATAACAGGTCTGTGATGCCCTTAGATGTTCTGGGCCGTACGCGCGCGACACTGACAGAGCCAGCGAGTTCTTCACCTTGGCCGAAAGGTCTGGGTAATCTTGTTAAACTCTGTCGTGCTGGGGATAGAGCATTGCAATTATTGCTCTTCAACGAGGAATGCCTAGTAAGCGCGTGTCATCAGCATGCGTTGATTACGTCCCTGCCCTTTGTACACACCGCCCGTCGCT
>SMHZZ244        314 bp
TAACCTGCTAAATAGTTGCATCAACTCTGGTTGATGATCAACTTCTTAGAGGGACTATAGACGTTTAGTCTATGGAAGTTTGAGGCAATAACAGGTCTGTGATGCCCTTAGATGTTCTGGGCCGCACGCGCGCTACACTGACAAAATCAACAAGTATCATCCTTGGCCGGAAGGTCTGGGTAATCTTTTGAAACTTTGTCGTGCTGGGGATAGACCATTGCAATTATTGGTCTTCAACGAGGAATTCCTAGTAAGCGCGAGTCATCAGCTCGCGTTGATTACGTCCCTGCCCTTTGTACACACCGCCCGTCGCT
>SMBZZ389        314 bp
TAACCTGCTAACTAGTCCTGCGAACTTTTGTTCGTAGCTGACTTCTTAGAGGGACTATGGATGTGTAATCCATGGAAGTTTGAGGCAATAACAGGTCTGTGATGCCCTTAGATGTTCTGGGCCGCACACGCGCTACACTGATGAAGTCAGCGAGTTTTTTCCTTGGCCGGAAGGTCCGGGTAATCTTGTGAAACTTTATCGTGCTGGGGATAGAGCATTGCAATTATTGCTCTTCAACGAGGAATTCCTAGTAAGCGCGAGTCATCAGCTCGCGTTGATTACGTCCCTGCCCTTTGTACACACCGCCCGTCGCT
>SMBZZ390        314 bp
UAACCUGCUAAAUAGUUACGUUCACUCUGGUGGACGCCUAACUUCUUAGAGGGACUAUGGAUGUUUAAUCCAUGGAAGUUUGAGGCAAUAACAGGUCUGUGAUGCCCUUAGAUGUUCUGGGCCGCACGCGCGCUACACUGAUGAAGUCAGCGAGUUUUUUCCUUGGCCGGAAGGUCCGGGUAAUCUUGUGAAACUUCAUCGUGCUGGGGAUAGAGCAUUGCAAUUAUUGCUCUUCAACGAGGAAUUCCUAGUAAGCGCGAGUCAUCAGCUCGCGUUGAUUACGUCCCUGCCCUUUGUACACACCGCCCGUCGCU
>SMBZZ391        314 bp
TAACCTGCTAAATAGTTGCGTTCACTTTGGTGGACGATCAACTTCTTAGAGGGACTATGGATGTTTAATTCATGGAAGTTTGAGGCAATACAAGGTCTGTGCTGCCCTTACATGTTCTGGGCCGCACGCGCGCTACACTGACAAAGGCAGCAAGTATTCACCTTGACCGGAAGGTCTGGGTAATCTTTTGAAACTTTGTCGTGCTGGGGATAGTCCCTTGCAATTATTGGACTTGAACGAGGAATTCCTAGTAAGCGCAAGTCATCAGCTTGCGTTGATTACGTCCCTGCCCTTTGTACACACCGCCCGTCGCT
>SMBZZ392        314 bp
TAACCTGCTAAATAGTTACGTTCACTTTGGTGGATGCTTAACTTCTTAGAGGGACTATGGATGTTTAATCCATGGAAGTTTGAGGCAATAACAGGTCTGTGATGCCCTTAGATGTTCTGGGCCGCACGCGCGCTACACTGACGAAGGCAGCGAGTATTCACCTTGGCCGGAAGGTCTGGGTAATCTTCTGAAACTTCGTCGTGCTGGGGATAGTCCCTTGCAATTATTGGACTTCAACGAGGAATACCTAGTAAGCGTGAGTCATCAGCTCACGTTGATTACGTCCCTGCCCTTTGTACACACCGCCCGTCGCT
>SMBZZ393        314 bp
TAACCTGCTAAATAGTTATATTTACTCTGGTGGATACCTAACTTCTTAGAGGGACTATGGATGTTTAATCCATGGAAGTTTGAGGCAATAACAGGTCTGTGATGCCCTTAGATGTTCTGGGCCGCACGCGCGCTACACTGATGAAGGCAACAAGTATTTTCCTAGGCCGGAAGGTCCGGGTAATCTTTTGAAACTTCATCGTGCTGGGGATAGAGCATTGCAATTATTGCTCTTCAACGAGGAATTCCTAGTAAGCGCGAGTCATCAGCTCGCGTTGATTACGTCCCTGCCCTTTGTACACACCGCCCGTCGCT
>SMHZZ245        314 bp
TAACCTGCTAAATAGTTACGTTCACTTTGGTGGATGCTTAACTTCTTAGAGGGACTATGGATGTTTAATCCATGGAAGTTTGAGGCAATAACAGGTCTGTGATGCCCTTAGATGTTCTGGGCCGCACGCGCGCTACACTGATGAGGGCAACAAGTATCAACCTTGGCTGGAAAGCCTGGGTAATCTTTTGAAACCTTATCGTGCTGGGGATAGAGCATTGCAATTATTGCTCTTCAACGAGGAATTCCTAGTAAGCGTGAGTCATCGGCTCGCGTTGATTACGTCCCTGCCCTTTGTACACACCGCCCGTCGCT
>SMBZZ394        314 bp
UAACCUGCUAAAUAGCCAGGCCGGCUUUUGCUGGUCGCCGGCUUCUUAGAGGGACUGUCAGCGUCUAGCUGACGGAAGUUUGAGGCAAUAACAGGUCUGUGAUGCCCUUAGAUGUUCUGGGCCGCACGCGCGCUACACUGAUGAAGUCAGCGAGUUUUUUCCUUGGCCGGAAGGUCCGGGUAAUCUUGUGAAACUUUAUCGUGCUGGGGAUAGAGCAUUGCAAUUAUUGCUCUUCAACGAGGAAUUCCUAGUAAGCGCGAGUCAUCAGCUCGCGUUGAUUACGUCCCUGCCCUUUGUACACACCGCCCGUCGCU
>SMBZZ395        314 bp
UAACCUGCUAAAUAGCCAGGCUAGCUUUGGCUGGUCGCCGGCUUCUUAGAGGGACUAUCGGCUCAAGCCGAUGGAAGUUUGAGGCAAUAACAGGUCUGUGAUGCCCUUAGAUGUUCUGGGCCGCACGCGCGCUACACUGACAGAGCCAACGAGUUCUUCACCUUGGCCGGAAGGUCUGGGUAAUCUUGUUAAACUCUGUCGUGCUGGGGAUAGAGCAUUGCAAUUAUUGCUCUUCAACGAGGAAUUCCUAGUAAACGCGAGUCAUCAACUCGCAUUGAUUACGUCCCUGCCCUUUGUACACACCGCCCGUCGCU
>SMBZZ396        314 bp
TAACCTGCTAAATAGTGTCGCGAACCTGCGTTCATGGATGCTTCTTAGAGGGACTGACCACGTTTAGTGGTAGGAAGTTTGAGGCAATAACAGGTCTGTGATGCCCTTAGATGTTCTGGGCCGCACGCGCGCTACACTGACAAAGTCAGCGAGTATATAACCTTGGCCGGAAGGCCTGGGCAATCTTGTGAAATTTCGTCGTGCTGGGGATAGACCATTGCAATTATTGGTCTTCAACGAGGAATTCCTAGTAAGCGCGAGTCATCAGCTCGCGTTGATTACGTCCCTGCCCTTTGTACACACCGCCCGTCGCT
>SMBZZ397        314 bp
TAACCTGCTAAATAGCCAGGCTAGCTTTGGCTGGTCGCCGGCTTCTTAGAGGGACTATCGGCTCAAGCCGATGGAAGTTTGAGGCAATAACAGGTCTGTGATGCCCTTAGATGTTCTGGGCCGCACGCGCGCTACACTGACAGAGCCAACGAGTTCTTCACCTTGGCCGGAAGGTCTGGGTAATCTTGTGAAACTTCATCGTGATGGGGATAGACCATTGCAATTATTGGTCTTCAACGAGGAATTCCTAGTAAGCGCGAGTCATCAGCTCGCGTTGATTACGTCCCTGCCCTTTGTACACACCGCCCGTCGCT
>SMBZZ398        314 bp
UAACCUGCUAAAUAGUCGCAUCAACUCUGGUUGGUGAUCGACUUCUUAGAGGGACUAUAGAUUCAAAUCUAUGGAAGUUUGAGGCAAUAACAGGUCUGUGAUGCCCUUAGAUGUUCUGGGCCGCACGCGCGCUACACUGAUAACAGCAACAAGUAAUUCACCUUGGCCGGAAGGUCAGGGUAAUCUUCUGAAAUGUUAUCGUGCUGGGGAUAGUCCUUUGCAAUUAUUGGACUUUAACGAGGAAUUCCUAGUAAGCGUGAGUCAUCAGCUCGCGUUGAUUACGUCCCUGCCCUUUGUACACACCGCCCGUCGCU
>SMBZZ399        314 bp
UAACCUGCUAAAUAGUUGCAUCAACUCUGGUUGAUGAUCAACUUCUUAGAGGGACUAUAGACGUUUAGUCUAUGGAAGUUUGAGGCAAUAACAGGUCUGUGAUGCCCUUAGAUGUUCUGGGCCGCACGCGCGCUACACCGACAAAGGCAGCAAGUAUUCACCUUGACCGGAAGGUCUGGGUAAUCUUUUGAAACUUUGUCGUGCUGGGGAUAGUCCCUUGCAAUUAUUGGACUUGAACGAGGAAUUCCUAGUAAGCGUGAGUCAUCAGCUCGCGUUGAUUACGUCCCUGCCCUUUGUACACACCGCCCGCCGUU
>SMBZZ400        314 bp
TAACCTGCTAAATAGTTACATTCACTCTGGTGGATACCTAACTTCTTAGAGGGACTATCTGTGACTAACAGATGGAAGTTTGAGGCAATAACAGGTCTGTGATGCCCTTAGATGTTCTGGGCCGCACGCGCGCTACACTGATAAAGTCAGCGAGTATTCACCTTAACCGGAAGGTTTGGGTAATCTTTTGAAACTTTATCGTGATGGGGATTGAGCATTGCAATTATTGCTCATGAACGAGGAATTCCTAGTAAGCGCGAGTCATCAGCTCGCGTTGATTACGTCCCTGCCCTTTGTACACACCGCCCGTCGAT
>SMHZZ246        314 bp
UAACCUGCUAAAUAGUUACGUUCACUUUGGUGGGUGCUUAACUUCUUAGAGGGACUAUGGAUGUUUAAUCCAUGGAAGUUUGAGGCAAUAACAGGUCUGUGAUGCCCUUAGAUGUUCUGGGCCGCACGCGCGCUACACUGAUGAAGUCAACGAGUAUUCACCUUGGCUGGAAAGUCUGGGUAAUCUUUUGAAACUUUGUCGUGCUGGGGAUAGUCCCUUGCAAUUAUUGGACUUGAACGAGGAAUUCCUAGUAAGCGCAAGUCAUCAGCUUGCGUUGAUUACGUCCCUGCCCUUUGUACACACCGCCCGUCGCU
>SMHZZ247        314 bp
UAACCUACUAAAUAGCCAGGCUAGCUUUGGCUGGUCGCCGGCUUCUUAGAGGGACUUUCGGCUCAAGCCGAAGGAAGUUUGAGGCAAUAACAGGUCUGUGAUGCCCUUAGAUGUUCUGGGCCGCACGCGCGCUACACUGACAGAGCCAACGAGUUCUUCACCUUGGCCGAAAGGUCUGGGUAAUCUUGUUAAACUCUGUCGUGCUGGGGAUAGAGCAUUGCAAUUAUUGCUCUUCAACGAGGAAUUCCUAGUAAGCGCGAGUCAUCAGCUCGCGUUGAUUACGUCCCUGCCCUUUGUACACACCGCCCGUCGCU
>SMHZZ248        314 bp
TAACCTGCTAAATAGTTATATTCACTCTGGTGGATACCTAACTTCTTAGAGGGACTATGGATGTTTAATCCATGGAAGTTTGAGGCAATAACAGGTCTGTGATGCCCTTAGATGTTCTGGGCCGCACGCGCGCTACACTGATGAAGTCAACGAGTATTCACCTTGGCTGGAAAGTCTGGGTAATCTTGTGAAACTTCATCGTGCTGGGGATAGACCTTTGCAATTATTGGTCTTCAACGAGGAATTCCTAGTAAGCGCGAGTCATCAGCTCGCGTTGATTACGTCCCTGCCCGTTGTACACACCGCCCGTCGCT
>SMHZZ249        314 bp
TAACCTGCTAAATAGTTACGTTCACTTTGGTGGATGCTTAACTTCTTAGAGGGACTATGGATGTTTAATCCATGGAAGTTTGAGGCAATAACAGGTCTGTGATGCCCTTAGATGTTCTGGGCCGCACGCGCGCCACACTGATGAAGTCAACGAGTATTCACCTTGGCTGGAAGGTCTGGGTAATCTTTTGAAACTTTATCGTGCTGGGGATAGTCCTTTGCAATTATTGGACTTGAACGAGGAATTCCTAGTAAGCGTGAGTCATCAGCTCGCGTTGATTACGTCCCTGCCCTTTGTACACACCGCCCGTCGCT
>SMHZZ250        314 bp
TAACCTGCTAAATAGCCGGGCTATCTTTGGATGGTCGTCGGCTTCTTAGAGGGACTATCGGCTCAAGCCGATGGAAGTTTGAGGCAATAACAGGTCTGTGATGCCCTTAGATGTGCTGGGCCGCACGCGCGCTACACTGACAGAGCCAACGAGTTCATCACCTTGCCCGGAAGGGTTGGGTAATCTTGTTAAACTCTGTCGTGCTGGGGATAGAGCATTGCAATTATTGCTCTTCAACGAGGAATGCCTAGTAGGCACGAGTCATCAGCTCGTGCCGATTACGTCCCTGCCCGTTGTACACACCGCCCGTCGCT
>SMHZZ251        314 bp
TAACCTGCTAAATAGTTGCATCAACTCTGGTTGATGATCAACTTCTTAGAGGGACTATAGACGTTTAGTCTATGGAAGTTTGAGGCAATAACAGGTCTGTGATGCCCTTAGATGTTCTGGGCCGCACGCGCGCTACACTGACAAAGGCAGCAAGTATTCACCTTGACCGGAAGGTCTGGGTAATCTTTTGAAACTTTGTCGTGCTGGGGATAGTCCCTTGCAATTATTGGACTTGAACGAGGAATTCCTAGTAAGCGCAAGTCATCAGCTTGCATTGATTACGTCCCTGCCCTTTGTACACACCGCCCGTCGCT
>SMHZZ252        314 bp
UAACCUGCUAAAUAGCCAGGCUAGCUUUGGCUGGUCGCCGGCUUCUUAGAGGGACUAUCGGCUCAAGCCGAUGGAAGUUUGAGGCAAUAACGGGUCUGUGAUGCCCUUAGAUGUUCUGGGCCGCACGCGCGCUACACUGACAGAGCCAACGAGUUCUUCUCCUUGACCGGAAGGUCUGGGUAAUCUUGUUAAACUCUGUCGUGCUGGGGAUAGAGCAUUGCAAUUAUUGCUCUUCAACGAGGAAUGCCUAGUAAGCGCGUGUCAUCAGCACGCGUUGAUUACGUCCCUGCCCGUGGUACACACCGCCCGUCGCU
>SMHZZ253        314 bp
TAACCTGCTAAATAGTTACGTTCACTTTGGTGGATGCTTAACTTCTTAGAGGGACTATGGATGTTTAATCCATGGAAGTTTGAGGCAATAACAGGTCTGTGATGCCCTTAGATGTTCTGGGCCGCACGCGCGCTACACTGATGAAGTCAACGAGTATTCACCTTGGCTGGAAAGTCTGGGTAATCTTTTGAAACTTCATCGTGATGGGGATAGACCATTGCAATTATTGGTCTTCAACGAGGAATTCCTAGTAAGCGCGAGTCATCAGCTCGCGTTGATTACGTCCCTGCCCTTTGTACACACCGCCCGTCGCT
>SMBZZ401        314 bp
TAACCTGCTAAATAGTTGCGTATACTCCGGTATACTGTAACTTCTTAGAGGGACTATGGATGTTTAATCCATGGAAGTTTGAGGCAATAACAGGTCTGTGATGCCCTTAGATGTTCTGGGCCGCACGCGCGCTACACTGATGAAGTCAGCGAGTTTATAACCTTGACCGGAAGGTCTGGGTAATCTTCTGAAACTTCATCGTGCTGGGGATAGTCCATTGCAATTATTGGACTTGAACGAGGAATTCCTAGTAAGCACAAGTCATCAGCTTGTGCTGATTACGTCCCTGCCCTTTGTACACACCGCCCGTCGCT
>SMBZZ402        314 bp
TAACCTGCTAAATAGCCAGGCCCGCTTTGGCGGGTCGCCGGCTTCTTAGAGGGACTATCGGCTCAAGCCGATGGAAGTTTGAGGCAATAACAGGTCTGTGATGCCCTTAGATGTTCTGGGCCGCACGCGCGCTACACTGACACAGCCAACGAGTTCATCACCTTAACCGAAAGGTTTGGGTAATCTTGGTAAACGGTGTCGTGCTGGGGATAGAGCATTGCAATTATTGCTCTTCAACGAGGAATGCCTAGTAAGCGCATGTCATCAGCATGCGTTGATAACGTCCCTGCCCTTTGTACACACCGCCCGTCGCT
>SMBZZ403        314 bp
UAACCUGCUAAAUAGUUGCGUUCACUUUGGUGGAAGAUCAACUUCUUAGAGGGACUAUGGAUGUUUAAUUCAUGGAAGUUUGAGGCAAUAACAGGUCUGUGAUGCCCUUAGAUGUUCUGGGCCGCACGCGCGCUACACUGACAAAGGCAGCAAGUAUUCACCUUGACCGGAAGGUCUGGGUAAUCUUUUGAAACUUUGUCGUGCUGGGGAUAGUCCCUUGCAAUUAUUGGACUUGAACGAGGAAUUCCUAGUAAUCGCAAGCCAUCAGCUUGCGUUGAUUACGUCCCUGCCCUUUGUACACACCUCCCGUCGCU
>SMBZZ404        314 bp
TAACCTGCTAAATAGTTGCGTTCACTTTGGTGGACGATCAACTTCTTAGAGGGACTATGGATGTTTAATTCATGGAAGTTTGAGGCAATAACAGGTCTGTGATGCCCTTAGATGTTCTGGGCCGCACGCGCGCTACACTGACAAAGGCAGCAAGTATTCACCTTGACCGGAAGGTCTGGGTAATCTTTTGAAACTTTGTCGTGCTGGGGATAGTCCCTTGCAATTATTGGACTTGAACGAGGAATTCCTAGTAAGCACAAGTCATCAGCTTGTGCTGATTACGTCCCTGCCCTTTGTACATACCGCCCGTCGCT
>SMBZZ405        314 bp
UAACCUGCUAAAUAGUUGCGUUCACUUUGGUGGACGAUCAACUUCUUAGAGGGACUAUGGAUGCUUAAUUCAUGGAAGUUUGAGGCAAUAACAGGUCUGUGAUGCCCUUAGAUGUUCUGGGCCGCACGCGCGCUACACUGACAAAGUCAGCAAGUAUUCACCUUGACCGGAAGGUCUGGGUAAUCUUUUGAAACUUUGUCGUGCGGGGGAUCGUCCCUUGCAAUUAUUGGACUUGAACGAGGAAUUCCUAGUAAGCGCAAGUCAUCAGCUUGCGUUGAUUACGUCCCUGCCCUUUGUACACACCGCCCGUCGCU
>SMBZZ406        314 bp
TAACCTGCTAAATAGTCAGGCCGGCTTCGGCTGGTCGTCGACTTCTTAGAGGGACTGTCGGCGTTTAGCCGACGGAAGTTTGAGGCAATAACAGGTCTGTGATGCCCTTAGATGTTCTGGGCCGCACGCGCGCTACACTGACTGAGCCAGCGAGTTTTCACCTTGGCAGAGAGGTCTGGGTAATCTTGTGAAACTCAGTCGTGCTGGGGATAGAGCATTGCAATTATTGCTCTTCAACGAGGAATTCCTAGTAAGCGCGAGTCATCAACTCGCGTTGATTACGTCCCTGTTCTTTGTACACACCGCCCGTCGCT
>SMBZZ407        314 bp
TAACCTGCTAAATAGTTATATTCACTCTGGTGGATACCTAACTTCTTAGAGGGACTATGGATGTTTAATCCATGGAAGTTTGAGGCAATAACAGGTCTGTGATGCCCTTAGATGTTCTGGGCCGCACGCGCGCTACACTGATGAAGTCAACGAGTATTCACCTTGGCTGGAAAGTCTGGGTAATCTTGTGAAACTTTATCGTGCTGGGGATAGACCCTTGCAATTATGGGTCTTGAACGAGGAATTTCTAGTAAGCGCGAGTCATCAGCTCGCGTTGATTACGTCCCTGCCCTTTGTACACGCCGCCCGTCGCT
>SMBZZ408        314 bp
TAACCTGCTAAATAGTTGCGTTCCCTTTGGTGGCCGATCAACTTCTTAGCGGGACTATGGATGTTTAATTCATGGAAGTTTGAGGCAATAACAGGTCTGTGATGCCCTTAGATGTTCTGGGCCGCACGCGCGCTAAACTGACAAAGGCAGCATGTATTCACCTTGACCGGAAGGTCTGGGTAATCTTTTGAAACTTTGTCGTGCTGGGGATAGTCCCTTGCAATTATTGGACTTGAACGAGGAATTCCTAGTAAGCGCAAGTCATCAGCTTGCGTTGATTACGTCCCTGCCCTTTGTACACACCGCCCGTCGCT
>SMHZZ254        314 bp
TAACCTGCTAAATAGTTACGTTCACTTTGGTGGACGCCTAACTTCTTAGAGGGACTATGGATGTTTAATCCATGGAAGTTTGAGGCAATAACAGGTCTGTGATGCCCTTAGATGTTCTGGGCCGCACGCGCGCTACACTGATGAAGTCAACGAGTATTCACCTTGGCTGGAAAGTCTGGGTAATCTTGTGAAACTTTATCGTGCTGGGGATAGATCATTGCAATTATTGATCTTCAACGAGGAATTCCTAGTAAGCGTGAGTCATCAGCTCGCGTTGATTACGTCCCTGCCCTGTGTACACACCGCCCGTCGCT
>SMHZZ255        314 bp
TAACCTGCTAAATAGTTACGCTAACTCTGGTTGGTGATTAACTTCTTAGAGGGACTATGGATTTTTAATCCATGGAAGTTTGAGGCAATAACAGGTCTGTGATGCCCTTAGATGTTCTGGGCCGCACGCGCACTACACTGACAAAGGCAGCAAGTATTCACCTTGACCGGAAGGTCTGGGTAATCTTTTGAAACTTTGTCGTGCTGGGGATAGTCCCTTGCAATTATTGGACTTGAACGAGGAATTCCTAGTAAGCGCAAGTCATCAGCTTGCGTTGATTACGTCCCTGCCCTTTGTACACACCGCCCGTCGCT
>SMHZZ256        314 bp
UAACCUGCUAAAUAGUCAGGCCGGCUUCGGCUGGUCGUCGACUUCUUAGAGGGACUGUCGGCGUUUAGCCGACGGAAGUUUGAGGCAAUAACAGGUCUGUGAUGCCCUUAGAUGUUCUGGGCCGCACGCGCGCUACACUGACUGAGCCAGCGAGUUUUCACCUUGGCCGAGAGGUCUGGGUAAUCUUGUGAAACUUCAUCGUGCUGGGGAUAGAGCAUUGCAAUUAUUGCUCUUCAACGAGGAAUUCCUAGUAAGCGCGAGUCAUCAGCUCGCGUUGAUUACGUCCCUGCCCUUUGUACACACCGCCCGUCGCU
>SMHZZ257        314 bp
UAACCUGCUAAAUAGUUGCGUUCACUUUGGUGGACGAUCAACUUCUUAGAGGGACUAUAGAUGUUUAAUUCAUGGAAGUUUGAGGCAAUAACAGGUCUGUGAUGCCCUUAGAUGUUCUGGGCCGCACGCGCGCUACACUGACAAAGGCAGCAAGUAUUCACCUUGACCGGAAGGUCUGGGUAAUCUUCUGAAAUGUUAUCGUGCUGGGGAUAGUCCUUUGCAAUUAUUGGACUUCAACGAGGAAUUCCUAGUAAGCGUGAGUCAUCAGCUCGCGUUGAUUACGUCCCUGCCCUUUGUACACACCGCCCGUCGCU
>SMBZZ409        314 bp
TAACCTGCTAAATAGTTGGGCCAACTCTGGTTGGTGATCAACTTCTTAGAGGGACTACTGACGTCTAGTCAATGGAAGTTTGAGGCAATAACAGGTCTGTGATGCCCTTAGATGTTCTGGGCCGCACGCGCGCGACACTGATGACGTCAGCGAGTTTTTTCCTTGGCCGGAAGGTCTGGGTAATCTTGTGAAACTTCATCGTGCTGGGGATAGAGCATTGCAATTATTGCTCTTCAACGAGGAATTCCTAGTAAGCGCGAGTCATCAGCTCGCGTTGATTACGTCCCTGCCCTTTGTACACACCGCCCGTCGCT
>SMBZZ410        314 bp
TAACCTGCTAAATAGTTGCGTTCACTTTGGTGGACGATCAACTTCTTAGAGGGACTATGGATGTTTAATTCATGGAAGTTTGAGACAATAACAGGTCTGTGATGCCCTTAGATGTTCTGGGCCGCACGCGCGCTACACTGACAAAGGCAGCAAGTATTCACCTTGACCGGGAGGGCTGGGTAATCTTTTGAAACTTTGTCGTGCTGGGGATAGTCCCTTGCAATTATTGGACTTGAACGAGGAATTCCTAGTAAGCGCAAGTCATCAGCTTGCGTTGATTACGTCCCTCCCCTTTGTACACACCGCCCGTCGCT
>SMBZZ411        314 bp
TAACCTGCTAAATAGTTACGTTCACTTTGGTGGACGCCTAACTTCTTAGAGGGACTATGGATGTTTAATCCATGGAAGTTTGAGGCAATAACAGGTCTGTGATGCCCTTAGATGTTCTGGGCCGCACGCGCGCTACACTGATGAAGTCAACGAGTATTCACCTTGGCTGGAAAGTCTGGGTAATCTTGTGAAACTTTATCGTGCTGGGGATAGACCCTTGCAATTATGGGTCTTGAACGAGGAATTTCTAGTAAGCGCGAGTCATCAGCTCGCGTTGATTACGTTCCTGCCCTTTGTACACACCGCCCGTCGCT
>SMBZZ412        314 bp
TAACCTGCTAAATAGTTGGGCCAACTCTGGTTGGTGATCAACTTCTTAGAGGGACTATAGACGTTTAGTCTATGGAAGTTTGAGGCAATAACAGGTCTGTGATGCCCTTAGATGTTCTGGGCCGCACGCGCGCTACACTGACAAAATCAACGAGTATCATCCTTGGCCGGAAGGGCTGGGTAATCTTTTGAAACTTTGTCGTGCTGGGGATAGACCCTTGCAATTATTGGTCTTCAACGAGGAATTCCTAGTAAGCGCGAGTCATCAGCTCGCGTTGATTACGTCCCTGCCCTTTGTACACACCGCCCGTCGCT
>SMBZZ413        314 bp
TAACCTGCTAAATAGTTATGTTCACTCTGGTGGACGCCTAACTTCTTAGAGAGACTATGGATGTTTAATTCATGGAAGTTTGAGGCAATAACAGGTCTGTGATGCCCTTAGATGTTCTGGGCCGCACGCGCGCTACACTGACGAAGGCAGCAAGTATTCACCTTGACCGGAAGGTCAGGGTAATCTTTTGAAACTTTATCGTGCTGGGGATAGTCCTTTGCAATTATTGGACTTTAACGAGGAATTCCTAGTAAGCGTGAGTCATCAGCTCGCGTTGATTACGTCCCTGCCCTTTGTACACACCGCCCGTCGCT
>SMBZZ414        314 bp
UAACCUGCUAAAUAGUUGGGCCAACUCUGGUUGGUGAUCAACUUCUUAGAGGGACUAUAGACGUUUAGUCUAUGGAAGUUUGAGGCAAUAACAGGUCUGUGAUGCCCUUAGAUGUUCUGGGCCGCACGCGCGCUACACUGAUAAAGGCAGCAAGUACUCACCUUGGCCGGAAGGCCUGGGUAAUCUUUUGAAACUUUAUCGUGCUGGGGAUAGUCCCUUGCAAUUUUUGGACUUGAACGAGGAAUUCCCAGUAAGCGCAAGUCAUCAGCUUGCGUUGAUUACGUCCCUGCCCUUUGUACACACCGCCCGUCGCU
>SMBZZ415        314 bp
UAACCUGCUAAAUAGUUACGUCAACUUUGGUUGAUGCUUAACUUCUUAGAGGGACUAUUGACGUCUAGUCAAUGGAAGUUUGAGGCAAUAACAGGUCUGUGAUGCCCUUAGAUGUUCUGGGCCGCACGCGCGCUACACUGAUGAAGUCAGCGAGUUUUUUCCUUGGCCGGAAGGUCUGGGUAAUCUUGUGGAACUUCAUCGUGCUGGGGAUAGAGCAUUGCAAUUAUUGCUCUUCAACGAGGAAUUCCUAGUAAGCGCGAGUCAUCAGCUCGCGUUGAUUACGUCCCUGCCCUUUGUACACACCGCCCGUCGCU
>SMBZZ416        314 bp
UAACCUGCUAAAUAGUCACGAUAACAUUUGUUGUCGGCUGACUUCUUAGAGGGACUAUGGAUGUUUAAUUCAUGGAAGUUUGAGGCAAUAACAGGUCUGUGAUGCCCUUAGAUGUUCUGGGCCGCACGCGCGCUACACUGAUGAAGGCAACAAGUAUUUUCCUUGGCCGGAAGGUCUGGGUAAUCUUUUGAAACUUCAUCGUGCUGGGGAUAGUCCUUUGCAAUUAUUGGACUUGAACGAGGAAUUCCUAGUAAGCGUGAGUCAUCAGCUCGCGUUGAUUACGUCCCUGCCCUUUGUACACACCGCCCGUCGCU
>SMBZZ417        314 bp
UAACAUGCUAAAUAGCUGCGUUCAAUUUGGUGGACGAUCAACUUCUUAGAGGGACUAUGGAUGUUUAAUUCAUGGUAGUUUGAGGCAAUAACAGGUCUGUGAUGCCCUUAGAUGUUCUGGGCCGCACGCGCGCUACACUGACAAAGGCAGCAAGUAUUCACAUUGACCGGAAGGUCUGGGUAAUCUUUUGAAACUUUGUCGUGCUGGGGAUAGUCCCUUGCAAUUAUUGGACUUGAACGAGGAAUUCCUAGUAAGCGCAAGUCAUCAGCUUGCGUUGAUUACGUCCCUGCCCUGUGUACACACCGCCCGUCGCU
>SMBZZ418        314 bp
UAACCUGCUAAAUAGUUGCGUUCACUUUGGUGGACGAUCAACUUCUUAGAGGGACUAUGGAUGUUUAAUUCAUGGAAGUUUGAGGCAAUAACAGGUCUGUGAUGCCCUUAGAUGUUCUGGGCCGCACGCGCGCUACACUGACGAAGGCAGCAAGUACUCACCUUGGCCGGAAGGCCUGGGUAAUCUUUUGAAACUUUAUCGUGCUGGGGAUAGUCCCUUGCAAUUUUUGGACUUGAACGAGGAAUUCCUAGUAAGCGCAAGUCAUCAGCUUGCGUUGAUUACGUCCCUGCCCUUUGUACACACCGCCCGUCGCU
>SMBZZ419        314 bp
TAACCTGCTAAATAGTCACGATAACATTTGTTGTCGGCTGACTTCTTAGAGGGACTATGGATGTTTAATTCATGGAAGTTTGAGGCAATAACAGGTCTGTGATGCCCTTAGATGTTCTGGGCCGCACGCGCGCTACACTGACGAAGGCAGCGAGTATTCACCTTGGCCGGAAGGTCTGGGTAATCTTCTGAAACTTCGTCGTGCTGGGGATAGTCCCTTGCAATTATTGGACTTCAACGAGGAATACCTAGTAAGCGTGAGTCATCAGCTCACGTTGATTACGTCCCTGCCCTTTGTACACACCGCCCGTCGCT
>SMBZZ420        314 bp
TAACCTGCTAAATAGTTGCGCCAACTCTGGTTGGTGATCAACTTCTTAGAGGGACTATAGATTCAAATATATGGAAGTTTGAGGCAATAACAGGTCTGTTATGCCCTTAGACGTTCTGGGCCGCACGCGCGCTACACTGATAAAGGCAACAAGTAATTCACCTTGGCCGGAAGGTCTGGGTAATCTTTTGAAACTTTATCGTGCTGGGGATAGTCCTTTGCAATTATTGGACTTTAACGAGGAATTCCTAGTAAGCGTGAGTCATCAGCTCGCGTTGATTACGTCCCTGCCCTTTGTACACACCGCCCGTCGCT
>SMBZZ421        314 bp
CAACCUGCUAAAUAGUUGGGCCAACUCUGGUCGGUGAUCAACUUCUUAGAGGGACUAUAGACGCUUAGUCUAUGGAAGUUUGAGGCAAUAACAGGUCUGUGAUGCCCUUAGAUGUUCUGGGCCGCACGCGCGCUACACUGAUGAAGUCAGCGAGUAUUCACCUUGGCCGGAAGGUCCGGGUAAUCUUUUGAAACUUCAUCGUGCUGGGGAUAGACCAUUGCAAUUAUUGGUCUUCAACGAGGAAUUCCUAGUAAGCGUGAGUCAUCAGCUCGCGUUGAUUACGUCCCUGCCCUUUGUACACACCGCCCGUCGCU
>SMBZZ422        314 bp
TAACCTGCTAAATAGTTGCGTATACTCCGGTATACTGTAACTTCTTAGAGGGACTATGGATGTTTAATCCATGGAAGTTTGAGGCAATAACAGGTCTGTGATGCCCTTAGATGTTCTGGGCCGCACGCACGCTACACTGATGAAGTCAGCGAGTTTATAACCTTGACCGGAAGGTCTGGGTAATCTTCTGAAACTTCATCGTGCTGGGGATAGTCCATTGCAATTATTGGACTTAAACGAGGAATTCCTAGTAAGTGCAAGTCATCAGCTCGCGTTGATTACGTCCCTGCCCTTTGTACACACCGCCCGTCGTT
>SMBZZ423        314 bp
UAACCUGCUAAAUAGUUGAAUCAACUCUGGUUGAUUGCAACUUCUUAGAGGGACUAUGGAUGUUUAAUCCAUGGAAGUUUGAGGCAAUAACAGGUCUGUGAUGCCCUUAGAUGUUCUGGGCCGAACGCGCGCUACACUGAUGAAGGCAGCAAGUUAUUUUCCUUGUCCGGAAGGACCGGGUAAUCUUCUGAAACGUCAUCGUGCUGGGGAUAGUCCUUUGCAAUUAUCGGACUUCAACGAGGAAUUCCUAGUAAUCGCGAGUCAUCAGCUCUCGUUGAUUACGUCCCUGCCCUUUGUACACACCGCCCGUCGCU
>SMBZZ424        314 bp
UAACCUGCUAAAUAGUUACGCUAACUCUGGUUGGCGCUUAACUUCUUAGAGGGACUAUGGAUUUUUAAUCCAUGGAAGUUUGAGGCAAUAACAGGUCUGUGAUGCCCUUAGAUGUUCUGGGCCGCACGCGCGCUACACUGACGAAGGCAGCAAGUAUUCACCUUGACCGGAAGGUCUGGGUAAUCUUUUGAAACUUUGUCGUGCUGGGGAUAGUCCCUUGCAAUUAUUGGACUUAAACGAGGAAUUCCUAGUAAGUGCAAGUCAUCAGCUUGCGUUGAUUACGUCCCAGCCCUUUGUACACACCGCCCGUCGCU
>SMBZZ425        314 bp
UAACCUGCUAAAUAGUUGCGUUCACUUUGGUGGACGAUCAACUUCUUAGAGGGACUAUGGAUGUUUAGUCUAUGGAAGUUUGAGGCAAUAACAGGUCUGUGAUGCCCUUAGAUGUUCUGGGCCGCACGCGCGCUACACUGACGAAGGCAGCAAGUAUUCACCUUGACCGGAAGGUCUGGGUAAUCUUUUGAAACUUUAUCGUGCUGGGGAUAGUCCUUUGCAAUUAUUGGACUUUAACGAGGAAUUCCUAGUAAGCGUGAGUCAUCAGCUCGCGUUGAUUACGUCCCUGCCCUUUGUACACACCGCCCGUCGCU
>SMHZZ258        314 bp
TAACCTGCTAAATAGTTGGGCCAACTCTGGTTGGTGATCAACTTCTTAGAGGGACTATAGACGTTTAGTCTATGGAAGTTTGAGGCAATAACAGGTCTGTGATGCCCTTAGATGTTCTGGGCCGCACGCGCGCTACACTGATGAAGGCACCAAGTTTTTTCCTTGGCCGAGAGGCCTGGGTAATCTTTTGAAACTTCATCGTGCTGGGGATAGTCCTTTGCAATTATTGGACTTCAACGAGGAATTCCTAGTAAGCGTGAGTCATCAGCTCGCGTTGATTACGTCCCTGCCCTTTGTACACACCGCCCGTCGCT
>SMHZZ259        314 bp
UAACCUGCUAACUAGUUACGCAAACUUUUUAGUUUGUGGACAACUUCUUAGAGGGACUAUCUGUGCUUAGCAGAUGGAAGUUUGAGGCAAUAACAGGUCUGUGAUGCCCCUAGAUGUUCUGGGCCGCACGCGCGCUACACUGACAAAAUCAACGAGUAUUUUCCUUGGUCGGAAGGUCUGGGUAAUCUUUUGAAACUUUGUCGUGCUGGGGGUAGUCACUUGUAAUUUUGACUUGAACGAGGAAUUCCUAGUAAGCGUGAGUCAUCAGCUCGCGUUGAUUACGUCCCUGCCCUUUGUACACACCGCCCGUCGUU
>SMHZZ260        314 bp
UAACCUGCUAAAUAGUUACGCUAACUCUGGUUGGUGAUUAACUUCUUAGAGGGACUAUUGGCGUCUAGUCAAUGGAAGUUUGAGGCAAUAACAGGUCUGUGAUGCCCUUAGAUGUUCUGGGCCGCACGCGCGCUACACUGAUGAAGUCAGCGAGUUUUUUCCUUGGCCGGAAGGUCUGGGUAAUCUUGUGAAACUUCAUCGUGCUGGGGAUAGAGCAUUGCAAUUAUUGCUCUUCAACGAGGAAUUCCUAGUAAGCGCGAGUCAUCAGCUCGCGUUGAUUACGUCCCUGCCCUUUGUACACACCGCCCGUCGCU
>SMHZZ261        314 bp
UAACCUGCUAAAUAGUCACGUUAACUUUGGUUGACGGAUGACUUCUUAGAGGGACUAUGGAUGUUUAAUUCAUGGAAGUUUGAGGCAAUAACAGGUCUGUGAUGCCCUUAGAUGUUCUGGGCCGCACGCGCGCUACACUGAUGAAGUCAGCGAGUUUUUUCCUUGGCCGGAAGGUCCGGGUAAUCUUGUGAAACUUCAUCGUGCUGGGGAUAGAGCAUUGCAAUUAUUGCUCUUCAACGAGGAAUUCCUAGUAAGCGCGAGUCUUCAGCUCGCGUUGAUUACGUCCCUGCCCUUUGUACACACCGCCCGUCGCU
>SMHZZ262        314 bp
TAACCTGCTAAATAGTTGGGCCAACTCTGGTTGGTGATCAACTTCTTAGAGGGACTATCTGTGTCTAGCAGATGGAAGTTTGAGGCAATAACAGGTCTGTGATGCCCTTAGATGTTCTGGGCCGCACGCGCGCTACACTGACAAAATCAACGAGTATCATCCTTGGCCGGAAGGTCTGGGTAATCTTTTGAAACTTTGTCGTGCTGGGGATAGACCCTTGCAATTATTGGTCTTCAACGGGGAATTCCTAGTAAGCGCGAGTCATCAGCTCGCGTTGATTACGTCCCTGCCCTTTGTACACACCGCCCGTCGCT
>SMHZZ263        314 bp
TAACCTGCTAAATAGTTACGTCAACTTTGGTTGATGCTTAACTTCTTAGAGGGACTATAGACGTTTAGTCTATGGAAGTTTGAGGCAATAACAGGTCTGCGATGCCCTTAGATGTTCTGGGCCGCACGCGCGCTACACTGACGAAGGCAGCGAGTATTCACCTTGGCCGGAAGGTCTGGGTAATCTTCTGAAACTTCGTCGTGCTGGGGATAGTCCCTTGCAATTATTGGACTTCAACGAGGAATACCTAGTAAGCGTGAGTCATCAGCTCACGTTGATTACGTCCCTGCCCTTTGTACACACCGCCCGTCGCT
>SMHZZ264        314 bp
TAACCTGCTAAATAGTCACGTTAACTTTGGTTGACGGATGACTTCTTAGAGGGACTATGGATGTTTAATTCATGGAAGTTTGAGGCAATAACAGGTCTGTGATGCCCTTAGACGTTCTGGGCCGCACGCGCGCTACACTGATGAAGGCAACAAGTATTTTCCTAGGCCGGAAGGTCCGGGTAATCTTTTGAAACTTCATCGTGCTGGGGATAGAGCATTGCAATTATTGCTCTTCAACGAGGAATTCCTAGTAAGCGCGAGTCATCAGCTCGCGTTGATTACGTCCCTGCCCTTTGTACACACCGCCCGTCGCT
>SMHZZ265        314 bp
UAACCUGCUAAAUAGUUACAUUCACUUUGGUGGAUGCCUAACUUCUUAGAGGGACUAUGGAUGUUUAAUCCAUGGAAGUUUGAGGCAAUAACAGGUCUGUGAUGCCCUUAGAUGUUCUGGGCCGCACGCGCGCUACACUGAUGAAGUCAACGAGUAUUCACCUUGGCUGGAAAGUCUGGGUAACCUUUUGAAACUUCAUCGUGCUGGGGAUAGAGCAUUGCAAUUAUUGCUCUUCAACGAGGAAUUCCUAGUAAGCGUAAGUCAUCAGCUUGCGUUGAUUACGUCCCUGCCCUUUGUACACACCGCCCGUCGCU
>SMHZZ266        314 bp
TAACCTGCTAAATAGTTGCGTCAGCTCTGGTTGGCGACAACTTCTTAGAGGGACTATAGACGTTTAGTCTATGGAAGTTTGAGGCAATAACAGGTCTGTGATGCCCTTAGATGTTCTGGGCCGCACGCGCGCTACACTGATAAAGGCAACAAGTAATTCACCTTGGCCGGAAGGTCTGGGTAATCTTTTGAAACTTTATCGTGCTGGGGATAGTCCTTTGCAATTATTGGACTTTAACTAGGAATTCCTAGTAAGCGCGAGTCATCAGCTCGCGTTGATTACGTCCCTGCCCTTTGTACACACCGCCCGTCGTT
>SMHZZ267        314 bp
TAACCTGCTAAATAGTTACGCAAACTTTGGTTTGTGCGAACTTCTTAGAGGGACTATCTGTATCTAGCAGATGGAAGTTTGAGGCAATAACAGGTCTGTGATGCCCTTAGATGTTCTGGGCCGCACGCGCGCTACACTGATAAAGGCAACAAGTAATTCACCTTGGCCGGAAGGTCTGGGTAATCTTTTGAAACTTTATCGTGCTGGGGATAGTCCTTTGCAATTATTGGACTTTAACGAGGAATTCCTAGTAAGCGTGAGTCATCAGCTCGCGTTGATTACGTCCCTGCCCTTTGTACACACCGCCCGTCGCT
>SMHZZ268        314 bp
UAACCUGCUAAAUAGUUGCGUUCACUCAGGUGGAUGUUCAACUUCUUAGAGGGACUAUGAAUGUUUAAUUCAUGGAAGUUUGAGGCAAUAACAGGUCUGUGAUGCCCUUAGAUGUUCUGGGCCGCACGCGCGCUACACUGAUGAAGGCAACAAGUUUUUUCCUUGGCCGGAAGGUCUGGGUAAUCUUUUGAAACUUCAUCGUGCUGGGGAUAGUCCUUUGCAAUUAUUGGACUUGAACGAGGAAUUCCUAGUAAGCGUGAGUCAUCAGCUCGCGUUGAUUACGUCCCUGCCCUUUGUACACACCGCCCGUCGCU
>SMHZZ269        314 bp
UAACCUGCUAAAUAGUUAUAUUCACUCUGGUGGAUACCUAACUUCUUAGAGGGACUAUGGAUGUUUAAUCCAUGGAAGUUUGAGGCAAUAACAGGUCUGUGAUGCCCUUAGAUGUUCUGGGCCGCACGCGCGCUACGCUGAUGAAGUCAGCGAGUAUUCACCUUGGCUGGAAAGUCUGGGUAAUCUUGUGAAACUUCAUCGUGCUGGGGAUAGUCCAUUGCAAUUAUUGGACUUGAACGAGGAAUUCCUAGUAAGCGUGAGUCAUCAGCUCGCGUUGAUUACGUCCCUGCCCUUUGUACACACCGCCCGUCGCU
>SMHZZ270        314 bp
TAACCTGCTAAATAGTTACGTTCACTTTGGTGGACGCCTAACTTCTTAGAGGGACTATGGATGTTTAATCCATGGAAGTTTGAGGCAATAACAGGTCTGTGATGCCCTTAGATGTTCTGGGCCGCACGCGCGCTACACTGATGAAGTCAACGAGTATTCGCCTTGGCTGGAAAGTCTGGGTAATCTTTTGAAACTTTATCGTGCTGGGGATAGTCCTTTGCAATTATTGGACTTTAACGAGGAATTCCTAGTAAGCGTGAGTCATCAGCTCGCGTTGATTACATCCCTGCCCTTGGTACACACCGCCCGTCGCT
>SMHZZ271        314 bp
UAACCUGCUAAAUAGUUACGUCAACUUUGGUUGAUGCUUAACUUCUUAGAGGGACUAUAGACGUUUAGUCUAUGGAAGUUUGAGGCAAUAACAGGUCUGUGAUGCCCUUAGAUGUUCUGGGCCGCACGCGCGCUACACUGAUGAAGGCAACAAGUAUUUUCCUAGGCCGGAAGGUCCGGGUAAUCUUUUGAAACUUCAUCGUGCUGGGGAUAGAGCAUUGCAAUUAUUGCUCUUCAACGAGGAAUUCCUAGUAAGCGCGAGUCAUCAGCUCGCGUUGAUUACGUCCCUGCCCUUUGUACACACCGCCCGUCGUU
>SMHZZ272        314 bp
UAACCUGCUAAAUAGUUAUAUUCACUCUGGUGGAUACCUAACUUCUUAGAGGGACUAUGGAUGUUUAAUCCAUGGAAGUUUGAGGCAAUAACAGGUCUGUGAUGCCCUUAGAUGUUCUGGGCCGCACGCGCGCUACACUGAUGAAGUCAACGAGUAUUCACCUUGGCCGGAAGGCCUGGGUAAUCUUUUGAAACUUUAUCGUGCUGGGGAUAGUCCCUUGCAAUUUUUGGACUUGAACGAGGAAUUCCUAGUAAGCGCAAGUCAUCAGCUUGCGUUGAUUACGUCCCUGCCCUUUGUACACACCGCCCGUCGCU
>SMBZZ426        314 bp
UAACCUGCUAAAUAGUUAUAUUCACUCUGGUGGAUACCUAACUUCUUAGAGGGACUAUGGAUGUUUAAUCCAUGGAAGUUUGAGGCAAUAACAGGUCUGUGAUGCCCUUAGAUGUUCUGGGCCGCACGCGCGCUACACUGUUGAAGUCAACGAGUAUUCACCUUGGCUGGAAAGUCUGGGUAAUCUUGUGAAACUUUAUCGUGCUGGGGAUAGAGCAUUGUAAUUAUUGCUCUUGAACGAGGAAUUCCUAGUAAGUGCGAGUCAUCAGCUCGCGUUGAUUACGUCCCUGCCCUUUGUACACACCGCCCGUCGCU
>SMBZZ427        314 bp
TAACCTGCTAAATAGTTACGTTCACTTTGGTGGACGCCTAACTTCTTAGAGGGACTATGGATGTTTAATCCATGGAAGTTTGAGGCAATAACAGGTCTGTGATGCCCTTAGATGTTCTGGGCCGCACGCGCGCTACACTGATGAAGTCAACGAGTATTCACCTTGGCTGGAAAGTCTGGGTAATCTTGAGAAATGTTATCGTGCTGGGGATAGTCCTTTGCAATTATTGGACTTCAACGAGGAATTCCTAGTAAGCGTGAGTCATCAGCTCGCGTTGATTACGTCCATGCCCTTTGTACACACCGCCCGTCGCT
>SMBZZ428        314 bp
TAACCTGCTAAATAGTTACGTCAACTTTGGTTGATGCTTAACTTCTTAGAGGGACTATAGACGTTTAGTCTATGGAAGTTTGAGGCAATAACAGGTCTGTGATGCCCTTAGATGTTCTGGGCCGCACGCGCGCTACACTGACGAAGGCAGCAAGTATTCACCTTGACCGGAAGGTCTGGGTAATCTTTTGAAACTTTGTCGTGCTGGGGATAGTCCCTTGCAATTATTGGACTTAAACGAAGAATTCCTAGTAAGTGCAAGTCATCAGCTTGCGTTGATTACGTCCCTGCCCTTTGTACACACCGCCCGTCGCT
>SMBZZ429        314 bp
TAACCTGCTAAATAGCCAGGCTAGCTTTGGCTGGTCGCCGGCTTCTTAGAGGGACTATCGGCTCAAGCCGATGGAAGTCTGAGGCAATAACAGGTCTGTGATGCCCTTAGATGTTCTGGGCCGCACGCGCGCTGCACTGACAGAGCCAACGAGTTCTTTTCCTTGGCCGGAAGGTCTGGGTAATCTTGTGAAACTTCATCGTGCTGGGGATAGAGCATTGCAATTATTGCTCTTCAACGAGGAATTCCTAGTAAGCGCGAGTCATCAGCTCGCGTTGATTACGTCCCTGCCCTTTGTACACACCGCCCGTCGCT
>SMBZZ430        314 bp
UAACCUGCUAAAUAGUUACGUUCACUUUGGUGGACGCCUAACUUCUUAGAGGGACUAUGGAUGUUUAAUCCAUGGAAGUUUGAGGCAAUAACAGGUCUGUGAUGCCCUUAGACGUUCUGGGCCGCACGCGCGCUACACUGAUAAAGGCAGCAAGUACUCACCUUGGCCGGAAGGCCUGGGUAAUCUUUUGAAACUUUAUCGUGCUGGGGAUAGUCCCUUGCAAUUUUUGGACUUGAACGAGGAAUUCCUAGUAAGCGCAAGUCAUCAGCUUGCGUUGAUUACGUCCCUGCCCUUUGUACACACCGCCCGUCGCU
>SMBZZ431        314 bp
UAACCUGCUAACUAGUCCUGCGAACUUUUGUUCGUAGCUGACUUCUUAGAGGGACUAUGGAUGUGUAAUCCAUGGAAGUUUGAGGCAAUAACAGGUCUGUGAUGCCCUUAGAUGUUCUGGGCCGCACGCGCGCUACACUGAUGAAGGCAACAAGUAUUUUCCUAGGCCGGAAGGUCCGGGUAAUCUUUUGAAACUUCAUCGUGCUGGGGAUAGAGCAUUGCAAUUAUUGCUCUUCAACGAGGAAUUCCUAGUAAGCGCGAGUCAUCAGCUCGCGUUGAUUACGUCCCUGCCCUUUGUACACACCGCCCGUCGCU
>SMBZZ432        314 bp
UAACCUGCUAAAUAGUUGAAUCAACUCUGGUUGAUUGCAACUUCUUAGAGGGACUAUGGAUGUUUAAUCCAUGGAAGUUUGAGGCAAUAACAGGUCUGUGAUGCCCUUAGAUGUUCUGGGCCGCACGCGCGCUACACUGAUGAAGGCAGCAAGUUAUUUUCCUUGGCCGGAAGGUCUGGGUAAUCUUGUGAAACUUCAUCGUGCUGGGGAUAGAGCAUUGCAAUUAUUGCUCUUCAACGAGGAAUUCCUAGUAAGCGCGAGUCAUCAGCUCGCGUUGAUUACGUCCCUGCCCUUUGUACACACCGCCCGUCGCU
>SMBZZ433        314 bp
UAACCUGCUAAAUAGUUACGUCAACUUUGGUUGAUGCUUAACUUCUUAGAGGGACUAUAGACGUUUAGCCAAUGGAAGUUUGAGGCAAUAACAGGUCUGUGAUGCCCUUAGAUGUUCUGGGCCGCACGCGCGCUACACUGACGAAGGCAGCGAGUAUUCACCUUGGCCGGAAGGUCUGGGUAAUCUUCUGAAACUUCGUCGUGCUGGGGAUAGUCCCUUGCAAUUAUUGGUCUUCAACGAGGAAUUCCUAGUAAGCGCGAGUCAUCAGCUCGCGUUGAUUACGUCCCUGCCCUUUGUACACACCGCCCGUCGCU
>SMBZZ434        314 bp
TAACCTGCTAAATAGTTGCGTTCACTTTGGTGGACGATCAACTTCTTAGGGGGACTATGGATGTTTAATTCATGGAAGTTTGAGGCAATAACAGGTCTGTGATGCCCTTAGATGTTCTGGGCCGCACGCGCGCTACACTGACGAAGGCAGCAAGTATTCACCTTGACCGGAAGGTCTGGGTAATCTTTTGAAACTTTGTCGTGCTGGGGATAGTCCTTTGCAATTATTGGACTTTAACGAGGGATTCCTAGTAAGCGTGGGTCATCAGCTCGCGTTGATTACGTCCCTGCCCTTTGTACACACCGCCCGTCGCT
>SMBZZ435        314 bp
TAACCTGCTAAATAGCTGCGTTTACTTTGGTGGACGATCAACTTCTTAGAGGGACTATGGATGTTTAATTCATGGAAGTTTGAGGCAATAACAGGTCTGTGATGCCCTTAGATGTTCTGGGCCGCACGCGCGCTACACTGACAAAGGCAGCAAGTATTCACCTTGACCGGAAGGTCTGGGTAATCTTTTGAAACTTTGTCGTGCTGGGGATAGTCCCTTGCAATTATTGGACTTGAACGAGGAATTCCTAGTAAGCGCAAGTCATCAGCTTGCGTTGATGACGTCCCTGCCCTTGGTACACACCGCCCGTCGCT
>SMBZZ436        314 bp
UAACCUGCUAAAUAGUUGGGCCAACUCUGGUUGGUGAUCAACUUCUUAGAGGGACUAUAGACGUUUAGUCUAUGGAAGUUUGAGGCAAUAACAGGCCUGUGAUGCCCUUAGAUGUUCUGGGCCGCACGCGCGCUACACUGACAAAGGCAGCAAGUAUUCACCUUGACCGGAAGGUCUGGGUAAUCUUUUGAAACUUUGUCGUGCUGGGGAUAGUCCCUUGCAAUUAUUGGACUUGAACGAGGAAUUCCCAGUAAGCGCAAGUCAUCAGCUUGCGUUGAUUACGUCCCUGCCCUUAGUACACACCGCCCGUCGCU
>SMBZZ437        314 bp
TAACCTGCTAAATAGCCAGGCTAGCTTTGGCTGGTCGCCGGCTTCTTAGAGGGACTATCGGCTCAAGCCGATGGAAGTTTGAGGCAATAACAGGTCTGTGATGCCCTTAGATGTTCTGGGCCGCACGCGCGCTACACTGACAGAGCCAACGAGTTCTTCACCTTGACCGAAAGGCCTGGGTAATCTTGTTAAACTCTGTCGTGCTGGGGATAGAGCATTGCAATTATTGCTCTTCAACGAGGAATTCCTAGTAAGCGTGAGTCATCAGCTCGCGTTGATTACGTCCCTGCCCTTTGTACACACCGCCCGTCGTT
>SMBZZ438        314 bp
TAACCTGCTAAATAGTTGGGCCAACTCTGGTTGGTGATCAACTTCTTAGAGGGACTATCGGCGATTAGTCGATGGAAGTTTGAGGCAATAACAGGTCTGTGATGCCCTTAGATGTTCTGGGCCGCACGCGCGCTACACTGATGATGGCAACAAGTTTTCACCTTGGCCGGAAGGCCTGGGTAATCTTCTGAAACATCATCGTGCTGGGGATAGTCCTTTGCAATTATTGGACTTCAACGAGGAATTCCTAGTAAGCGTGAGTCATCAGCTCGCGTTGATTACGTCCCTGACCTTTGTACACACCGCCCGTCGCT
>SMBZZ439        314 bp
UAACCUGCUAAAUAGUUGCGUAUACUCCGGUAUACUGUAACUUCUUAGAGGGACUAUGGAUUUUUAAUCCAUGGAAGUUUGAGGCAAUAACAGGUCUGUGAUGCCCUUAGAUGUUCUGGGCCGCACGCGCGCUACACUGAUGAAGGCAACAAGUAAUUAACCUUGGCCGGAAGGUCUGGGUAAUCUUUUGAAGCUUCAUCGUGCUGGGGAUAGUCCUUUGCAAUUAUUGGACUUGAACGAGGAAUUCCUAGUAAGCGUGAGUCAUCAGCUCGCGUUGAUUACGUCCCUGCCCUUUGUACACACCGCCCGUCGCU
>SMBZZ440        314 bp
UAACCUGCUAAAUAGUUGGGCCAACUCUGGUUGGUGAUCAACUUCUUAGAGGGACUAUUGGCGUUUAGCCAAUGGAAGUUUGAGGCAAUAACAGGUCUGUGAUGCCCUUAGAUGUUCUGGGCCGCACGCGCGCUACACUGACGAAGGCAGCGAGUAUUCACCUUGGCCGGAAGGUCUGGGUAAUCUUCUGAAACUUCGUCGUGCUGGGGAUAGUCCCUUGCAAUUAUUGGACUUCAACGAGGAAUACCUAGUAAGCGUGAGUCAUCAGCUCACGUUGAUUACGUCCCUGCCCUUUGUACACACCGCCCGUCGCU
>SMHZZ273        314 bp
TAACCTGCTAAATAGTTACGTTCACTTTGGTGGACGCCTAACTTCTTAGAGGGACTATGGATGTTTAATCCATGGAAGTTTGAGGCAATAACAGGTCTGTGATGCCCTTAGATGTTCTGGGCCGCACGCGCGCTACACTGATGAAGTCAACGAGTATTCACCTTGGCTGGAAAGTCTGGGTAATCTTGTGAAACTTTATCGTGCTGGGGATAGACCATTGCAATTCTTGGTCTTGAACGAGGAATTCCTAGTAAGCGCATGTCATCAGCATGCGTTGATTACGTCCCTGCCCTTTGTACACACCGCCCGTCGCT
>SMHZZ274        314 bp
TAACCTGCTAAATAGTCACGATAACATGTGTTGTCGGCTGACTTCTTAGAGGGACTATGGATGTTTAATTCATGGAAGTTTGAGGCAATAACAGGTCTGTGATGCCCTTAGATGTTCTGGGCCGCACGCGCGCTACACTGATGAAGGCAACAAGTTTTTTCCTAGGCCGGAAGGTCCGGGTAATCTTTTGAAACTTCATCGTGCTGGGGATAGAGCATTGCAATTATTGGACTTCAACGAGGAATTCCTAGTAAGCGTGAGTCATCAGCTCGCGTTGATTACGTCCCTGCCCTTGGTACACACCGCCCGTCGCT
>SMHZZ275        314 bp
TAACCTGCTAAATAGTTATGTTCACTCTGGTGGACACCTAACTTCTTAGAGGGACTATGGATGTTTAATCCATGGAAGTTTGAGGCAATAACAGGCCTGTGATGCCCTTAGATGTTCTGGGCCGCACGCGCGCTACACTGATGAAGTCAACGAGTATTCACCTTGGCTGGAAAGTCTGGGTAATCTTGTGAAACTTCATCGTGCTGGGGATAGAGCATTGCAATTATTGCTCTTCAACGAGGAATTCCTAGTAAGCGCGAGTCATCAGCTCGCGTTGATTACGTCCCTGCCCTTTGTACACACCGCCCGTCGCT
>SMHZZ276        314 bp
TAACCTGCTAAATAGTTGCGTTCACTTTGGTGGACGATCAACTTCTTAGAGGGACTATGGATGTTTAATTCATGGAAGTTTGAGGCAATAACAGGTCTGTGATGCCCTTAGATGTTCTGGGCCGCACGCGCGCTACACTGACGAAGGCAGCAAGTATTCACCTTGACCGGAAGGTCTGGGTAATCTTTTGAAACTTTGTCGTGCTGGGGATAGACCCTTGCAATTATGGGTCTTGAACGAGGAATTTCTAGTAAGCGCGAGTCATCAGCTCGCGTTGATTACGTCCCTGCCCTTTGTACACACCGCCCGTCGCT
>SMHZZ277        314 bp
TAACCTGCTAAATAGCCAGGCTAGCTTTGGCTGGTCGCCGGCTTCTTAGAGGGACTATCGGCTCAAGCCGATGGAAGTTTGTGGCAATAACAGGTCTGTGATGCCCTTAGATGTTCTGGGCCGCACGCGCGCTACACTGACAGAGCCAACGAGTTCTTCACCTTGACCGAAAGGCCTGGGTAATCTTGTTAAACTCTGTCGTGCTGGGGATAGAGCATTGCAATTATTGCTCTTCAACGAGGAATGCCTAGTAAGCGCGTGTCATCAGCATGCGTTGATTACGTCCCTGCCCGTTGTACACACCGCCCGTCGCT
>SMHZZ278        314 bp
TAACCTGCTAAATAGTTACGTCAACTTTGGTTGGTGCTTAACTTCTTAGAGGGACTATGGATGTTTAATCCATGGAAGTTTGAGGCAATAACAGGTCTGTGATGCCCTTAGATGTTCTGGGCCGCACGCGCGCTACACTGATGAAGTCAACGAGTATTCGCCTTGGCTGGAAAGTCTGGGTAATCTTTTGAAACTTTATCGTGCTGGGGATAGTCCTTTGCAATTATTGGACTTTAACGAGGAATTCCTAGTAAGCGTGAGTCATCAGCTCGCGTTGATTACGTCCCTGCCCTTTGTACACACCGCCCGTCGCT
>SMHZZ279        314 bp
TAACCTGCTAAATAGTTATATTCACTCTGGTGGATACCTAACTTCTTAGAGGGACTATGGATGTTTAATCCATGGAAGTTTGAGGCAATAACAGGTCTGTGATGCCCTTAGATGTTCTGGGCCGCACGCGCGCTACACTGATGAAGTCAGCGAGTTTTTTCCTTGGCCGGAAGGTCTGGGTAATCTTGTGAAACTTTATCGTGCTGGGGATAGTCCTTTGCAATTATTGGACTTTAACGAGGAATTCCTAGTAAGCGTGAGTCATCAGCTCGCGTTGATTACGTCCCTGCCCTTTGTACACACCGCCCGTCGCT
>SMHZZ280        314 bp
TAACCTGCTAAATAGTTGCATCAACTCTGGTTGATGATCAACTTCTTAGAGGGACTATGGATGTTTAATTCATGGAAGTTTGAGGCAATAACAGGTCTGTGATGCCCTTAGATGTTCTGGGCCGCACGCGCGCTACACTGACGAAGGCAGCAAGTATTCACCTTGACCGGAAGGTCTGGGTAATCTTTTGAAACTTTGTCGTGCTGGGGATAGTCCCTTGCAATTATTGGACTTAAACGAGGAATTCCTAGTAAGTGCAAGTCATCAGCTTGCGTTGATTACGTCCCTGCCCTTGGTACACACCGCCCGTCGCT
>SMHZZ281        314 bp
UAACCUGCUAAAUAGUUACGUUCACUCUGGUGGACGCCUAACUUCUUAGAGGGACUACGGAUGCUUAAUCCAUGGAAGUUUGAGGCAAUAACAGGUCUGUGAUGCCCUUAGAUGUUCUGGGCCGCACGCGCGCUACACUGAUGAAGUCAACGAGUAUUCACCUUGGCCGGAAGGUCUGGGUAAUCUUUUGAAACUGCAUCGUGCUGGGGAUAGUCCAUUGCAAUUAUUGGACUUCAACGAGGAAUUCCUAGUAAGCGUGAGUCAUCAGCUCGCGUUGAUUACGUCCCUGCCCUUUGUACACACCGCCCGUCGCU
>SMHZZ282        314 bp
UAACCUGCUAAAUAGUUGCGUAUACUCCGGUAUACUGUAACUUCUUAGAGGGACUAUGGAUGUUUAAUCCAUGGAAGUUUGAGGCAAUAACAGGUCUGUGAUGCCCUUAGAUGUUCUGGGCCGCACGCGCGCUACACUGAUGAAGUCAGCGAGUUUAUAACCUUGACCGGAAGGUCUGGGUAAUCUUCUGAAACUUCAUCGUGCUGGGGAUAGUCCAUUGCAAUUAUUGGUCUUCAACGAGGAAUUCCUAGUAAGCGCAAGUCAUCAGCUUGCGUUGAUUACGUCCCUGCCCGUGGUACACACCGCCCGUCGCU
>SMHZZ283        314 bp
TAACCTGCTAAATAGTCACGATAACATGTGTTGTCGGCTGACTTCTTAGAGGGACTATGGATGTTTAATTCATGGAAGTTTGAGGCAATAACAGGTCTGTGATGCCCTTAGATGTTCTGGGCCGCACGCGCGCTACACTGATGAAGGCAACAAGTTTTTTCCTAGGCCGGAAGGTCCGGGTAATCTTTTGAAACTTTATCGTGCTGGGGATAGTCCTTTGCAATTATTGGACTTTAACGAGGAATTCCTAGTAAGCGTGAGTCATCAGCTCGCGTTGATTACGTCCCTGCCCGTTGTACACACCGCCCGTCGCT
>SMHZZ284        314 bp
UAACCUGCUAAAUAGUUGAAUCAACUCUGGUUGAUUGCAACUUCUUAGAGGGACUAUGGAUGUUUAAUCCAUGGAAGUUUGAGGCAAUAACAGGUCUGUGAUGCCCUUAGAUGUUCUGGGCCGCACGCGCGCUACACUGGUGAAGGCAGCAAGUUAUUUUCCUUGUCCGGAAGGACCGGGUAAUCUUCUGAAACUUCAUCGUGCUGGGGGUAGUCCUUUGCAAUUAUCGGACUUCAACGAGGAAUUCCUAGUAAGCGCGAGUCAUCAGCUCGCGUUGAUUACGUCCCUGCCCUUGGUACACACCGCCCGUCGUU
>SMHZZ285        314 bp
UAACCUGCUAAAUAGUUGAAUCAACUCUGGUUGAUUGCAACUUCUUAGAGGGACUAUGGAUGUUUAAUCCAUGGAAGUUUGAGGCAAUAACAGGUCUGUGAUGCCCUUAGAUGUUCUGGGCCGCACGCGCGCUACACUGAUGAAGGCAGCAAGUUAUUUUCCUUGUCCGGAAGGACCGGGUAAUCUUCUGAAACUUCAUCGUGCUGGGGAUAGUCCUUUGCAAUUAUCGGACCUCAACGAGGAAUCCCUAGUAAGCGCAAGUCAUCAGCUUGCGUUGAUUACGUCCCUGCCCUUUGUACACACCGCCCGUCGCU
>SMHZZ286        314 bp
TAACCTGCTAAATAGTTACGTTCACTTTGGTGGACGCCTAACTTCTTAGAGGGACTATCTGTGTCTAGCAGATGGAAGTTTGAGGCAATAACAGGTCTGTGATGCCCTTAGATGTTCTGGGCCGCACGCGCGCTACACTGACAAAATCAACGAGTATCATCCTTGGCCGGAAGGTCTGGGTAATCTTTTGAAACTTTGTCGTGCTGGGGATAGACCCTTGCAATTATTGGTCTTCAACGAGGAATTCCTAGTAAGCGCGAGTCATCAGCTCGCGTTGATTACGTCCTTGCCCTTTGTACACACCGCCCGTCGCT
>SMHZZ287        314 bp
TAACCTGCTAAATAGTTGAATCAACTCTGGTTGATTGCAACTTCTTAGAGGGACTATGGATGTTTAATCCATGGAAGTTTGAGGCAATAACAGGTCTGTGATGCCCTTAGATGTTCTGGGCCGCACGCGCGCTACACTGATGAAGGCAGCAAGTTATTTTCCTTGTCCGGAAGGACCGGGTAATCTTCTGAAACTTCATCGTGCTGGGGATAGTCCTTTGCAATTATTGGACTTGAACGAGGAATTCCTAGTAAGCACAAGTCATCAGCTTGTGCTGATTACGTCCCTGCCCTTTGTACACACCGCCCGTCGCT
>SMHZZ288        314 bp
UAACCUGCUAACUAGUUACGUAAACUUUGGUUUGCGGACAACUUCUUAGAGGGACUAUCUGUGUUUAGCAGAUGGAAGUUUGAGGCAAUAACAGGUCUGUGAUGCCCUUAGAUGUUCUGGGCCGCACGCGCGCUACACUGACGAAAUCAACAAGUAUCAUCCUUGGCCGGAAGGUCUGGGUAAUCUUUUGAAACUUUGUCGUGCUGGGGAUAGUCCAUUGCAAUUAUUGGACUUGAACGAGGAAUUCCUAGUAAGCGUGAGUCAUCAGCUCGCGUUGAUUACGUCCCUGCCCUUUGUACACACCGCCCGUCGCU
>SMHZZ289        314 bp
TAACCTGCTAAATAGTTACGCTAACTCTGGTTGGCGCTTAACTTCTTAGAGGGACTATGGATTTTTAATCCATGGAAGTTTGAGGCAATAACAGGTCTGTGATGCCCTTAGATGTTCTGGGCCGCACGCGCGCTACACTGATGAAGTCAACGAGTATTCACCTTGGCTGGAAAGTCTGGGTAATCTTGTGAAACTTTATCGTGCTGGGGATAGTCCTTTGCAATTATTGGACTTTAACGAGGAATTCCTAGTAAGCGTGAGTCATCAGCTCGCGTTGATTACGTCCCTGCCCTTTGTACACACCGCCCGTCGCT
>SMHZZ290        314 bp
TAACCTGCTAAATAGCCGGGCTATCTTTGGATGGTCGTCGGCTTCTTAGAGGGACTATCGGCTCAAGCCGATGGAAGTTTGAGGCAATAACAGGTCTGTGATGCCCTTAGATGTTCTGGGTCGCACGCGCGCTACACTGACAGAGCCAACGAGTTCATCACCTTGCCCGGAAGGGTTGGGTAATCTTGTTAAACTCTGTCGTGCTGGGGATAGAGCATTGCAATTATTGCTCTTCAACGAGGAATTCCTAGTAAGCGCGAGCCATCAGCTCGCGTTGATTACGTCCCTGCCCGTTGTACACACCGCCCGTCGCT
>SMHZZ291        314 bp
UAACCUGCUAAAUAGUUACAUUCGCUUUGGUGGAUGCCUAACUUCUUAGAGGGACUAUGGAUGUUUAAUCCAUGGAAGUUUGAGGCAAUAACAGGUCUGUGAUGCCCUUAGAUGUUCUGGGCCGCACGCGCGCUACACUGAUGAAGUCAACGAGUAUUCACCUUGGCUGGAAGGCCUGGGUAAUCUUGUGAAACUUCAUCGUGCUGGGGAUAGAGCAUUGCAAUUAUUGCUCUUCAACGAGGAAUUCCUAGUAAGCGCAAGUCAUCAGCUUGCGUUGAUUACGUCCCUGCCCUUUGUACACACCGCCCGUCGUU
>SMBZZ441        314 bp
TAACCTGCTAAATAGTTATATTCACTCTGGTGGATACCTAACTTCTTAGAGGGACTATGGATGTTTAATCCATGGAAGTTTGAGGCAATAACAGGTCTGTGATGCCCTTAGATGTTCTGGGCCGCACGCGCGCTACACTGATGAAGTCAACGAGTATTCACCTTGGCTGGAAAGTCTGGGTAATCTTGTGAAACTTTATCGTGCTGGGGATAGATCTTTGTAATTATCGATCTTCAACGAGGAGTTCCTAGTAAGCGCGAGTCATCAGCTCGCGTTGATTACGTCCCTGCCCTTTGTACACACCGCCCGTCGCT
>SMBZZ442        314 bp
TAACCTGCTAAATAGTTATATTCACTCTGGTGGATACCTAACTTCTTAGAGGGACTATGGATGTTTAATCCATGGAAGTTTGAGGCAATAACAGGTCTGTGATGCCCTTAGATGTTCTGGGCCGCACGCGCGCTACACTGATGAAGGCACCAAGTTTTTTCCTTGGCCGAGAGGCCTGGGTAATCTTTTGAAACTTCATCGTGCTGGGGATAGTCCTTTGCAATTATTGGACTTCAACGAGGAATTCCTAGTAAGCGTGAGTCATCAGCTCGCGTTGATTACGTCCCTGCCCTTTGTACACACCGCCCGTCGCT
>SMBZZ443        314 bp
TAACCTGCTAAATAGTTGAATCAACTCTGGTTGATTGCAACTTCTTAGAGGGACTATGGATTTTTAATCCATGGAAGTTTGAGGCAATAACAGGTCTGTGATGCCCTTAGATGTTCTGGGCCGCACGCGCGCTACACTGATGAAGGCAACAAGTAATTAACCTTGGCCGGAAGGTCTGGGTAATCTTTTGAAACTTCATCGTGCTGGGGATAGTCCTTTGCAATTATTGGACTTGAACGAGGAATTCCTAGTAAGCGTGAGTCATCAGCTCGCGTTGATTACGTCCCTGCCCTTTGTACACACCGCCCGTCGCT
>SMBZZ444        314 bp
UAACCUGCUAACUAGUUACGCAAACUUUCGAGUUUGAGGACAACUUCUUAGAGGGACUAUGGAUGUUUAAUCCAUGGAAGUUUGAGGCAAUAACAGGUCUGUGAUGCCCUUAGAUGUUCUGGGCCGCACGCGCGCUACACUGAUGAAGUCAACGAGUAUUCACCUUGGCUGGAAAGUCUGGGUAAUCUUGUGAAACUUUAUCGUGCUGGGGAUAGUCACUUGUAAUUUUGACUUGAACGAGGAAUUCCUAGUAAGCGUGAGUCAUCAGCUCGCGUUGAUUACGUCCCUGCCCUUUGUACACACCGCCCGUCGUU
>SMBZZ445        314 bp
TAACCTGCTAAATAGTTACGTCAACTTTGGTTGATGCTTAACTTCTTAGAGGGACTATCTGTGTCTAGCAGGTGGAAGTTTGAGGCAATAACAGGTCTGTGATGCCCTTAGATGTTCTGGGCCGCACGCGCGCTACACTGACAAAATCAACGAGTATCATCCTTGGCCGGAAGGTCTGGGTAATCTTTTGAAACTTTGTCGTGCTGGGGATAGACCCTTGCAATTATTGGTCTTCAACGAGGAATTCCTAGTAAGCGCGAGTCATCAGCTCGCGTTGATTACGTCCCTGCCCTTTGTACACACCGCCCGTCGCT
>SMBZZ446        314 bp
UAACCUGCUAAAUAGUUGGGCCAACUCUGGUUGAUGCUUAACUUCUUAGAGGGACUAUGGAUGUUUAAUCCAUGGAAGUUUGAGGCAAUAACAGGUCUGCGAUGCCCUUAGAUGUUCUGGGCCGCACGCGCGCUACACUGAUGAAGUCAACGAGUAUUCACCUUGGCUGGAAAGUCUGGGUAAUCUUUUGAAACUUUAUCGUGCUGGGGAUAGUCCUUUGCAAUUAUUGGACUUUAACGAGGAAUUCCUAGUAAGCGUGAGUCAUCAGCUCGCGUUGAUUACGUCCCUGCCCUUUGUACACACCGCCCGUCGCU
>SMBZZ447        314 bp
UACCCUGCUACAUAGUUACGUUCACUCUGGUGGACGCCUAACUUCCUAGAGGGACUAUGGAUGUUUAAUCCAUGGAAGUUUGAGGCAAUAACAGGUCUGUGAUGCCCUUAGAUGUUCUGGGCCACACGCGCGCUACACUGAUGAAGUCAACGAGUAUUCACCUUGGCUGGAAAGUCUGGGUAAUCUUGUGAAACUUUAUCGUGCUGGGGAUAGUCCUUUGCAAUUAUUGGACUUUAACGAGGAAUUCCUAGUAAGCGUGAGUCAUCAGCUCGCGUUGAUUACGUCCCUGCCCUUUGUACACACCGCCCGUCGCU
>SMBZZ448        314 bp
UAACCUGCUAAAUAGUUAUAUUCACUCUGGUGGAUACCUAACUUCUUAGAGGGACUAUGGAUGUUUAAUCCAUGGAAGUUUGAGGCAAUAACAGGUCUGUGAUGCCCUUAGAUGUUCUGGGCCGCACGCGCGCUACACUGAUGAUGGCAACAAGUUUUCACCUUGGCCGGAAGGCCUGGGUAAUCUUCUGAAACAUCAUCGUGCUGGGGAUAGUCCUUUGCAAUUAUUGGACUUCAACGAGGAAUUCCUAGUAAGCGUGAGUCAUCAGCUCGCGUUGAUUACGUCCCUGCCCUUUGUACACACCGCCCGUCGUU
>SMBZZ449        314 bp
TAACCTGCTAAATAGTTGAATCAACTCTGGTTGATTGCAACTTCTTAGAGGGACTATGGATGTTTAATCCATGGAAGTTTGAGGCAATAACAGGTCTGTGATGCCCTTAGATGTTCTGGGCCGCACGCGCGCTACACTGATGAAGGCAGCAAGTTATTTTCCTTGTCCGGAAGGTCTGGGTAATCTTTTGAAACTTTATCGTGCTGGGGATAGTCCTTTGCAATTATTGGACTTTAACGAGGAATTCCTAGTAAGCGTGAGTCATCAGCTCGCGTTGATTACGTCCCTGCCCTTTGTACACACCGCCCGTCGCT
>SMBZZ450        314 bp
TAACCTGCTAAATAGTTACGTTCACTTTGGTGGACGCCTAACTTCTTAGAGGGACTATGGATGTTTAATCCATGGAAGTTTGAGGCAATAACAGGTCTGTGATGCCCGTAGATGTTCTGGGCCGCACGCGCGCTACACTGATGAAGTCAACGAGTATTCACCTTGGCTGGAAGGTCTGGGTAATCTTCTGAAACTTCGTCGTGCTGGGGATAGTCCCTTGCAATTATTGGACTTCAACGAGGAATACCTAGTAAGCGTGAGTCATCAGCTCACGTTGATTACGTCCCTGCCCTTTGTACACACCGCCCGTCACT
>SMBZZ451        314 bp
TAACCTGCTAAATAGTTGGGCCAACTCTGGTTGGTGATCAACTTCTTAGAGGGACTATAGACGTTTAGTCTATGGAAGTTTGAGGCAATAACAGGTCTGTGATGCCCTTAGATGTTCTGGGCCGCACGCGCGCTACACTGACGAAGGCAGCGAGTATTCACCTTGGCCGGAAGGTCTGGGTAATCTTCTGAAACTTCGTCGTGCTGGGGATAGTCCCTTGCAATTATTGCTCTTCAACGAGGAATACCTAGTAAGCGTGAGTCATCAGCTCGCGTTGATTACGTCCCTGCCCTTTGTACACACCGCCCGTCGCT
>SMBZZ452        314 bp
TAACCTGCTAAATAGTTACGTTCACTTTGGTGGACGCCTAACTTCTTAGAGGGACTATGGATGTTTAATCCATGGAAGTTTGAGGCAATAACAGGTCTGTGATGCCCTTAGATGTTCTGGGCCGCACGCGCGCTACACTGATGAAGTCAGCGAGTATTCACCTTGGCCGGAAGGTCCGGGTAATCTTTTGAAACTTCATCGTGCTGGGGATAGACCATTGCAATTATTGGTCTTCAACGAGGAATTCCTAGTAAGCGTGAGTCATCAGCTCGCGTTGATTACGTCCCTGCCCTTTGTACACACCGCCCGTCGTT
>SMBZZ453        314 bp
TAACCTGCTAAATAGTTATATTCACTCTGGTGGATACCTAACTTCTTAGAGGGACTATGGATGTTTAATCCATGGAAGTTTGAGGCAATAACAGGTCTGTGATGCCCTTAGATGTTCTGGGCCGCACGCGCGCTACACTGACGAAGGCAGCGAGTATTCACCTTGGCCGGAAGGTCTGGGTAATCTTCTGAAACTTCGTCGTGCTGGGGATAGTCCCTTGCAATTATTGGACTTCAACGAGGAATTCCTAGTAAGCGTGAGTCATCAGCTCGCGTTGATTACGTCCCTGCCCTTTGTACACACCGCCCGTCGTT
>SMHZZ292        314 bp
TAACCTGCTAAATAGTTACGTTCACTCTGGTGGACGCCTGACTTCTTAGAGGGACTATGGATGTTTAATTCATGGAAGTTTGAGGCAATAACAGGTCTGTGATGCCCTTAGATGTTCTGGGCCGCACGCGCGCTACACTGATGAAGGCGACAAGTATTTTCCTAGGCCGGAAGGTCCGGGTAATCTTTTGAAACTTCATCGTGCTGGGGATAGAGCATTGCAATTATTGCTCTTCAACGAGGAATTCCTAGTAAGCGCGAGTCATCAGCTCGCGTTGATTACGTCCCTGCCCTTTGTACACACCGCCCGTCGTT
>SMHZZ293        314 bp
TAACCTGCTAAATAGTTATATTCACTCTGGTGGATACCTAACTTCTTAGAGGGACTATGGATGTTTAATTCATGGAAGTTTGAGGCAATAACAGGTCTGTGATGCCCTTAGATGTTCTGGGCCGCACGCGCGCTACACTGACAAAGGCAGCAAGTATTCACCTTGACCGGAAGGTCTGGGTAATCTTTTGAAACTTTGTCGTGCTGGGGATAGTCCCTTGCAATTATTGGACTTGAACGAGGAATTCCTAGTAAGCGCAAGTCATCAGCTTGCGTTGATTACGTCCCTCCCCTTTGTACACACCGCCCGTCGTT
>SMHZZ294        314 bp
TAACCTGCTAAATAGTTACGTTCACTTTGGTGGACGCCTAACTTCTTAGAGGGACTATGGATGTTTAATCCATGGAAGTTTGAGGCAATAACAGGTCTGTGATGCCCTTAGATGTTCTGGGCCGCACGCGCGCTACACTGATGAAGTCAACGAGTATTCACCTTGGCTGGAAAGTCTGGGTAATCTTGTGAAACTTTATCGTGCTGGGGATAGTCACTTGTAATTATTGCTCATCAACGAGGAATTCCTAGTAAGCGCAAGTCATCAGCTTGCGTTGATTACGTCCCTGCCCTTTGTACACACCGCCCGTCGCT
>SMHZZ295        314 bp
UAACCUGCUAAAUAGUUAUAUUCACUCUGGUGGAUACCUAACUUCUUAGAGGGACUAUGGAUGUUUAAUCCAUGGAAGUUUGAGGCAAUAACAGGUCUGUGAUGCCCUUAGAUGUUCUGGGCCGCACGCGCGCUACACUGAUGAAGUCAACGAGUAUUCACCUUGGCUGGAAAGUCUGGGUAAUCUUGUGAAACUUUAUCGUGCUGGGGAUAGUCACUUGUAAUUAUUGAUCUUCAACGAGGAAUUCCUAGUAAACGCGAGUCAUCAACUCGCAUUGAUUACGUCCCUGCCCUUUGUACACACCGCCCGUCGUU
>SMHZZ296        314 bp
TAACCTGCTAAATAGTTATATTCACTCTGGTGGATACCTAACTTCTTAGAGGGACTATGGATGTTTAATCCATGGAAGTTTGAAGCAATAACAGGTCTGTGATGCCCTTAGATGTTCTGGGCCGCACGCGCGCTACACTGATGAAGTCAACGAGTATTCACCTTGGCTGGAAAGTCTGGGTAATCTTGTGAAACTTTATCGTGCTGGGGATAGTCCCTTGCAATTATTGGACTTCAACGAGGAATACCTAGTAAGCGTGAGTCATCAGCTCACGTTGATTACGTCCCTGCCCTTTGTACACACCGCCCGTCGCT
>SMHZZ297        314 bp
TAACCTGCTAAATAGTTACGTCAACTTTGGTTGATGCTTAACTTCTTAGAGGGACTATAGACGTTTAGTCTATGGAAGTTTGAGGCAATAACAGGTCTGTGATGCCCTTAGATGTTCTGGGCCGCACGCGCGCTACACTGATAAAGGCAACAAGTAATTCACCTTGGCCGGAAGGTCTGGGTAATCTTGTGAAACTTTATCGTGCTGGGGATAGTCACTTGTAATTTTGACTTGAACGAGGAATTCCTAGTAAGCGTGAGTCATCAGCTCGCGTTGATTACGTCCCTGCCCTTTGTACACACCGCCCGTCGTTC
>SMHZZ298        314 bp
TAACCTGCTAAATAGTTATATTCACTCTGGTGGATACCTAACTTCTTAGAGGGACTATGGGTGTTTAATCCATGGAAGTTTGAGGCAATAACAGGTCTGTGATGCCCTTAGATGTTCTGGGCCGCACGCGCGCTACACTGACGAAGGCAGCAAGTATTCACCTTGACCGGAAGGTCTGGGTAATCTTTTGAAACTTTATCGTGCTGGGGATAGTCCTTTGCAATTATTGGACTTTAACGAGGAATTCCTAGTAAGCGTGAGTCATCAGCTCGCGTTGATTACGTCCCTGCCCTTTGTACACACCGCCCGTCGTT
>SMHZZ299        314 bp
TAACCTGCTAAATAGTTACGTTCACTTTGGTGGACGCCTAACTTCTTAGAGGGACTATGGATGTTTAATCCATGGAAGTTTGAGGCAATAACAGGTCTGTGATGCCCTTAGATGTTCTGGGCCGCACGCGCGCTACACTGATGAAGTCAACGAGTATTCACCTTGGCTGGAAAGTCTGGGTAATCTTTTGAAACTTTGTCGTGCTGGGGATAGACCCTTGCAATTATTGGTCTTCAGCGAGGAATTCCTAGTAAGCGCGAGTCATCAGCTCGCGTTGATTACGTCCCTGCCCTTTGTACACACCGCCCGTCGTT
>SMHZZ300        314 bp
UAACCUGCUAAAUAGUUACGUUCACUCUGGUGGACGCCUAACUUCUUAGAGGGACUAUGGAUGUUUAAUCCAUGGAAGUUUGAGGCAAUAACAGGUCUGUGAUGCCCUUAGAUGUUCUGGGCCGCACGCGCGCUACACUGAUGAAGUCAACGAGUAUUCACCUUGGCUGGAAAGUCUGGGUAAUCUUGUGAAACUUUAUCGUGCUGGGGAUAGUCCUUUGCAAUUAUCGGACUUCAACGAGGAAUUCCUAGUAAGCGCGAGUCAUCAGCUCGCGUUGAUUACGUCCCUGCCCUUGGUACACACCGCCCGUCGUU
>SMHZZ301        314 bp
TAACCTGCTAAATAGTTATCTTCACTCTGGTGGATACCTAACTTCTTAGAGGGACTATGGATGTTTAATCCATGGAAGTTTGAGGCAATAACAGGTCTGTGATGCCCTTAGATGTTCTGGGCCGCACGCGCGCTACACTGATGAAGTCAACGAGTATTCACCTTGGCTGGAAAGTCTGGGTAATCTTTTGAAACTTTGTCGTGCTGGGGATAGACCCTTGCAATTATTGGTCTTCAACGAGGAATTCCTAGTAAGCGCGAGTCATCAGCTCGCGTTGATTACGTCCCTGCCCTGTGTACACACCGCCCGTCGCT
>SMHZZ302        314 bp
UAACCUGCUAAAUAGUUGAAUCAACUCUGGUUGAUGUCAACUUCUUAUAGGGACUAUGGAUGUUCAAUCCAUGGAAGUUUGAGGCAAUAACAGGUCUGUGAUGCCCUUAGAUGUUCUGGGCCGCACGCGCGCUACACUGAUAAAGGCAACAAGUAAUUCACCUUGGCCGGAAGGUCUGGGUAAUCUUUUGAAACUUUAUCGUGCUGGGGAUAGUCCUUUGCAAUUAUUGGACUUUAACGAGGAAUUCCUAGUAAGCGUGAGUCAUCAGCUCGCGUUGAUUACGUCCCUGCCCUUUGUACACACCGCCCGUCGUU
>SMHZZ303        314 bp
TAACCTGCTAAATAGTTATATTCACTCTGGTGGATACCTAACTTCTTAGAGGGACTATCGGCTCAAGCCGATGGAAGTTTGAGGCAATAACAGGTCTGTGATGCCCTTAGATGTTCTGGGCCGCACGCGCGCTACACTGTCAGAGCCAACGAGTTCATTTCCTTAGCCGAAAGGTTTGGGTAATCTTGTTAAACTCTGTCGTGCTGGGGATAGAGCATTGCAATTATTGCTCTTCAACGAGGAATGCCTAGTAAGCGCATGTCATCAGCATGCGTTGATTACGTCCCTGCCCTTTGTACACACCGCCCGTCGCT
>SMHZZ304        314 bp
TAACCTGCTAAATAGTTACGTTCACTTTGGTGGACGCCTAACTTCTTAGAGGGACTATGGATGTTTAATCCATGGAGGTTTGAGGCAATAACAGGTCTGTGATGCCCTTAGATGTTCTGGGCCGCACGCGCGCTACACTGATGAAGTCAAAGAGTATTCACCTTGGCTGGAAAGTCTGGGTAATCTTGTGAGACTTTATCGTGCTGGGGATAGTCCTTTGCAATTATTGGACTTTAACGAGGAATTCCTAGTAAGCGTGAGTCATCAGCTCGCGTTGATTACGTCCCTGCCCTTTGTACACACCGCCCGTCGTT
>SMHZZ305        314 bp
TAACCTGCTAAATAGTTATATTCACTCTGGTGGATACCTAACTTCTTAGAGGGACTATGGATGTTTAATCCATGGAAGTTTGAGGCAATAACAGGTCTGTGATGCCCTTAGATGTTCTGGGCCGCACGCGCGCCACACTGATGAAGTCAACGAGTATTCACCTTGGCTGGAAAGTCTGGGTAATCTTGTGAAACTTTATCGTGCTGGGGATAGTCCTTTGCAATTATTGGACTTTAACGAGGAATTCCTAGTAAGCGTGAGTCATCAGCTCGCGTTGATTACGTCCCTGCCCTGTGTACACACCGCCCGTCGTT
>SMHZZ306        314 bp
UAACCUGCUAACUAGUUGGGCCAACUCUGGUUGGUGAUCACCUUCUUAGAGGGACUAUAGACGUUUAGUCUAUGGAAGUUUGAGGCAACAACAGGUCUGUGAUGCCCUUAGAUGUUCUGGGCCGCACGCGCGCUACACUGAUGAAGUCAACGAGUAUUCACCUUGGCUGGAAAGUCUGGGUAAUCUUGUGAAACUUUAUCGUGCUGGGGAUAGUCCUUUGCAAUUAUUGGACUUUAACGAGGAAUUCCUAGUAAGCGUGAGUCAUCAGCUCGCGUUGAUUACGUCCCUGCCCUGUGUACACACCGCCCGUCGUU
>SMHZZ307        314 bp
TAACCTGCTAAATAGTTGGGCCAACTCTGGTTGGTGATCAACTTCTTAGAGGGACTATGGATGTTTAATCCATGGAAGTTTGAGGCAATAACAGGTCTGTGATGCCCTTAGATGTTCTGGGCCGCACGCGCGCTACACTGATGAAGTCAACGAGTATTCACCTTGGCTGGAAAGTCTGGGTAATCTTGTGAAACTTTATCGTGCTGGGGATAGTCCTTTGCAATTATTGGACTTGAACGAGGAATTCCTAGTAAGCGTGAGTCATCAGCTCGCGTTGATTACGTCCCTGCCCTTTGTACACACCGCCCGTCGTT
>SMHZZ308        314 bp
UAACCUGCUAAAUAGUUAUGUUCACUCUGGUGGACACCUAACUUCUUAGAGGGACUAUUGGCGUUUAGCCAAUGGAAGUUUGAGGCAAUAACAGGUCUGUGAUGCCCUUAGAUGUUCUGGGCCGCACGCGCGCUACACUGACGAAGGCAGCGAGUAUUCACCUUGGCCGGAAGGUCUGGGUAAUCUUCUGAAGCUUCGUCGUGCUGGGGAUAGUCCCUUGCAAUUAUUGGACUUCAACGAGGAAUACCUAGUAAGCGUGAGUCAUCAGCUCACGUUGAUUACGUCCCUGCCCUUUGUACACACCGCCCGUCGUU
>SMHZZ309        314 bp
TAACCTGCTAAATAGTTACGTTCACTCTGGTTGATTGCAACTTCTTAGAGGGACTATGGATGTTTAATCCATGGAAGTTTGAGGCAATAACAGGTCTGTGATGCCCTTAGATGTTCTGGGCCGCACGCGCGCTACACTGATGAAGGCAGCAAGTTATTTTCCTTGTCCGGAAGGACCGGGTAATCTTCTGAAACTTCATCGTGCTGGGGATAGTCCTTTGCAATTATCGGACTTCAACGAGGAATTCCTAGTAAGCGCGAGTCATCAGCTCGCGTTGATTACGTCCCTGCCCTGTGTACACACCGCCCGTCGCT
>SMHZZ310        314 bp
UAACCUGCUAAAUAGUUACGUCAACUUUGGUUGAUGCUUAACUUCUUAGAGGGACUAUGGAUGUUUAAUCCAUGGAAGUUUGAGGCAAUAACAGGUCUGUGAUGCCCUUAGAUGUUCUGGGCCGCACGCGCGCUACACUGAUGAAGUCAGCGAGUUUUUUCCUUGGCCGGAAGGUCUGGGUAAUCUUGUGAAACUUCAUCGUGCUGGGGAUAGAGCAUUGCAAUUAUUGCUCUUCAACGAGGAAUUCCUAGUAAGCGCGAGUCAUCAGCUCGCGUUGAUUGCGUCCCUGCCCUUUGUACACACCGCCCGUCGCU
>SMHZZ311        314 bp
TAACCTGCTAAATAGTTACGTGAACGTTTGTTTGCGGTTAACTTCTTAGAGGGACTGTCTGTGTCTAACAGACGGAAGTTTGAGGCAATAACAGGTCTGTGATGCCCTTAGATGTTCTGGGCCGCACGCGCGCTACACTGACAAAATCAACGAGTATCATCCTTGGCCGGAAGGTCTGGGTAATCTTTTGAAACTTTGTCGTGCTGGGGATAGACCCTTGCAATTATTGGTCTTCAACGAGGAATTCCTAGTAAGCGCGAGTCATCAGCTCGCGTTGATTACGTCCCTGCCCTGTGTACACACCGCCCGTCGCT
>SMHZZ312        314 bp
UAACCUGCUAAAUAGUUACGUUCACUCUGGUGGACGCCUAACUUCUUAGAGGGACUAUGGAUGUUUAAUCCAUGGAAGUUUGAGGCAAUAACAGGUCUGUGAUGCCCUUAGAUGUUCUGGGCCGCACGCGCGCUGCACUGACAAAGGCAGCAAGUAUUCACCUUGACCGGAAGGUCUGGGUAAUCUUUUGAAACUUUGUCGUGCUGGGGAUAGUCCCUUGCAAUUAUUGGACUUGAACGAGGAAUUCCUAGUAAGCGUGAGUCAUCAGCUCGCGUUGAUUACGUCCCUGCCCUUUGUACACACCGCCCGUCGUU
>SMHZZ313        314 bp
UAACCUGCUAAAUAGUUGCAUUCACUUUGGUGGACGAUCAACUUCUUAGAGGGACUAUAGACGUUUAGUCUAUGGAAGUUUGAGGCAAUAACAGGUCUGUGAUGCCCUUAGAUGUUCUGGGCCGCACGCGCGCUACACUGACGAAGGCAGCGAGUAUUCACCUUGGCCGGAAGGUCUGGGUAAUCUUCUGAAACUUCGUCGUGCUGGGGAUAGUCCCUUGCAAUUAUUGGACUUCAACGAGGAAUACCUAGUAAGCGUGAGUCAUCAGCUCACGUUGAUUACGUCCCUGCCCUUUGUACACACCGCCCGUCGUU
>SMBZZ454        314 bp
UAACCUGCUAAAUAGAUGCGUUCACUUUUGUGGACGAUCCACUUCUUAGAGGGACUAUGGAUGUUUAAUUCAUGGAAGUUUGAGGCAAUAACAGGUCUGUGAUGCCCUUAGAUGUUCUGGGCCGCACGCGCGCUACACUGACAAAGGCAGCAAGUAUUCACCUUGACCGGAAGGUCUGGGUAAUCUUUUGAAACUUUGUCGUGCUGGGGAUAGUUCCUUGCAAUUAUUGGACUUGAACGAGGAAUUCCUAGUAAGCGCAAGUCAUCAGCUUGCGUUGAUUACGUCCCUGCCCUUUGUACACACCGCCCGUCGCU
>SMBZZ455        314 bp
TAACCTGCTAAATAGTTACACAATTCTCGAATTGTGGACAACTTCTTAGAGGGACTATCGGTGACTAACCGATGGAAGTTTGAGGCAATAACAGGTCTGTGATGCCCTTAGATGTTCTGGGCCGCACGCGCGCTACACTGGCAAAATCAACGAGTATCATCCTTGGCCGGAAGGTCTGGGTAATCTTTTGAAACTTTGTCGTGCTGGGGATAGACCCTTGCAATTATTGGTCTTCAACGAGGAATTCCTAGTAAGCGCGAGTCATCAGCTCGCGTTGATTACGTCCCTGCCCTTTGTACACACCGCCCGTCGCT
>SMHZZ314        314 bp
UAACCUGCUAAAUAGUGUCGCGAACCUGCGUUCGUAGAUGCUUCUUAGAGGGACUGACCACGUUUAGUGGUAGGAAGUUUGAGGCAAUAACAGGUCUGUGAUGCCCUUAGAUGUUCUGGGCCGCACGCGCGCUACACUGACAAAGUCAGCGAGUAUAUAACCUUGGCCGGAAGGUCUGGGUAAUCUUUUGAAACUUUGUCGUGCUGGGGAUAGACCCUUGCAAUUAUUGGUCUUCAACGAGGAAUUCCUAGUAAGCGCGAGUCAUCAGCUCGCGUUGAUUACGUCCCUGCCCUUUGUACACACCGCCCGUCGCU
>SMHZZ315        314 bp
TAACCTGCTAAATAGTTGCGTTCACTTTGGTGGACGATCAACTTCTTAGAGGGACTATGGATGTTTAATTCATGGAAGTTTGAGGCAATAACAGGTCTGTGATGCCCTTAGATGTTCTGGGCCGCACGCGTGCTACACTGACAAAGGCAGCAAGTATTCACCTTGACCTGAAGGTCTGGGTAATCTTTTGAAACTTTGTCGTGCTGGGGATAGTCCCTTGCAATTATTGGACTTGAACGAGGAATTCCTAGTAAGCGCAAGTCACCAGCTTGCGTTGATTGCGTCCCTGCCCTTTGTACACACCGCCCGTCGCT
>SMHZZ316        314 bp
UAACCUGCUAAAUAGUUGCGUAUACUCCGGUAUACUGUAACUUCUUAGAGGGACUAUGGAUGUUUAAUCCAUGGAAGUUUGAGGCAAUAACAGGUCUGUGAUGCCCUUAGAUGUUCUGGGCCGCACGCGCGCUACACUGAUGAAGUCAGCGAGUUUAUAACCUUGACCGGAAGGUCUGGGUAAUCUUCUGAAACUUCGUCGUGCUGGGGAUAGUCCCUUGCAAUUAUUGGACUUCAACGAGGAUUACCUAGUAAGCGUGAGUCAUCAGCUCACGUUGAUUACGUCCCUGCCCUUUGUACACACCGCCCGUCGCU
>SMHZZ317        314 bp
TAACCTGCTAAATAGTTGCGTTCACTTTGGTGGACGATCAACTTCTTAGAGGGACTATGGATGTTTAATTCATGGAAGTTTTAGGCAATAACAGGTCTGTGATGCCCTGAGATTTTCTGGGCCGCACGCGCGCTACACTGACAAAGGCAGCAAGTATTCCCCTTGACCGGAAGGTCTGGGTAATCTTTTGAAACTTTGTCGTGCTGGGGATAGTCCCTTGCAATTATTGGACTTGAACGAGGAATTCCTAGTAAGCGCAAGTCATCAGCTTGCGTTGATTACGTCCCTGCCCTTTGTACACACCGCCCGTCGCT
>SMHZZ318        314 bp
TAACCTGCTAAATAGTGTCGCGAACCTGCGTTCGTAGATGCTTCTTAGAGGGACTGACCACGTTTAGTGGTAGGAAGTTTGAGGCAATAACAGGTCTGTGATGCCCTTAGATGTTCTGGGCCGCACGCGCGCTACACTGACAAAGTCAGCGAGTATATAACCTTGGCCGGAAGGCCTGGGCAATCTTGTGAAACTTTATCGTGCTGGGGATAGTCCTTTGCAATTATTGGACCTCAACGAGGAATTCCTAGTAAGCGTGAGTCATCAGCTCGCGTTGATTACGTCCCTGCCCTTTGTACACACCGCCCGTCGCT
>SMBZZ456        313 bp
CGGCCCUUAAAUAGCCCGGUCCGCAUUUGCGGGCCCCUGGCUUCUUAGGGGGACUACCGGCUCAGGCCGAUGGAAGUGCGCGGCAAUAACAGGUCUGUGAUGCCCUUAGAUGUUCUGGUCCGCACGCGCGCUACACUGACAGGGUCAGCGAGUACAUCACCUUGGCCGAGAGGUCCGGGUAAUCUUGUUAAACCCUGUCGUGCUGGGGAUAGAGCAUUGCAAUUAUUGCUCUUCAACGAGGAAUGCCUAGUAGGCACGAGUCAUCAGCUCGUGCCGAUUACGUCCCUGCCCUUUGUACACACCGCCCGUCGCU
>SMBZZ457        313 bp
CGGCCCUUAAAUAGCCCGGUCCGCAUUUGCGGGCCGCUGGCUUCUUAGGGGGACUAUCGGCUCAAGCCGAUGGAAGUGCGCGGCAAUAACAGGUCUGUGAUGCCCUUAUAUGUUCUGGGCCGCACGCGCGCUACACUGACAGGGUCAGCGAGUACAUCACCUUGGCCGAGAGGUCCGGGUAAUCUUGUUAAACCCUGUCGUGCUGGGGAUAGAGCAUUGCAAUUAUUGCUCUUCAACGAGGAAUGCCUAGUAAGCGCAAGUCAUCAGCUUGCGUUGAUUACGUCCCUGCCCUUUGUACACACCGCCCGUCGCU
>SMBZZ458        313 bp
CGGCCCTTAAATAGCCCGGTCCGCATTTGCGGGCCGCTGGCTTCTTAGGGGGACTATCGGCGCAAGCCGATGGAAGTGCGCGGCAATAACAGGTCTGTGATGCCCTTAGATGTTCTGGGCCGCACGCGCGCTACACTGACAGGGTCAGCGAGTACATCACCTTGGCCGGGAGGTCCGGGTAATCTTGTTAAACCCGGTCGTGCTGGGGATAGAGCATTGCAATTATTGCTCTTTAACGAGGAATGCCTAGTAGGCACGAGTCATCAGCTCGTGCCGATTACGTCCCTGCCCTTTGTACACACCGCCCGTCGCT
>SMBZZ459        313 bp
CGGUCCUUAAAUAGCCCGGUCCGCAUUUGCGGGCCGCUGGCUUCUUAGGGGGACUAUCGGCUCAAGCCGAUGGAAGUGCGCGGCAAUAACAGGUCUGUGAUGCCCUUAGAUGUUCUGGGCCGCACGCGCGCUACACUGACGGGGUCAGCGAGUACAUCACCUUGGCCGAGAGGUCCGGGUAAGCUUGUUAAACCCUGUCGUGCUGGGGAUAGAGCAUUGCAAUUAUUGCUCUUCAACGAGGAAUGCCCAGUAGGCACGAGUCAUCAGCUCGUGCCGAUUACGUCCCUGCCCUUUGUACACACCGCCCGUCGCU
>SMBZZ460        313 bp
CGGCCCTTAAATAGCCCGGTCCGCATTTGCGGGCCGCTGGCTTCTTAGGGGGACTATCGGCTCCAGCCGATGGAAGTGCGCGGCAATAACAGGTCTGTGATGCCCTTAGATGTTCTGGGCCGCACGCGCGCTACACTGACAGGGTCAGCGAGTACATTACCTTGGCCGAGCGGTCCGGGTAATCTTGTTAAACCCTGTCGTGCTGGGGATAGAGCATTGCAATTATCGCTCTTCAACGAGGAATGCCTAGTAGGCACGAGTCATCAGCTCGTGCCGATTACGTCCCTGCCCTTTGTACACACCGCCCGTCGCT
>SMBZZ461        313 bp
UAACCUACUAACUAGCCCGUAUUGCUUUGGCAGUACGCUGGCUUCUUAGAGGGACUCUCGGUGCAAGCCGAGGGAAGUUUGAGGCAAUAACAGGUCUGUGAUGCCCUUAGAUGUUCUGGGCCGCACGCGCGCUACACUGAUGAAGUCAGCGAGUUUUUUCCUUGGCCGGAAGGUCUGGGUAAUCUUGUGAAACUUCAUCGUGCUGGGGAUAGAGCAUUGCAAUUAUUGCUCUUCAACGAGGAAUUCCUAGUAAGCGCGAGUCAUCAGCUCGCGUUGAUUACGUCCCUGCCCUUUGUACACACCGCCCGUCGCU
>SMBZZ462        313 bp
CGGCCCUUAAAUAGCCCGGUCCGCAUUUGCGGGCCGCUGGCUUCUUAGGGGGACUAUCGGCUCAAGCCGAUGGAAGUGCGCGGCAAUAACAGGUCUGUGAUGCCCUUCGAUGUUCUGGGCCGCACGCGAGCUACACUGACAGGGUCAGCGAGUACAUCACCUUGGCCGAGAGGUCCGGGUAAUCUUGUUAAACCCUGUCGUGCUGGGGAUAGAGCAUUGCAAUUUUUGCUCUUCAACGAGGAAUGCCUAGUAGGCACGAGUCAUCAGCUCGUGCCGAUUACGUCCCUGCCCUUUGUACUCACCGCCCGUCGCU
>SMHZZ319        313 bp
CGGCCCTTAAATAGCCCGTTCCGCATTTGCGGGCCGCTGGCTTCTTAGGGGGACTATCGGCTCAAGCCGATGGAAGTGCGCGGCAATAACAGGTCTGTGATGCCCTTAGATGTTCTGGGCCGCACGCGCGCTACACTGACAGGTTCAGCGAGTACATCACCTTGGCCGAGAGGTCCGGGTAATCTTGTTAAACCCTGTCGTGCTTGGGATAGAGCATTGCAATTATTGCTCTTCAACGAGGAATGCCTAGTAGGCACGAGTCATCAGCTCGTGCCGATTACGTCCCTGCCCTTTGTACACACCGCCCGTCGCC
>SMHZZ320        313 bp
CGGCCCTTAAATAGCCCGGTCCGCATTTGCGGGCCGCTGGCTTCTTAGGGGGACTATCGGCTCAAGCCGATGGAAGTGCGCGGCAATAACAGGTCTGTGATGCCCTTAGATGTTATGGGCCGCACGCGCGCTACACTGACAGGGCCAGCGAGTACATCACCTTGGCCGAGAGGTCTGGGTAATCTTGTTAAACTCCGTCGTGCTGGGGATAGAGCATTGCAATTATTGCTCTTCAACGAGGAATCCCTAGTAAGCGCAAGTCATCAGCTTGCGTTGATTACGTCCCTGCCCGTTGTACACACCGCCCGTCGCT
>SMHZZ321        313 bp
UAACCUACUAACUAGCCCGUAUUGCUUUGGCAGUACGCUGGCUUCUUAGAGGGACUCUCGGUGCAAGCCGAGGGAAGUUUGAGGCAAUAACAGGUCUGUGAUGCCCUUAGAUGUUCUGGGCCGCACGCGCGCUACACUGACAGAGCCAACGAGUAUCUUCCUUGUUCGAAAGAUCUGGGUAAUCUUGUUAAACUCUGUCGUGCUGGGGAUAGAGCAUUGCAAUUAUUGCUCUUCAACGAGGAAUUCCUAGUAAGCGCAAGUCAUCAGCUUGCGCUGAUUACGUCCCUGCCCUUUGUACACACCGCCCGUCGCU
>SMHZZ322        313 bp
UAACCUGCUAAAUAGUUACGUUAACUUUGGUUGACGGUUUAACUUCUUAGAGGGACUGUUGAUGUUUAAUCAAUGGAAGUUUGAGGCAAUAACAGGUCUGUGAUGCCCUUAGAUGUUCUGGGCCGCACGCGCGCUACACCGAUGAAGUCAACGAGUAUUCAUCUUGGCUGGAAAGUCUGGGUAAUCUUGUGAAACUUUAUCGUGCUGGGGAUAGUCACUUGUAAUUUUGACUUGAACGAGGAAUUCCUAGUAAGCGUGAGUCAUCAGCUCGCGUUGAUUACGUCCCUGCCCUUUGUACACACCGCCCGUCGUU
>SMHZZ323        313 bp
TAACCTGCTAAATAGCCCGTATTGCTTTGGCAGTACGCTGGCTTCTTAGAGGGACTATCGGCTCAAGCCGATGGAAGTTTGAGGCAATAACAGGTCTGTGATGCCCTTAGATGTTCTGGGCCGCACGCGCGCTACACTGATGAAGTCAGCGAGTTTTTTCCTTGGCCGGGAGGTCTGGGTAATCTTGTGAAACTTCATCGTGCTGGGGATAGAGCATTGCAATTATTGCTCTTCAACGAGGAATTCCTAGTAAGCGCGAGTCATCAGCTCGCGTTGATTACGTCCCTGCCCTTTGTACACACCGCCCGTCGCT
>SMBZZ463        313 bp
CGGCCCTTAAATAGCCCGGTCCGCGTTTGCGGGCCGCTGGCTTCTTAGGGGGACTATCGGCTCAAGCCGATGGAAGTGCGCGGCAATAACAGGTCTGTGATGCCCTTAGATGTTCTGGGCCGCACGCGCGCTACACTGACAGGGCCAGCGAGTACATCACCTTGGCCGAGAGGCCCGGGTAATCTTGTTAAACCCTGTCGTGCTGGGGATAGACCATTGCAATTATTGGTCTTGAACGAGGAATTCCTAGTAAGCACGAGTCATCAACTCGTGCTGATTACGTCCCTGCCCTTTGTACACACCGCCCGTCGCT
>SMBZZ464        313 bp
TAACCTGCTAAATAGCCAGGCTAGCCTAGGCTGGTCGCCGGCTTCTTAGAGGGACTATCGGCGCAAGTCGATGGAAGTTTGAGGCAATAACAGGTCGGTGATGCCCTTAGATGTTCTGGGCCGCACGCGCGGTACACTGACAGAGCCAACGAGTACCTTCCTTGTTCGAAAGATCTGGGTAATCTTGTTAAACTCTGTCGTGCTGGGGATAGAGCATTGCAATTATTGCTCTTCAACGAGGAATTCCTAGTAAGCGCAAGTCATCAGCTTGCGCTGATTACGTCCCTGCCCTTTGTACACACCGCCCGTCGCT
>SMBZZ465        313 bp
TAACCTGCTAAATAGTTATATTCACTCTGGTGGATACCTAACTTCTTAGAGGGACTATCGGGACTTAAACCGATGGAAGTTTGAGGCAATAACAGGTCTGTGATGCCCTTAGATGTTCTGGGCCGCACGCGCGCTACACTGATGAAGTCAACGAGTATTCACCTTGGCTGGAAAGTCTGGGTAATCTTGTGAAACTTTATCGTGCTGGGGATAGTCACTTGTAATTTTGACTTGAACGAGGAATTCCTAGTAAGCGTGAGTCATCAGCTCGCGTTGATTACGTCCCTGCCCTTTGTACACACCGCCCGTCGTT
>SMBZZ466        313 bp
CGGCCCTTAAATAGCCCGGTCCGCGTTTGCGGGCCGCTGGCTTCTTAGGGGGACTATCGGCTCAAGCCGATGGAAGTGCGCGGCAATAACAGGTCTGTGATGCCCTTAGATGTTCTGGGCCGCACGCGCGCTACACTGACAGGGCCAGCGAGTACATCACCTTGGCCGAGAGGCCCGGGTAATCTTGTTAAACCCTTTCGTGCTGGGGATAGAGCATTGCAATTATTGCTCTTCAACGAGGAATTCCTAGTAAACGCGAGTCATCAACTCGCATTGATTACGTCCCTGCCCTTTGTACACACCGCCCGTCGCT
>SMHZZ324        313 bp
UAACCUGCUAAAUAGUUAUAUUCACUCUGGUGGAUACCUAACUUCUUAGAGGGACUAUGGAUGUUUAAUCCAUGGAAGUUUGAGGCAAUAACAGGUCUGUGAUGCCCUUAGAUGUUCUGGGCCGCACGCGCGCUACACUGAUGAAGUCAACGAGUAUUCACCUUGGCUGGAAAGUCUGGGUAAUCUUGUGAAACUUUAUCGUGCUGGGGAUAGUCACUUGUAAUUUUGACUUGAACGAGGAAUUCCUAGUAAGCGUGAGUCAUCAGCUCGCGUUGAUUACGUCCCGGCCCGGGGGACACACCGACCGUCGUUU
>SMBZZ467        313 bp
UAACCUGCUAAAUAGUUGGGCCAACUCUGGUUGGUGAUCAACUUCUUAGAGGGACUAUAGACGUUUAGUCUAUGGAAGUUUGAGGCAAUAACAGGUCUUGGAUGCCCUUAGAUGUUCUGGGCCGCACGCGCGCUACACUGAUAAAGGCAACAAGUAAUUCACCUUGGCCGGAAGGUCUGGGUAAUCUUGUGAAACUUUAUCGUGCUGGGGAUAGUCACUUGUAAUUUUGACUUGAACGAGGAAUUCCUAGUAAGCGUGAGUCAUCAGCUCGCGUUGAUUACGUCCCUGCCCUUUGUACACACCGCCCGUCGUU
>SMHZZ325        313 bp
TAACCTGCTAAATAGTTGCATCTACTCTGGTAGATGATCAACTTCTTAGAGGGACTATAGGCGACTAGTCTATGGAAGTTTGAGGCAATAACAGGTCTGTGATGCCCTTAGATGTTCTGGGCCGCACGCGCGCTACACTGATAAAGGCAACGAGTAATTCACCTTGGCCGGAAGGTCTGGGTAATCTTGTGAAACTTTATCGTGCTGGGGATAGTCACTTGTAATTTTGACTTGAACGAGGAATTCCTAGTAAGCGTGAGTCATCAGCTCGCGTTGATTACGTCCCTGCCCTTTGTACACACCGCCCGTCGTT
>SMHZZ326        313 bp
CGGCCCTTAAATAGCCCGGTCCGCGTTTGCGGGCCGCTGGCTTCTTAGGGGGACTATCGGCTCAAGCCGATGGAAGTGCGCGGCAATAACAGGTCTGTGATGCCCTTAGATGTTCTGGGCCGCGCGCGCGCTACACTGACAGGGCCAGCGAGTACATCACCTTGGCCGAGAGGCCCGGGTAATCTTGTTAAACCCTGTCGTGCTGGGGATAGAGCATTGCAATTATTGCTCTTCAACGAGGAATACCTAGTAAGCGTGAGTCATCAGCTCACGTTGATTACGTCCCTGCCCTTTGTACACACCGCCCGTCGCT
>SMHZZ327        313 bp
TAACCTGCTAAATAGTTACGCTAACTCTGGTTGGTGATTAACTTCTTAGAGGGACTATGGATTTTTAATCCATGGAAGTTTGAGGCAATAACAGGTCTGTGATGCCCTTAGATGTTCTGGGCCGCACGCGCGCTACACTGATGAAGGCAACAAGTAATTAACCTTGGCTGGAAAGTCTGGGTAATCTTGTGAAACTTTATCGTGCTGGGGATAGTCACTTGTAATTTTGACTTGAACGAGGAATTCCTAGTAAGCGTGAGTCATCAGCTCGCGTTGATTACGTCCCTGCCCTTTGTACACACCGCCCGTCGTT
>SMHZZ328        313 bp
UAACCUGCUAAAUAGUUGCAUCAACUCUGGUUGAUGAUCAACUUCUUAGAGGGACUAUAGACGUUUAGUCUAUGGAAGUUUGAGGCAAUAACAGGUCUGUGAUGCCCUUAGAUGUUCUGGGCCGCACGCGCGCUACACUGAUAACAGCAACAAGUAAUUCACCUUGGCUGGAAAGUCUGGGUAAUCUUGUGAAACUUUAUCGUGCUGGGGAUAGUCACUUGUAAUUUUGACUUGGACGAGGAAUUCCUAGUAAGCGUGAGUCAUCAGCUCGCGUUGAUUACGUCCCUGCCCUUUGUACACACCGCCCGUCGUU
>SMBZZ468        313 bp
TATCCTGCTAAATAGTCACGTCAAGCCTTGCTTGATGGCTGACTTCTTAGAGGGACTATGGATGTTTAATCCATGGAAGTTTGAGGCAATAACAGGTCTGTGATGCCCTTAGATGTTCTGGGCCGCACGCGCGCTACACTGATGAAGTCAACGAGTATTCACCTTGGCTGGAAAGTCTGGGTAATCTTGTGAAACTTTATCGTGCTGGGGATAGTCACTTGTAATTTTGACTTGAACGAGGAATTCCTAGTAAGCGTGAGTCATCAGCTCGCGTTGATTACGTCCCTGCCCTTTGTACACACCGCCCGTCGTT
>SMBZZ469        313 bp
TAACCTGCTAAATAGTTGCATTCACTCTGGTGGATGATCAACTTCTTAGCGGGACTATAGGCGTTTAGTCTATGGAAGTTTGAGGCAATAACAGGTCTGTGATGCCCTTAGATGTTCTGGGCCGCACGCGCGCTACACTGATAAAGGCAACAAGTTTTTCCTTGGCCGGAAGGTCTGGGTAATCTTTTGAAGCTTTATCGTGCTGGGGATAGTCCTTTGCAATTATTGGACTTGAACGAGGAATTCCGAGTAAGCGTGAGTCATCAGCTCGCGTTGATTACGTCCCTGCCCTTTGTACACACCGCCCGTCGCT
>SMBZZ470        313 bp
UAACCUGCUAAAUAGUUGCAUUCACUCUGGUGGAUGAUCAACUUCUUAGAGGGACUAUAGACGUUUAGUCUAUGGAAGUUUGAGGCAAUAACAGGUCUGUGAUGCCCUUAGAUGUUCUGGGCCGCACGCGCGCUACACUGAUAAAGGCAACAAGUUUUUCCUUGGCCGGAAGGUCUGGGUAAUCUUUUGAAACUUUAUCGUGCUGGGGAUAGUCCUUUGCAAUUAUUGGACUUGAACGAGGAAUUCCUAGUAAGCGUAAGUCGUCAGCUCGCGUUGAUUACGUCCCUGCCCUUUGUACACACCGCCCGUCGUU
>SMBZZ471        313 bp
TAACCTGCTAAATAGTTCTGTCAACTTTTGTTGGCACGAACTTCTTAGAGGGACTATCTGTGACTAACAGATGGAAGTTTGAGGCAATAACAGGTCTGTGATGCCCTTAGATGTTCTGGGCCGCACGCGCGCTACACTGATAAAGTCAGCGAGTATTCACCTTGACCGGAAGGTTTGGGTAATCTTTTGAAACTTTATCGTGATGGGGATTGAGCATTGCAATTATTGCTCATGAACGAGGAATTCCTAGTAAGCGCGAGTCATCAGCTCGCGTTGATTACGTCCCTGCCCTTTGTACGCACCGCCCGTCGAT
>SMBZZ472        313 bp
UAACCUGCUAAAUAGCCAGGCUAGCUUUGGCUGGUCGCCGGCUUCUUAGAGGGACUAUCGGCUCAAGCCGAUGGAAGUUUGAGGCAAUAACAGGUCUGUGAUGCCCUUAGAUGUUCUGGGCCGCACGCGCGCUACACUGAUGAAGUCAGCGAGUUUUUUCCUUGGCCGGAAGGUCCGGGUAAUCUUGUGAAACUUCAUCGUGCUGGGGAUAGAGCAUUGCAAUUAUUGCUCUUCAACGAGGAAUUCCUAGUAAGCGCGAGUCAUCAGCUCGCGUUGAUUACGUCCCUGCCCUCUGUACACACCGCCCGUCGCU
>SMBZZ473        313 bp
TAACCTGCTAAATAGTTACGTTAACCTTGGTTGACGGTTTGACTTCTTAGAGGGACTATGAATGTTTAATTCATGGAAGTTTGAGGCAATAACAGGTCTGTGATGCCCTTAGATGTTCTGGGCCGCACGCGCGCTACACTGATGAAGTCAACGAGTATTCACCTTGGCTGGAAAGTCTGGGTAATCTTGTGAAACTTTATCGTGCTGGGGATAGTCACTTGTAATTTTGACTTGAACGAGGAATTCCTAGTAAGCGTGAGTCATCAGCTCGCGTTGATTACGTCCCTGCCCTTTGTACACACCGCCCGTCGTT
>SMHZZ329        313 bp
TAACCTGCTAAATAGTTACGCTAACTCTGGTTGGCGCTTAACTTCTTAGAGGGACTATGGATTTTTAATCCATGGAAGTTTGAGGCAATAACAGGTCTGTGATGCCCTTAGATGTTCTGGGCCGCACGCGCGCTACACTGATAAAGGCAACGAGTAATTAACCTTGGCCGGAAGGTCTGGGTAATCTTTTGAAACTTTATCGTGCTGGGGATAGTCACTTGTAATTTTGACTTGAACGAGGAATTCCTAGTAAGCGTGAGTCATCAGCTCGCGTTGATTACGTCCCTGCCCTTGGTACACACCGCCCGTCGTT
>SMHZZ330        313 bp
TAACCTGCTAAATAGTTGCATCAACTCTGGTTGATGATCAACTTCTTAGAGGGACTATAGACGTTTAGTCTATGGAAGTTTGAGGCAATAACAGGTCTGTGATGCCCTTAGATGTTCTGGGCCGCACGCGCGCTACACTGATAACAGCAACAAGTAATTCACCTTGGCCGGAAGGTCCGGGTAATCTTCTGAAATGTTATCGTGCTGGGGATAGTCACTTGTAATTTTGACTTGAACGAGGAATTCCTAGTAAGCGTGAGTCATCAGCTCGCGTTGATTACGTCCCCGCCCTTTGTACACACCGCCCGTCGTT
>SMHZZ331        313 bp
TAACCTGCTAAATAGTTGCGTATACTCCGGTATACTGTAACTTCTTAGAGGGACTATGGATGTTTAATCCATGGAAGTTTGAGGCAATAACAGGTCTGTGATGCCCTTAGATGTTCTGGGCCGCACGCGCGCTACACTGACGAAGGCAGCAAGTATTCACCTTGACCGGAAGGTCTGGGTAATCTTTTGAAACTTTGTCGTGCTGGGGATAGTCCCTTGCAATTATTGGACTTAAACGAGGAATTCCTAGTAAGTGCAAGTCATCAGCTTGCGTTGATTACGTCCCTGCCCTTTGTACACACCGCCCGTCGCT
>SMHZZ332        313 bp
TAACCTGCTAAATAGTCACGTCAAGTTTTACTTGACGATGACTCCTTAGAGGGACTATGGATGTTTAATCCATGGAAGTTTGAGGCAATAACAGGTCTGTGATGCCCTTAGATGTTCTGGGCCGCACGCGCGCTACACTGATGAAGGCAACGAGTATTCACCTTGGCCGGAAGGTCTGGGTAATCTTTTAAACTTCATCGTGCTGGGGATAGAGCATTGCAATTATTGCTCTTCAACGAGGAATTCCTAGTAAGCGTGAGTCATCAGCTCGCGTTGATTACGTCCCTGCCCTGTGTACACACCGCCCGTCGCT
>SMHZZ333        313 bp
UAUCCUGCUAAAUAGUUAUGAUAACUUUGGUUGUCAAUUUGACUUCUUAGAGGGACUAUGAAUGUUUAAUUCAUGGAAGUUUGAGGCAAUAACAGGUCUGUGAUGCCCUUAGAUGUUCUGGGCCGCACGCGCGCUACACUGAUGAAGUCAGCGAGUAUUCACCUUGGCUGGAAAGUCUGGGUAAUCUUGUGAAACUUUAUCGUGCUGGGGAUAGUCACUUGUAAUUUUGACUUGAACGAGGAAUUCCUAGUAAGCGUAAGUCAUCAGCUCGCGUUGAUUACGUCCCUGCCCUUUGUACACACCGCCCGUCGUU
>SMHZZ334        313 bp
TAACCTGCTAAATAGTTACGTCAACTTTGGTTGATGCTTAACTTCTTAGAGGGACTATAGACGTTTAGTCTATGGAAGTTTGAGGCAATAACAGGTCTGTGATGCCCTTAGATGTTCTGGGCCGCACGCGCGCTACACTGATGAAGTCAACGAGTATTCACCTTGGCTGGAAAGTCTGGGTAATCTTGTGAAACTTTATCGTGCTGGGGATAGTCACTTGTAATTTTGACTTGAACGAGGAATTCCTAGTAAGCGTGAGTCATCAGCTCGCGTTGATTACGTCCCTGCCCTTTGTACACACCGTCCGTCGTTT
>SMHZZ335        313 bp
TAACCTGCTAAATAGTTGCGTATACTCCGGTATACTGTAACTTCTTAGAGGGACTATGGATGTTTAATCCATGGAAGTTTGAGGCAATAACAGGTCTGTGATGCCCTTAGATGTTCTGGGCCGCACGCGCGCTACACTGATGAAGTCAGCGAGTTCATTCCTTGGCCGACAGGTCTGGGTAATCTTGTGAAACTTCATCGTGATGGGGATAGACCATTGCAATTATTGGTCTTCAACGAGGAATTCCTAGTAAGCGCGAGTCATCAGCTCGCGTTGATTACGTCCCTGCCCTTTGTACACACCGCCCGTCGCT
>SMHZZ336        313 bp
UAACCUGCUAAAUAGUUACGUUCACUUUGGUGGACGCUUUAACUUCUUAGAGGGACUAUGGAUGUUUAAUCCAUGGAAGUUUGAGGCAAUAACAGGUCUGUGAUGCCCUUAGAUGUUCUGGGCCGCACGCGCGCUACACUGAUGAAGUCAACGAGUAUUCACCUUGGCUGGAAAGUCUGGGUAAUCUUGUGAAACUUUAUCGUGCUGGGGAUAGUCACAUGUAAUUUUGACUUGAACGAGGAAUUCCUAGUAAGCGUGAGUCACCAGCUCGCGUUGAUUACGUCCCUGCCCUUGGUACACACCGCCCGUCGCU
>SMHZZ337        313 bp
UAACCUGCUAAAUAGUUGGGCCAACUCUGGUUGGCGAUCAACUUCUUAGAGGGACUAUAGACGUUUAGUCUAUGGAAGUUUGAGGCAAUAACAGGUCUGUGAUGCCCUUAGAUGUUCUGGGCCGCACGCGCGCUACACUGAUAAAGGCAACAAGUAAUUCACCUUGGCUGGAAAGUCUGGGUAAUCUUGUGAAACUUUAUCGUGCUGGGGAUAGUCACCUGUAAUUUUGACUUGAACGAGGAAUUCCUAGUAAGCGUGAGUCAUCAGCUCGCGUUGAUUACGUCCCUGCCCUGUGUACACACCGCCCGUCGUU
>SMHZZ338        313 bp
TAACCTGCTAAATAGTTGGGCCAACTCTGGTTGGTGATCAACTTCTTAGAGGGACTATAGACGTTTAGTCTATGGAAGTTTGAGGCAATAACAGGTCTGTGATGCCCTTAGATGTTCTGGGCCGCACGCGCGCTACACTGATAAAGGCAACAAGTAATTCACCTTGGCCGGAAGGTCTGGGTAATCTTTTGAAACTTTATCGTGCTGGGGATAGTCACTTGTAATTTTGACTTGAACGAGGAATTCCTAGTAAGCGTGAGTCATCAGCTTGCGTTGATTACGTCCCTGCCCGTGGTACACACTGCCCGTCGTT
>SMHZZ339        313 bp
UAACCUGCUAAAUAGUUGCGUUCACUUUGGUGGACGAUCAACUUCUUAGAGGGACUAUGGAUGUUUAAUUCAUGGAAGUUUGAGGCAAUAACAGGUCUGUGAUGCCCUUAGAUGCUCUGGGCCGCACGCGCGCUACACUGAUAAAGGCAACAAGUAAUUCACCUUGGCCGGAAGGUCUGGGUAAUCUUGUGAAACUUUAUCGUGCUGGGGAUAGUCACUUGUAAUUUUGACUUGAACGAGGAAUUCCUAGUAAGCGUGAGUCAUCAGCUCGCGUUGAUUACGUCCCUGCCCUUUGUACACACCGCCCGUCGUU
>SMBZZ474        313 bp
UAACCUGCUAAAUAGUUGCGUAUACUCCGGUAUACUGUAACUUCUUAGAGGGACUAUGGAUGUUUAAUCCAUGGAAGUUUGAGGCAAUAACAGGUCUGUGAUGCCCUUAGAUGUUCUGGGCCGCACGCGCGCUACACUGACGAAGGCAGCGAGUAUUCACCUUGGCCGGAAGGUCUGGGUAAUCUUCUGAAACUUCGUCGUGCUGGGGAUAGUCCCUUGCAAUUAUUGGACUUCAACGAGGAAUACCUAGUAAGCGUGAGUCAUCAGCUCGCGUUGAUUACGUCCCUGCCCUUUGUACACACCGCCCGUCGUU
>SMBZZ475        313 bp
UAACCUGCUAAAUAGUUGCAUUUACUCUGGUAGAUGAUCAACUUCUUAGAGGGACUAUGAAUGUUUAAUUCAUGGAAGUUUGAGGCAAUAACAGGUCUGUGAUGCCCUUAGAUGUUCUGGGCCACACGCGCGCUACACUGACAAAGGCAACAAGUUUUUCCUUGGCCGGAAGGUCUGGGUAAUCUUUUGAAACUUUGUCGUGCUGGGGAUGGUCCUUUGCAAUUAUUGGACUUGAACGAGGAAUUCCUAGUAAGCGUGAGUCAUCAGCUCGCGUUGAUUACGUCCCUGCCCUUUGUACACACCGCCCGUCGCU
>SMBZZ476        313 bp
UAACCUGCUAAAUAGUUACGUUCACUCUGGUGGACGCUUUAACUUCUUAGAGGGACUAUGGAUGUUUAAUCCAUGGAAGUUUGAGGCAAUAACAGGUCUGUGAUGCCCUUAGAUGUUCUGGGCCGCACGCGCGCUACACUGAUGAAGUCAACGAGUAUUCACCUUGGCUGGAAAGUCUGGGUAAUCUUGUGAAACUUUAUCGUGCUGGGGAUAGUCACUUGUAAUUUUGACUUGAACGAGGAAUUCCUAGUAAGCGUGAGUCAACAGCUCGCGUUGAUUAAGUCCCUGCCCUUUGUACAAAACGACAGGCGGU
>SMBZZ477        313 bp
TAACCTGCTAACTAGTCCTGCGAACTTTTGTTCGTAGCTGACTTCTTAGAGGGACTATGGATGTGTAATCCATGGAAGTTTGAGGCAATAACAGGTCTGTGATGCCCTTAGATGTTCTGGGCCGCACGCGCGCTACACTGATGCAGTCAGCAAGTTTATAACCTTGGCCGGAAGGTCTGGGTAATCTTGTGAAACTTTATCGTGCTGGGGATAGTCACTTGTAATTTTGACTTGAACGAGGAATTCCTAGTAAGCGTGAGTCATCAGCTCACGTTGATTACGTCCCTGCCCTTTGTACACACCGCCCGTCGCT
>SMBZZ478        313 bp
UAACCUGCUAAAUAGUUGCAUCAACUCUGGUUGAUGAUCAACUUCUUAGAGGGACUAUAGACGUUUAGUCUAUGGAAGUUUGAGGCAAUAACAGGUCUGUGAUGCCCUUAGAUGUUCUGGGCCGCACGCGCGCUACACUGAUAAAGGCAACAAGUAAUUCACCUUGGCCGGAAGGUCUGGGUAAUCUUUUGAAACUUUAUCGUGCUGGGGAUAGUCACUUGUAAUUUUGACUUGAACGAGGAAUUCCUAGUAAGCGUGAGUCAUCAGCUCGCGUUGAUUACGUCCCUGCCCUUUGUACACACCGCCCGUCGCU
>SMBZZ479        313 bp
UAACCUGCUAAAUAGUUAUGCGAAGCUUUGCUUCGUAGCUAACUUCUUAGAGGGACUAUGGAUGUUUAAUCCAUGGAAGUUUGAGGCAAUAACAGGUCUGUGAUGCCCUUAGAUGUUCUGGGCCGCACGCGCGCUACACUGAUGAAGUCAACGAGUAUUCACCUUGGCUGGAAAGUCUGGGUAAUCUUGUGAAACUUUAUCGUGCUGGGGAUAGUCACUUGUAAUUUUGACUUGAACGAGGAAUUCCUAGUAAGCGUGAGUCAUCAGCUCGCGUUGAUUACGUCCCUGCCCUUUGUACACACCGCCCGUCGUU
>SMHZZ340        313 bp
UAACCUGCUAAAUAGUUGCGUAUACUCCGGUAUACUGUAACUUCUUAGAGGGACUAUGGAUGUUUAAUCCAUGGAAGUUUGAGGCAAUAACAGGUCUGUGAUGCCCUUAGAUGUUCUGGGCCGCACGCGCGCUACACUGAUGAAGUCAACGAGUAUUCACCUUGGCUGGAAAGUCUGGGUAAUCUUGUGAAACUUUAUCGUGCUGGGGAUAGUCCUUUGCAAUUAUUGGACUUUAACGAGGAAUUCCUAGUAAGCGUGAGUCAUCAGCUCGCGUUGAUUACGUUCCUGCCCUUUGUACACACCGCCCGUCGCU
>SMHZZ341        313 bp
TAACCTGCTAAATAGTCACGTTAACTTTGGTTGACGGATGACTTCTTAGAGGGACTATGGATGTTTAATTCATGGAAGTTTGAGGCAATAACAGGTCTGTGATGCCCTTAGATGTTCTGGGCCGCACGCGCGCTACACTGATGAAGGCAACAAGTTATTCACCTTGGCCGGAAGGTCCGGGTAATCTTGTGAAACTTTATCGTGCTGGGGATAGTCACTTGTAATTTTGACTTGAACGAGGAATTCCTAGTAAGCGTGAGTCATCAGCTCGCGTTGATTACGTCCCTGCCCTGTGTACACACCGCCCGTCGCT
>SMHZZ342        313 bp
UAACCUGCUAAAUAGUUACGUUCACUCUGGUGCACGCUUUAACUUCUUAGAGGGACUCUGGAUGUUUAAUCCAUGGAAGUUUGAGGCAAUAACAGGUCUGUGAUGCCCUUAGAUGUUCUGGGCCGAACGCGCGCUACACUGAUGAAGUCAACGAGUAUUCACCUUGGCUGGAAAGUCUGGGUAAUCUUGUGAAACUUUAUCGUGCUGGGGAUAGUAACUUGUAAUUUUGACUUGAACGAGGAAUUCCUAGUAAGCGUGAGUCACCAGCUCGCGUUGAUUACGUCCCUGCCCUUUGUACACACCGCCCGUCGUU
>SMBZZ480        312 bp
UAACCUGCUAAAUAGCCCGGCUAGCUUUGGCUGGUCGCUGGCUUCUUAGAGGGACUAUCGGCUCAAGCCGAUGGAAGUUUGAGGCAAUAACAGGUCUGUGAUGCCCUUAGAUGUUCUGGGCCGCACGCGCGCUACACUGACGGAGCCAGCGAGUACUCCCUUGACCGGAAGGUCCGGGUAAUCUUGUUAAACUCCGUCGCGCUGGGGAUAGAGCAUUGCAAUUAUUGCUCUUCAACGAGGAAUCCCUAGUAAGCGCAAGUCAUCAGCUUGCGUUGAUUACGUCCCUGCCCUUUGUACACACCGCCCGUCGCU
>SMBZZ481        312 bp
TAACCTGCTAAATAGCCCGACTAGCTTTTGCTGCTCGCTGGCTTCTTAGAGGGACTCTCGGTGCAAGCCGAGGGAAGTTTGAGGCAATAACAGGTCTGTGATGCCCTTAGATGTTCTGGGCCGCACGCGCGCTACACTGACGGAGCCAGCGAGTTCTTCCTTGTCCGAAAGGTCTGGGTAATCTTGTTAAACTCCGTCGTGCTGGGGATAGAGCATTGCAATTATTGCTCTTCAACGAGGAATCCCTAGTAAGCGCAAGTCATCAGCTTGCGTTGATTACGTCCCTGCCCTTTGTACACACCGCCCGTCGCT
>SMBZZ482        312 bp
UGACCUGCUAAAUAGCCCGGCUGACUUUUGUCGGUCGCUGGCUUCUUAGAGGGACUAUCGGCUCAAGCCGAUGGAAGUUUGAGGCAAUAACAGGUCUGUGAUGCCCUUAGAUGUUCUGGGCCGCACGCGCGCUACACUGACGGAGCCAGCGAGUACUCCCUUGACCGGAAGGUCCGGGUAAUCUUGUUAAACUCCGUCGUGCUGGGGAUAGAGCAUUGCAAUUAUUGCUCUUCAACGAGGAAUCCCUAGUAAGCGCAAGUCAUCAGCUUGCGUUGAUUACGUCCCUGCCCUUUGUACACACCGCCCGUCGCU
>SMBZZ483        312 bp
TGACCTGCTAAATAGCCCGGCTGACTTTTGTCGGTCGCTGGCTTCTTAGAGGGACTTTTGGCTCAAGCCAATGGAAGTACGATGCAATAACAGGTCTGTGATGCCCTTAGATGTTCTGGGCCGCACGCGCGCTACACTGACGGAGCCAGCGAGTTCTTCCTTGTCCGAAAGGTCTGGGTAATCTTGTTAAACTCCGTCGTGCTGGGGATAGAGCATTGCAATTATTGCTCTTCAACGAGGAATCCCTAGTAAGCGCAAGTCATCAGCTTGCGTTGATTACGTCCCTGCCCTTTGTACACACCGCCCGTCGCT
>SMBZZ484        312 bp
TGACCTGCTAAATAGCCCGGCTGCCTTTTGTCGGCCGCTGGCTTCTTAGAGGGACTTTTGGCTCAAGCCAATGGAAGTACGAGGCAATAACAGGTCTGTGATGCCCTTAGATGTTCTGGGCCGCACGCGCGCTACACTGACGGAGCCAGCGAGTACTCCCTTGACCGGAAGGTCCGGGTAATCTTGTTAAACTCCGTCGTGCTGGGGATAGAGCATTGCAATTATTGCCCTTCAACGAGGAATCCCTAGTAAGCGCAAGTCATCAGCTTGCGTTGATTACGTCCCTGCCCTTTGTACACACCGCCCGTCGCT
>SMBZZ485        312 bp
UAAUCUGCUAAAUAGCCCGUAUUGCUUUGGCAGUACGCCGGCUUCUUAGAGGGACUAUCGGCUCAAGCCGAUGGAAGUUUGAGGCAAUAACAGGUCUGUGAUGCCCUUAGAUGUUCUGGGCCGCACGCGCGCUACACUGACGGAGCCAGCGAGUACUCCCUUGACCGGAAGGUCCGGGUAAUCUUGUUAAACUCCGUCGUGCUGGGGAUAGAGCAUUGCAAUUAUUGCUCUUCAACGAGGAAUUCCUAGUAAGCGUGAGUCAUCAGCUCGCGUUGAUUACGUCCCUGCCCUUUGUACACACCGCCCGUCGCU
>SMBZZ486        312 bp
UAAUCUGCUAAAUAGCCAGGCCCGCUUUGGCGGGUCGCCGGCUUCUUAGAGGGACUAUCGGCUCAAGCCGAUGGAAGUUUGAGGCAAUAACAGGUCUGUGAUGCCCUUAGAUGUUCUGGGCCGCACGCGCGCUACACUGACAGAGCCAGCGAGUACUUCCUUGACAGAAAUGUCCGGGUAAUCUUGUUAAACUCUGUCGUGCUGGGGAUAGAGCAUUGCAAUUAUUGCUCUUCAACGAGGAAUCCCUAGUAAGCGCAAGUCAUCAGCUUGCGUUGAUUACGUCCCUGCCCUUUGUACACACCGCCCGUCGCU
>SMBZZ487        312 bp
TAACCTGCTAAATAGCCCGGCTAGCTTTGGCTGGTCGCTGGCTTCTTAGAGGGACTATCGGCTCAAGCCGATGGAAGTTTGAGGCAATAACAGGTCTGTGATGCCCTTAGATGTTCTGGGCCGCACGCGCGCTACACTGACGGAGCCAGCGAGTTCTTCCTTGTCCGAAAGGTCTGGGTAATCTTGTTAAACTCCGTCGTGCTGGGGATAGAGCATTGCAATTATTGCTCTTCAACGAGGAATCCCTAGTAAGCGCAAGTCATCAGCTTGCGTCGATTACGTCCCTGCCCTTTGTACACACCGCCCGTCGCT
>SMBZZ488        312 bp
TAACCTGCTAAATAGCCAGGCCCGCTTTGGCGGGTCACCGGCTTCTTAGAGGGACTATCGGCTCAAGCCGATGGAAGTTTGAGGCAATAACAGGTCTGTGATGCCCTTAGATGTTCTGGGCCGCACGCGCGCTACACTGACGGAGCCAGCGAGTACTCCCTTGACCGGAAGGTCCGGGTAATCTTGTTAAACTCCGTCGTGCTGGGGATAGAGCATTGCAATTATTGCTCTTCAACGAGGAATCCCTAGTAAGCGCAAGTCATCAGCTTGCGTTGATTACGTCCCTGCCCTTTGTACACACCGCCCGTCGCT
>SMHZZ343        312 bp
TAACCTGCTAAATAGCCCGTATTGCTTTGGCAGTACGCTGGCTTCTTAGAGGGACTATCGGCTCAAGCCGATGGAAGTTTGAGGCAATAACAGGTCTGTGATGCCCTTAGATGTTCTGGGCCGCACGCGCGCTACACTGACGGAGCCAGCGAGTACTTCCTTGGCCGAAAGGCCCGGGTAATCTTGTTAAACTCCGTCGTGCTGGGGATAGAGCATTGCAATTTTTGATCTTCAACGAGGAATTCCTGGTAAACGCGAGTCATCAACTCGCATTGATTACGTCCCTGCCCTTTGTACACACCGCCCGTCGCT
>SMBZZ489        312 bp
TAACCTGCTAACTAGCCCGTATTGCTTTGGCAGTACGCTGGCTTCTTAGAGGGACTATCGGCTCAAGCCGATGGAAGTTTGGGGCAATAACAGGTCTGTGATGCCCTTAGATGTTCTGGGCCGCACGCGCGCTACACTGACGGAGCCAGCGAGTACTCCCTTGGCCGGAAGGCCCGGGTAATCTGGTTAAACTCCGTCGTGCTGGGGATCGAGCATTGCAATTATTGCTCTTCAACGAGGAATCCCTAGTAAGCGCAAGTCATCAGCTTGCGTTGATTACGTCCCTGCCCTTTGTACACACCGCCCGTCGCT
>SMBZZ490        312 bp
UAACCUGCUAAAUAGCCCGUAUUGCUUUGGCAGUACGCAGGCUUCUUAGAGGGACUAUCGGCUCAAGCCGAUGGAAGUUUGAGGCAAUAACAGGUCUGUGAUGCACUUAGAUGUUCUGGGCCGCACGCGCGCUCCACUGACGGAGCCAGCGAGUACUCCCUUGGCCGGAAGGCCCGGGUAAUCUUGUUAAACUCCGUCGUGCUGGGGAUAGAGCAUUGCAAUUAUUGCUCUUCAACGAUGAAUCCCUAGUAAGCGCAAGUCAUCAGCUUGCGUUGAUUACGUCCCUGCCCUUUGUACACACCGCCCGUCGCU
>SMHZZ344        312 bp
TAACCTGCTAAATGGCCCGTCTTGCTTTGGCAGTACGCTGGCTTCTTAGAGGGACTATCGGCTCAAGCCGATGGAAGTTTGAGGTAATAACAGGTCTGTGATGCCCTTAGATGTTCTGGGCCGCACGCGCGCTACACTGACGGAGTCAGCGAGTACTCCCTTGGCCGGAAGGCCCGGGTAATCTTGTTAAACTCCGTCGTGCTGGGGATAGAGCATTGCAATTATTGCTCTTCAACGAGGAATCCCTAGTAAGCGCAAGTCATCAGCTTGCGTTGATTACGTCCCTGCCCTTTGTACACACCGCCCGTCGCT
>SMHZZ345        312 bp
UAACCUGCUAAAUAGCCCGUAUUGCUUUGGCAGUACGCCGGCUUCUUAGAGGGACUAUCGGCUCAAGCCGAUGGAAGUUUGAGGCAAUAACAGGUCUGUGAUGCCCUUAGAUGUUCUGGGCCGCACGCGCGCUACACUGACGGAGCCAGCGAGUACUCCCUUGACCGGAAGGUCCGGGUAAUCUUGUUAAACUCCGUCGUGCUGGGGAUAGACCAUUGUAAUUAUUGGUCUUCAACGAGGAAUUCCUAGUAAGCGCAAGUCAUCAGCUUGCGUUGAUUACGUCCCUGCCCUUUGUACACACCGCCCGUCGGU
>SMBZZ491        312 bp
TAACCTACTAACTAGCCCGTATTGCTTTGGCAGTACGCTGGCTTCTTAGAGGGACTCTCGGTGCAAGCCGAGGGAAGTTTGAGGCAATAACAGGTCTGTGATGCCCTTAGATGTTCTGGGCCGCACGCGCGCTACACTGACGGAGCCAGCGAGTTCTTCCTTGTCCGAAAGGTCTGGGTAATCTTGTTAAACTCCGTCGTGCTGGGGATAGAGCATTGCAATTATTGATCTTCAACGAGGAATTCCTAGTAAACGCGAGTCATCAACTCGCATTGATTACGTCCCTGCCCTTTGTACACACCGCCCGTCGCT
>SMBZZ492        312 bp
TAACCTGCTAAATAGTTGCGTTCACTTTGGTGGACGATCAACTTCTTAGAGGGACTATGGATGTTTAATTCATGGAAGTTTGAGGCAATAACAGGTCTGTGACGCCCTTAGATGTTCTGGGCCGCACGCGCGCTACACTGATGAAGTCAACGAGTATTCACCTTGGCTGGAAAGTCTGGGTAATCTTGTGAAACTTTATCGTGCTGTGGATAGTCACTTGTAATTTTGACTTGAACGAGGAATTCCTAGTAAGCGTGAGTCATCAGCTCGCGTTGATTACGTCCCTGCCCTTTGTACACACCGCCCGTCGTT
>SMBZZ493        312 bp
UAACCUGCUAAAUAGCCCGUAUUGCUUUGGCAGUACGCUGGCUUCUUAGAGGGACUAGCGGCUCAAGCCGAUGGAAGUUUGAGGCAAUAAAAGGUCUGUGAUGCCCUUAGAUGUUCUGGGCCGCACGCGCGCUACACUGACGGAGCCAGCGAGUACUCCCUUGGCCGGAAGACGCGGGUAAUCUUGUUAAACUCCGUCGUGCUGGGGAUAGAGCAUUGCAAUUAUUGCUCUUCAACGAGGAAUCCCUAGUAAGCGCAAGUCAUCAGCUUGCGUUGAUUACGUCCCUGCCCUUUGUACACACCGCCCGUCGCU
>SMBZZ494        312 bp
CAACCUGCUCACUAGCCCGUAUUGCUUUGGCAGUACGCCGGCUUCUUAGAGGGACUAUCGGCUCAAGCCGAUGGAAGUUUGAGGCAAUAACAGGUCUGUGAUGCCCUUAGAUGUUCUGGGCCGCACGCGCGCUACACUGACGGAGCCAGCGAGUUCUCCCUUGGCCGGAAGGCCCGGGUAAUCUUGUUAAACUCCGUCGUGCUGGGGAUAGAGCAUUGCAAUUAUUGCUCUUCAACGAGGAAUCCCUAGUAAGCGCAAGUCAUCAGCUUGCGUUGAUUACGUCCCUGCCCUUUGUACACACCGCCCGUCGCU
>SMBZZ495        312 bp
UAACCUGCUAAAUAGUUAUAUUCACUCUGGUGGAUACCUAACUUCUUAGAGGGACUAUGGAUGUUUAAUCCAUGGAAGUUUGAGGCAAUAACAGGUCUGUGAUGCCCUUAGAUGUUCUGGGCCGCACGCGCGCUACACUGAUGAAGUCAACGAGUAUUCACCUUGGCUGGAAAGUCUGGGUAAUCUUGUGAAACUUUAUCGUGCUGGGGAUAGUCACUUGUAAUUUUGACUUGAACGAGGAAUUCCUAGUAAGCGUGAGUCAUCAGAUCGCGUUGAUUAAGUCACUGCACUUUGUACACAACGCCAGGCGUU
>SMHZZ346        312 bp
TAACCTTCTCCCCAGTTATATTCACTCTGGTGGATACCTAACTTCTTAGAGGGACTATGGATGTTTAATCCATGGAAGTTTGAGGCAATAACGGGCCTGTGATGCCCTTAGATGTTCTGGGCCGCACGCGCGCTACACTGATGAAGTCAACGAGTATTCACCTTGGCTGGAAAGTCTGGGTAATCTTGTGAAACTTTATCGTGCTGGGGATAGTCACTTGTAATTTTGACTTGAACGAGGAATTCCTAGTAAGCGTGAGTCATCAGCTCGCGTTGATTACGTCCCTGCCCTTTGTACACACCGCCCGTCGTT
>SMHZZ347        312 bp
UAACCUGCUAAAUAGUUGCAUCAACUCUGGUUGAUGAUCAACUUCUUAGAGGGACUAUAGACGUCUAGUCUAUGGAAGUUUGAGGCAAUAACAGGUCUGUGAUGCCCUUAGAUGUUCUGGGCCGCACGCGCGCUACACUGAUGAAGUCAACGAGUAUUCACCUUGGCUGGAAAGUCUGGGUAAUCUUGUGAAACUUUAUCGUGCUGGGGAUAGUCACUUGUAAUUUUGACUUGAACGAGGAAUUCCUAGUAAGCGUGAGUCAUCAGCUCGCGUUGAUUACGUCCCUGCCCUUUGGACACACCGCCCGUCGUU
>SMBZZ496        312 bp
UAACCUGCUAAAUAGUUACGUGAUUUCCGAAUCACGGAUAACUUCUUAGAGGGACUAUUGGUGUUUAACCAAUGGAAGUUUGAGGCAAUAACAGGUCUGUGAUGCCCUUAGAUGUUCUGGGCCGCACGCGCGCUACACUGAUGAAGUCAACGAGUAUUCACCUUGGCUGGAAAGUCUGGGUAAUCUUGUGAAACUUUAUCGUGCUGGGGAUAGUCACUUGUAAUUUUGACUUGAACGAGGAAUUCCUAGUAAGCGUGAGUCAUCAGCUCGCGUUGAUUACGUCCCUGCCCUUUGUACACACCGCCCGUCGUU
>SMHZZ348        312 bp
UAACCUGCUAAAUAGUUGCGUUCACUUUGGUGGAUGAUCAACUUCUUAGAGGGACUAUAGACGUUUAAUCCAUGGAAGUUUGAGGCAAUAACAGGUCUGUGAUGCCCUUAGAUGUUCUGGGCCGCACGCGCGCUACACUGAUGAAGUCAACGAGUAUUCACCUUGGCUGGAAAGUCUGGGUAAUCUUGUGAAACUUUAUCGUGCUGGGGAUAGUCACUUGUAAUUUUGACUUGAACGAGGAAUUCCUAGUAAGCGUGAGUCACCAGCUCGCGUUGAUUACGUCCCUGCCCUUUGUACACACCGCCCGUCGUU
>SMHZZ349        312 bp
UAACCUACUAACUAGCCCGUAUUGCUUUGGCAGUACGCUGGCUUCUUAGAGGGACUCUCGGUGCAAGCCGAGGGAAGUUUGAGGCAAUAACAGGUCUGUGAUGCCCUUAGAUGUUCUGGGCCGCACGCGCGCUACACUGACGGAGCCAGCGAGUUCUUCCUUGUCCGAAAGGUCUGGGUAAUCUUGUUAAACUUCAUCGUGCUGGGGAUAGAGCAUUGCAAUUAUUGCUCUUCAACGAGGAAUUCCUAGUAAGCGUGAGUCAUCAGCUCGCGUUGAUUACGUCCCCGCCCUUUGUACACACCGCCCGUCGCU
>SMHZZ350        312 bp
TAACCTGCTAAATAGCCCGTATTGCTTTGGCAGTACGCTGGCTTCTTAGAGGGACTATCGGCTCAAGCCGATGGAAGTTTGAGGCAATAACAGGTCTGTGATGCCCTTAGATGTTCTGGGCCGCACGCGCGCTACACTGACGGAGCCAGCGAGTACTCCCTTGACCGGAAGGTCCGGGTAATCTTGTTAAACTCCGTCGTGCTGGGGATAGAGCATTGCAATTATTGATCTTCAACGAGGAATTCCTAGTAAACGCGAGTCACCAACTCGCATTGATTACGTCCCTGCCCTTTGTACACACCGCCCGTCGCT
>SMHZZ351        312 bp
TAACCTGCTAAATAGTTGGGCCAACTCTGGTTGGTGATCAACTTCTTAGAGGGACTATAGACGTTTAATCCATGGAAGTTTGAGGCAATAACAGGTCTGTGATGCCCTTAGATGTTCTGGGCCGCACGCGCGCTACACTGATGAAGTCAACGAGTATTCACCTTGGCTGGAAAGTCTGGGTAATCTTGTGAAACTTTATCGTGCTGGGGATAGTCACTTGTAATTTTGACTTGAACGAGGAATTCCTAGTAAGCGTGAGTCATCAGCTCGCGTTGATTACCTCCCTGCCCTTTGTACACACCGCCCGTCGTT
>SMHZZ352        312 bp
UAACCUGCUAAAUAGUUGCGUAUCCUCCGGUAUACUGUAACUUCUUAGAGGGACUAUGGAUGUUUAAUCCAUGGAAGUUUGAGGCAAUAACAGGUCUGUGAUGCCCUUAGAUGUUCUGGGCCGCACGCGCGCUACACUGAUGAAGUCAGCGAGUUUAUAACCUUGACCGGAAGGUCUGGGUAAUCUUCUGAAACUUUAUCGUGCUGGGGAUAGUCACUUGUAAUUUUGACUUGAACGAGGAAUUCCUAGUAAGCGUGAGUCAUCAGCUCGCGUUGAUUACGUCCCUGCCCUUUGUACACACCGCCCGUCGUU
>SMBZZ497        312 bp
UAACCUGCUAAAUAGUUAUAUUCACUCUGGUGGAUACCUAACUUCUUAGAGGGACUAACCAGGCUUACUGGUUGGAAGUUUGAGGCAAUAACAGGUCUGUGAUGCCCUUAGAUGUUCUGGGCCGCACGCGCGCUACACUGAUGAAGUCAACGAGUAUUCACCUUGGCUGGAAAGUCUGGGUAAUCUUGUGAAACUUUAUCGUGCUGGGGAUAGUCACUUGUAAUUUUGACUUGAACGAGGAAUUCCUAGUAAGCGUGAGUCAUCAGCUCGCGUUGAUUACGUCCCUGCCCUUUGUACACACCGCCCGUCGUU
>SMBZZ498        312 bp
CTACCTGTCATACTACGCTTGCTGATGTGAATCGGTTGGCGTTCTATGAGGGACTGACTGGGGTTACCAGTAGGAAGTTTGAGGCAATAACAGGTCTGTGGTGCCCTTAGATGTTCTGGGCTGCACGCGCGGTACACTGATGGAGGCAGCGAGTGTTACCTGTACCGGAAGGTATGGGAAATCTTGTGAAACTCCATCGTGCTGGGGATAGACCATTGCAATTATTGGTCTTCAACGAGGAATTCCTAGTAAGCGCAAGTCATCAGCTTGCGTTGATTACGTCCCTGCCCGTTGTACACACCGCCCGTCGCT
>SMBZZ499        312 bp
UAACCUGCUAAAUAGUUACGUUCACCUUGGUGGAUGCUUAACUUCUUAGAGGGACUAUGGAUGUUUAAUCCAUGGAAGUUUGAGGCAAUAACAGGUCUGUGAUGCCCUUAGAUGUUCUGGGCCGCACGCGCGCUACACUGAUGAAGUCAACGAGUAUUCACCUUGGCUGGAAAGUCUGGGUAAUCUUUUGAAACUUUAUCGUGCUGGGGAUAGUCACUUGUAAUUUUGACUUGAACGAGGAAUUCCUAGUAAACGCGAGUCAUCAACUCGCAUUGAUUACGUCCCUGCCCUUUGUACACACCGCCCGUCGUU
>SMBZZ500        312 bp
CTACCTGTCATACTACGACTGTTGATGTGAATCGGCAGGCGTTCTATGAGGGACTGACTGGGGTTACCAGTAGGAAGTTTGAGGCAATAACAGGTCTGTGATGCCCTTAGATGTTCTGGGCTGCACGCGCGCTACACTGATGGAGGCAGCGAGTCTTACCTGTACCGGAAGGTATGGGAAATCTTGTGAAACTTCATCGTGCTGGGGATAGAGCATTGCAATTATCGCTCTTCAACGAGGAATTCCTAGTAAGCGTGAGTCATCAGCTCGCGTTGATTACGTCCCTGCCCTTTGTACACACCGCCCGTCGCT
>SMBZZ501        312 bp
TAACCTGCTAAATAGTTGCGTAAACTCTGGTTTATGGCAACTTCTTAGAGGGACTATTGGCGATTAGTCAATGGAAGTTTGAGGCAATAACAGGTCTGTGATGCCCTTAGATGTTCTGGGCCGCACGCGCGCTACACTGATAAAGGCAACGAGTAATTCACCTTGGCCGGAAGGTCTGGGTAATCTTGTGAAACTTTATCGTGCTGGGGATAGTCACTTGTAATTTTGACTTGAACGAGGAATTCCTAGTAAGCGTGAGTCATCAGCTCGCGTTGATTACGTCCCTGCCCTTTGTACACACCGCCCGTCGTT
>SMBZZ502        312 bp
UAACCUGCUAAAUAGCCCCAUCGACUAUGGUUGGUGGCUGGCUUCUUAGAGGGACUAUUGGCUUCCAGCCAAUGGAAGUUUGAGGCAAUAACAGGUCUGUGAUGCCCUUAGAUGUUCUGGGCCGCAUGCGCGCUACACUGACGGAGCCAACGAGUACUUUCCUUGUCCGGAAGGACUGGGUAAUCUUGUGAAACUUUAUCGUGCUGGGGAUAGUCACUUGUAAUUUUGACUUGAAUGAGGAAUUCCUAGUAAGCGUGAGUCAUCAGCUCGCGUUGAUUACGUCCCUGCCCUUUGUACACACCGCCCGUCGUU
>SMBZZ503        312 bp
CTACCTGTCATACTAGAGTGAGCGATGAGGATCGTTTGCTGTTCTATGAGGGACTGACTGGGGTTACCAGTAGGAAGTTTGGGGCAATAACAGGTCTGTGATGCCCTTAGATGTTCTGGGCTGCACGCGCGCTACACTGATGGAGGCAGCGAGTGTTGCCTGTGCCGGAAGGCATGGGAAATCTTGTGAAACTCCATCGTGCTGGGGATAGACCATTGCAATTATTGATCTTCAACGAGGAATTCCTAGTAAACGCGAGTCATCAACTCGCATTGATTACGTCCCTGCCCTTTGTACACACCGCCCGTCGCT
>SMHZZ353        312 bp
CTACCTGTCATACTACGCTTGCTGATGTGAATCGGTTGGCGTTCTATGAGGGACTGACTGGGGTTACCAGTAGGAAGTTTGAGGCAATAACAGGTCTGTGATGCCCTTAGATGTTCTGGGCTGCACGCGCGCTACACTGATGGAGGCAGCGAGTGTTACCTGTGCCGGAAGGTATGGGAAATCTTGTGAAACTCCATCGTGCTGGGGATAGTCCTTTGCAATTATTGGACTTAAACGAGGAATTCCTAGTAAGCGTGAGTCATCAGCTCGCGTTGATTACGTCCCTGCCCTTTGTACACACCGCCCGTCGCT
>SMHZZ354        312 bp
TAACCTGCTAAATAGTTACGCTAACTCTGGTTGGCGCTTAACTTCTTAGAGGGACTATGGATTTTTAATCCATGGAAGTTTGAGGCAATAACAGGTCTGTGATGCCCTTAGATGTTCTGGGCCGCACGCGCGCTACACTGATGAAGTCAACGAGTATTCACCTTGGCTGGAAAGTCTGGGTAATCTTGTGAAATTTTATCGTGCTGGGGATAGTCACTTGTAATTTTGACTTGAACGAGGAATTCCTAGTAAGCGTGAGTCATCAGCTCGCGTTGATTACGTCCCTGCCCTTTGTACACACCGCCCCTCGTT
>SMHZZ355        312 bp
CUACCUGUCAUACUACGCUUGCUGAUGUGAAUCGGUUGGCGUUCUAUGAGGGACUGACUGGGGUUACCAGUAGGAAGUUUGAGGCAAUAACAGGUCUGUGAUGCCCUUAGAUGUUCUGGGCUGCACGCGCGCUACACUGAUGGAGGCAGCGAGUGUUACCUGUGCCGGAAGGUAUGGGAAAUCUUGUGAAACUUCAUCGUGAUGGGGAUAGACCAUUGCAAUUAUUGGUCUUCAACGAGGAAUUCCUAGUAAGCGCGAGUCAUCAGCUCGCGUUGAUUACGUCCCUGCCCUGGGUACACACCGCCCGUCGCU
>SMBZZ504        312 bp
UAACCUGCUAAAUAGUUACUUGAUUUUCGAAUCAUGGACAACUUCUUAGAGGGACUAUGGAUGUUUAAUCCAUGGAAGUUUGAGGCAAUAACAGGUCUGUGAUGCCCUUAGAUGUUCUGGGCCGCACGCGCGCUACACUGAUGAAGUCAACGAGUAUUCACCUUGGCUGGAAAGUCUGGGUAAUCUUGUGAAACUUUAUCGUGCUGGGGAUAGUCACUUGUAAUUUUGACUUGAACGAGGAAUUCCUAGUAAGCGUGAGUCAUCAGCUCGCGUUGAUUACGUCCCUGCCCUUUGUACACACCGCCCGUCGUU
>SMBZZ505        312 bp
CAACCUGCUAAAUAGUUACGCUAACUAUGGUUGGCGCUUAACUUCUUAGAGGGACUAUGGAUUUUUAAUCCAUGGAAGUUUGAGGCAAUAACUGGUCUGUGAUGCCCUUAGAUGUUCUGGGCCGCACGCGCGCUACACUGAUAAAGGCAACGAGUAUUCACCUUGGCUGGAAAGUCUGGGUAAUCUUGUGAAACUUUAUCGUGCUGGGGAUAGUCACUUGUAAUUUUGACUUGAACGAGGAAUUCCUAGUAAGCGUGAGUCAUCAGCUCGCGUUGAUUACGUCCCUGCCCUUUGUACACACCGCCCGUCGUU
>SMBZZ506        312 bp
TAACCTGCTAAATAGTTACGTTCACTTTGGTGGACGCCTAACTTCTTAGAGGGACTATGGATGTCTAATCCATGGAAGTTTGAGGCAATAACAGGTCTGTGATGCCCTTAGATGTTCTGGGCCGCACGCGCGCTACACTGATGAAGTCAACGAGTATTCACCTTGGCTGGAAAGTCTGGGTAATCTTGTGAAACTTTATCGTGCTGGGGATAGTCACTTGTAATTTTGACTTGAACGAGGAATTCCTAGTAAGCGTGATTCATCATCTCGCGTTTATTACGTCCCTGCCCTTTCTCCACACCGCCCGTCTTT
>SMBZZ507        312 bp
UAACCUGCUAAAUAGUCACGAUAACAUUUGUUGUCGGCUGACUUCUUAGAGGGGCUAUGGAUGUUUAAUUCAUGGAAGUUUGAGGCAAUAACAGGUCUGUGAUGCCCUUAGAUGUUCUGGGCCGCACGCGCGCUACACUGAUGAAGUCAACGAGUAUUCACCUUGGCUGGAAAGUCUGGGUAAUCUUGUGAAACUUUAUCGUGCUGGGGAUAGUCACUUGUAAUUUUGACUUGAACGAGGAAUUCCUAGUAAGCGUGAGUCAUCAGCUCGCGUUGAUUACGUCCCUGCCCUUGGUACACACCGCCCGUCGUU
>SMBZZ508        312 bp
TAACCTGCTAAATAGTTACGTTCACTTTGGTGGATGCTTAACTTCTTAGAGGGACTATGGATGTTTAATCCTTGGAAGTTTGAGGCAATAACAGGTCTGTGATGCCCTTAGATGTTCTGGGCCGCACGCGCACTACACTGATGAAGTCAACGAGTATTCACCTTGGCTGGAAAGTCTGGGTAATCTTTTGAAACTTTATCGTGCTGGGGATAGTCACTTGTAATTTTGACTTGAACGAGGAATTCCTAGTAAGCGTGAGTCATCAGCGCGCGTTGATTACGTCACTGCCCTTTGTACACACCGCCCGTCGTT
>SMBZZ509        312 bp
UAACCUGCUAAAUAGUUACAUUCACUUUGGUGGAUGCUUAACUUCUUAGAGGGACUAUGGAUGUUUAAUCCAUGGAAGUUUGAGGCAAUAACAGGUCUGUGAUGCCCUUAGAUGUUCUGGGCCGCACGCGCGCUACACUGAUGAAGUCAACGAGUUCUCACCUUGGCUGGAAAGUCUGGGUAAUCUUUUGAAACUUCAUCGUGCUGGGGAUAGUCACUUGUAAUUUUGACUUGAACGAGGAAUUCCUAGUAAGCGUGAGUCAUCAGCUCGCGUUGAUUACGUCCCCGCCCUUUGUACACACCGCCCGCCGUU
>SMBZZ510        312 bp
TAACCTGCTAAATAGTTACGTTCACTTTGGTGGATGCTTAACTTCTTAGAGGGACTAAGGATGTTTACTCCATGGAAGTTTGAGGCAATAACAGGTCTGTGATGCCCTTAGATGTTCTGGGCCGCACGCGCGCTACACTGATGAAGTCAACGAGTATTCACCTTGGCTGGAAAGTCTGGGTAATCTTTTGAAACTTTATCGTGCTGGGGATAGTCACTTTTAATTTTGACTTGAACGAGGAATTCCTAGTAAGCGTGAGTCATCAGCTCGCGTTGATTACGTCCCTGCCCGTTGTACACACCGCCCGTCGTT
>SMHZZ356        312 bp
UAACCUGCUAAAUAGUUACGUUCACUUUGGUGGAUGCUUAACUUCUUAGAGGGACUAUGGAUGGUUAAUCCAUGGAAGUUUGAGGCAAUAACAGGUCUGUGAUGCCCUUAGAUGUUCUGGGCCGCACGCGCGCUACACUGAGGAAGUCAACGAGUAUUCACCUUGGCUGGAAAGUCUGGGUAAUCUUUUGAAACUUUAUCGUGCUGGGGAUAGUCACUUGUAAUCUUGACUUGAACGAGGAAUUCCUUGUAAGCGUGAGUCAUCAGCUCGCGUUGAUUACGUCCCUGCCCUUUGUACACACCGCCCGUCGUU
>SMHZZ357        312 bp
TAACCTGCTAAATAGTTGCATCAACTCTGGTTGATGATCAACTTCTTAGAGGGACTATGGATGTTTAATCCATGGAAGTTTGAGGCAATAACAGGTCTGTGATGCCCTTAGATGTTCTGGGCCGCACGCGCGCTACACTGATGAAGTCAACGAGTATTCACCTTGGCTGGAAAGTCTGGGTAATCTTGTGAAACTTTATCGTGCTGGGGATAGTCACTTGTAATTTTGACTTGAACGAGGAATTCCTGGTAAGCGTGAGTCATCAGCTCGCGTTGATTACGTCCCTGCCCCTTGTACACACCGCCCGTCGTT
>SMBZZ511        312 bp
TAACCTGCTAAATAGTTGCATTCACTCTGGTGGATGATCAACTTCTTAGAGGGACTATAGACGTTTAGTCTATGGAAGTTTGAGGCAATAACAGGTCTGTGATGCCCTTAGATGTTCTGGGCCGCACGCGCGCTACACTGATGAAGTCAACGAGTATTCACCTTGACTGGAAAGTCTGGGTAATCTTGTGAAACTTTATCGTGCTGGGGATAGTCACTTGTAATTTTGACTTGAACGAGGAATTCCTAGTAAGCGTGAGTCATCAGCTCGCGTTGATTACGTCCCTGCCCTTTGTACACACCGCCCGTCGCT
>SMBZZ512        312 bp
TAACCTGCTAAATAGTTACGTTCACTTTGGTGGATGCTTAACTTCTTAGAGGGACTATGGATGTTTAATCCATGGAAGTTTGAGGCAATAACAGGCCTGTGATGCCCTTAGATGTTCTGGGCCGCACGCGCGCTACACTGATGAAGTCAACGAGTATTCACCTTGGCTGGAAAGTCTGGGTAATCTTTTGAAACTTTATCGTGCTGGGGATAGTCACTTGTAATTTTGAATTGAACGGGGAATTCCTAGTAAGCGTGAGTCATCAGCTCGCGTTGATTACGTCCCTGCCCTTGGTACACACCGCCCGTCGTT
>SMBZZ513        312 bp
TAACCTGCTAAATAGCCCGTCTTGCTTTGGCAGTACGCCGGCTTCTTAGAGGGACTATCGGCTCAAGCCGATGGAAGTTTGAGGCAATAACAGGTCTGTGATGCCCTTAGATGTTCTGGGCCGCACGCGCGCTGCACTGACGGAGCCAGCGAGTTCTCCCTTGGCCGGAAGGCCTGGGTAATCTTGTTAAACTCCGTCGTGCTGGGGATAGAGCATTGCAATTATTGCTCTTCAACGAGGAATCCCTAGTAAGCGCAAGTCATCAGCTTGCGTTGATTACGTCCCTGCCCTTTGTACGCACCGCCCGTCGCT
>SMHZZ358        312 bp
CUACCUGUCAUACUACGGCUGCUGAUGUGAAUCGGUAGUCGUUCUAUGAGGGACUGACUGGGGUUACCAGUAGGAAGUUUGAGGCAAUAACAGGUCUGUGAUGCCCUUAGAUGUUCUGGGCUGCACGCGCGCUACACUGAUGGAGGCAGCGAGUGUUACCUGUACCGGAAGGUAUGGGAAAUCUUGUGAAACUCCAUCGUGCUGGGGAUAGACCAUUGCAAUUAUUGCUCUUCAACGAGGAAUUCCUAGUAAGCGCGAGUCAUCAGCUCGCGUUGAUUACGUCCCUGCCCGUUGUACACACCGCCCGUCGCU
>SMHZZ359        312 bp
CUACCUGUCAUACUACGAGUGCUGAUGUGAAUCGGUAGUCGUUCUAUGAGGGACUGACUGGGGUUACCAGUAGGAAGUUUGAGGCAAUAACAGGUCUGUGAUGCCCUUAGAUGUUCUGGGCUGCACGCGCGCUACACUGAUGGAGGCAGCGAGUGUUACCUGUACCGGAAGGUAUGGGAAAUCUUGUGAAACUCCAUCGUGCUGGGGAUAGACCAUUGCAAUUAUUGGUCUUCAACGAGGAAUUCCUAGUAAGCGUGAGUCAUCAGCUCGCGUUGAUUACGUCCCUGCCCUUUGUGCACACCGCCCGUCGUU
>SMHZZ360        312 bp
CTACCTGTCATACTACGAGTGCTGATGTGAATCGGTAGTCGTTCTATGAGGGACTGACTGGGGTTACCAGTAGGAAGTTTGAGGCAATAACAGGTCTGTGATGCCCTTAGATGTTCTGGGCTGCACGCGCGCTACGCTGATGGAGGCAGCGAGTGTTACCTGTACCGGAAGGTATGGGAAATCTTGTGAAACTTTATCGTGCTGGGGATAGAGCATTGCAATTATTGCTCTTCAACGAGGAATTCCTAGTAAGCGCGAGTCATCAGCTCGCGTTGATTACGTCCCTGCCCTTTGTACACACCGCCCGTCGTT
>SMHZZ361        312 bp
CUACCUGUCAUACUACGACCGCUGAUGAGAAUCGGUUGGCGUUCUAUGAGGGACUGACUGGGAUUACCAGUAGGAAGUUUGAGGCAAUAACAGGUCUGUGAUGCCCUUAGAUGUUCUGGGCUGCACGCGCGCUACACUGAUGGAGGCAGCGAGUAUUACCUGUGCCGGAAGGUAUGGGAAAUCUUGUGAAACCCCAUCGUGCUGGGGAUAGACCAUUGCAAUUAUUGUUCUUCAACGAGGAAUUCCUAGUAAGCGCAAGUCAUCAGCUUGCGUUGAUUACGUCCCUGCCCUUUGUACACACCGCCCGUCGCU
>SMHZZ362        312 bp
TAACCTGCTAAATAGTTACGTTCACTTTGGTGGATGCTTAACTTCTTAGAGGGACTATGGATGTTTAATCCATGGAAGTTTGAGGCAATAACAGGTCTGTGATGCCCTTAGATGTTCTGGGCCGCACGCGCGCTACACTGATGAAGTCAACGAGTATTCACCTTGGCTGGAAAGTCTGGGTAATCTTTTGAAACTTTATCGTGCTGGGGATAGTCACTTGTAATTTTGACTTGAACGAGGAATTCCTAGTAAGTGTGGGTCATCAGCCCGCGCTGATTACGTCCCTGCCCTTTGTACACACCGCCCGTCGCT
>SMBZZ514        312 bp
CTACCTGTCATACTACGCATGCTGATGTGAATCGGTTGGCGTTCTATGAGGGACTGACTGGGGTTACCAGTAGGAAGTTTGAGGCAATAACAGGTCTTTGATGCCCTTGGATGTTCTGGGCTGCACGCGCGCTACACTGATGGAGGCAGCGAGTGTTACCTGTGCCGGAAGGTATGGGAAATCTTGTGAAACTCCATCGTGCTGGGGATAGACCATTGCAATTATTGGTCTTCAACGAGGAATTCCTAGTAAGCGCAAGCCATCAGCTTGCGTTGATTACGTCCCTGCCCTTTGTACACACCGCCCGTCGCT
>SMHZZ363        312 bp
UAACCUGCUAAAUAGUUACGUUCACUCUGGUGGACGCCUAACUUCUUAGAGGGACUAUGGAUGUUUAAUCCAUGGAAGUUUGGGGCAAUAACAGGUCUGUGAUGCCCUUAGAUGUUCUGGGCCGCACGCGCGCUACACUGAUGAAGUCAACGAGUAUUCACCUUGGCUGGAAAGUCUGGGUAAUCUUGUGAAACUUUAUCGUGCUGGGGAUAGUCACUUGUAAUUUUGACUUGAACGAGGAAUUCCUAGUAAGCACAAGUCAUCAGCUUGUGCUGAUUACGUCCCUGCCCUUUGUACACACCGCCCGUCGCU
>SMBZZ515        312 bp
UAACCUGCUAAAUAGUUACGUUCACUUUGGUGGGCGCCUAACUUCUUAGAGGGACUAUGGAUGUUUAAUCCAUGGAAGUUUGAGGCAAUAACAGGUCUGUGAUGCCCUUAGAUGUUCUGGGCCGCACGCGCGCUACACUGAUGAAGUCAACGAGUAUUCACCUUGGCUGGAAAGCCUGGGUAAUCUUGUGAAACUUUAUCGUGCUGGGGAUAGUCACUUGUAAUUUUGACUUAAACGAGGAAUUCCUAGUAAGUGCAAGUCAUCAGCUUGCGUUGAUUACGUCCCUGCCCUUUGUACACACCGCCCGUCGCU
>SMBZZ516        312 bp
UAACCUGCUAACUAGUCCUGCGAACUUUUGUUCGUAGCUGACUUCUUAGAGGGACUAUGGAUGUUUAAUCCAUGGAAGUUUGAGGCAAUAACAGGUCUGUGAUGCCCUUAGAUGUUCUGGGCCGCACGCGCGCUACACUGAUGAAGUCAACGAGUAUUCACCUUGGCUGGAAAGUCUGGGUAAUCUUGUGAAACUUUAUCGUGCUGGGGAUAGUCACUUGUAAUUUUGACUUGAACGAGGAAUUCCCAGUAAGCGUGAGUCAUCAGCUCGCGUUGAUUACGUCCCUGCCCUUUGUACACACCGCCCGUCGUU
>SMBZZ517        312 bp
CUACCUGUCAUACUACGACAGCUGAUGUGAAUCGGUUGGCGUUCUAUGAGGGACUGACUGGGGUUACCAGUAGGAAGUUUGAGGCAAUAACAGGUCUGUGAUGCCCUUAGAUGUUCUGGGCUGCACGCGCGCUACACUGAUGGAGGCAGCGAGUGUUACCUGUACCGGAAGGUAUGGGAAAUCUUGUGAAACUCCAUCGUGCUGGGGAUAGACCAUUGCAAUUAUUGGACUUGAACAAGGAAUUCCUAGUAAGCGUGAGUCAUCAGCUCGCGUUGAUUACGUCCCUGCCCUUUGUACACACCGCCCGUCGCU
>SMBZZ518        312 bp
TAACCTGCTAAATAGTCACATCAACTTTTAGTTGATGCTGACTTCTTAGAGGGACTATGGATGTTTAATCCATGGAAGTTTGAGGCAATAACAGGTCTGTGATGCCCTTAGATGTTCTGGGCCGCACGCGCGCTACACTGATGAAGGCAACGAGTATTCACCTTGGCTGGAAAGTCTGGGTAATCTTGTGAAACTTTATCGTGCTGGGGATAGTCACTTGTAATTTTGACTTGAACGAGGAATTCCTAGTAAGCGTGAGTCATCAGCTCGCGTTGATTACGTCCCTGCCCTTTGTACACACCGCCCGTCGTT
>SMBZZ519        312 bp
UAACCUGCUAAAUAGUUACGUCAACUUUGGUUGAUGCUUAACUUCUUAGAGGGACUAUGGAUGUUUAAUCCAUGGAAGUUUGAGGCAAUAACAGGUAUGUGAUGCCCUUAGAUGUUCUGGGCCGCACGCGCGCUACACUGAUGAAGUCAACGAGUAUUCACCUUGGCUGGAAAGUCUGGGUAAUCUUUUGAAACUUUAUCGUGCUGGGGAUAGUCACUUGUAAUUUUGACUUGAACGAGGAAUUCCUAGUAAGCGUGAGCCAUCAGCUCGCGUUGAUUACGUCACUGCCCUUUGUACACACCGCCCGUCGUU
>SMBZZ520        312 bp
TAACCTGCTAAATAGTCCGTATTACCCCGGTAGTACGCCGACTTCTTAGAGGGACTATCGGCTCAAGCCGATGGAAGTTTGAGGCAATAACAGGTCTGTGATGCCCTTAGATGTTCTGGGCCGCACGCGCGTTACACTGACGGGGCCAGCGAGTCTTTCCTTGACCGAAAGGTCCGGGTAATCTTGTGAAACCCCGTCGTGCTGGGGATAGAGCATTGCAATTATTGCTCTTGAACGAGGAATACCTAGTAAGCACAAGTCATCAGCTTGTGCTGATTACGTCCCTGCCCTTTGTACACACCGCCCGTCGCT
>SMHZZ364        312 bp
TAACCTGCTAAATAGTTACGTTCACTTTGGTGGACGCCTAACTTCTTAGAGGGACTATAGACGTTTAGTCTATGGAAGTTTGAGGCAATAACAGGTCTGTGATGCCCTTAGATGTTCTGGGCCGCACGCGCGCTACACTGATGAAGTCAACGAGTATTCACCTTGGCTGGAAAGTCTGGGTAATCTTGTGAAATTTTATCGTGCTGGGGATAGTCACTTGTAATTTTGGCTTGAACGAGGAATTCCTAGTAAGCGTGAGTCATCAGCTCGCGTTGATTACGTCCCTGCCCTTTGTACACACCGCCCGTCGCT
>SMHZZ365        312 bp
UAACCUGCUAAAUAGUUACGUGAUUCUCGAAUCACGGGCAACUUCUUAGAGGGACUAUGGAUGUUUAAUCCAUGGAAGUUUGAGGCAAUAACAGGUCUGUGAUGCCCUUAGAUGUUCUGGGCCGCACGCGUGCUACACUGAUGAAGUCAGCGAGUAUUCACCUUGGCUGGAAAGUCUGGGUAAUCUUGUGAAACUUUAUCGUGCUGGGGAUAGUCACUUGUAAUCUUGACUUGAACGAGGAAUUCCUAGUAAGCGUGAGUCAUCAGCUCGCGUUGAUUACGUCCCUGCCCUUUGUACACACCGCCCGUCGUU
>SMHZZ366        312 bp
TAACCTGCTAAATAGTTACGTTCACTATGGTGGACGCCTAACTTCTTAGAGGGACTATGGATGTTTAATCCATGGAAGTTTGAGGCAATAACAGGTCTGTGATGCCCTTAGATGTTCTGGGCCGCACGCGCGCTACACTGATGAGGGCAACGAGTATTGACCTTGGCTGGAAAGTCTGGGTAATCTTGTGAAACTTTATCGTGCTGGGGATAGTCACTTGTAATTTTGACTTGAACGAGGAATTCCTAGTAAGCGTGAGTCATCAGCTCGCGTTGATTACGTACCTGCCCTTGGTACACACCGCCCGTCGCT
>SMHZZ367        312 bp
TAACCTGCTAAATAGTCCGTATTACCCCGGTAGTACGCCGACTTCTTAGAGGGACTATCGGCTCAAGCCGATGGAAGTTTGAGGCAATAACAGGTCTGTGATGCCCTTAGATGTTCTGGGCCGCACGCGCGTTACACTGACGGGGCCAGCGAGTCTTTCCTTGACCGAAAGGTCCGGGTAATCTTGTGAAACCCCGTCGTGCTGGGGATAGAGCATTGCAATTATTGGTCTTCAACGAGGAATTCCTAGTAAGCGCGAGTCATCAGCTCGCGTTGATTACGTCCCTGCCCTTTGTACACACCGCCCGTCGCT
>SMHZZ368        312 bp
UAACCUGCUAAAUAGUCCGUAUUACCCCGGUAGUACGCCGACUUCUUAGAGGGACUAUCGGCUCAAGCCGAUGGAAGUUUGAGGCAAUAACAGGUCUGUGAUGCCCUUAGAUGUUCUGGGCCGCGAGCGCGUUACACUGACGGGGCCAGCGAGUCUUUCCUUGACCGAAAGGUCCGGGUAAUCUUGUGAAACCCCGUCGUGCUGGGGAUAGAGCAUUGCAAUUAUUGCUCUUCAACGAGGAAUCCCUAGUAAGCGCAAGUCAUCAGCUUGCGUUGAUUACGUCCCUGCCCUUGGUACACACCGCCCGUCGCU
>SMHZZ369        312 bp
TAACCTGCTAAATAGTCACGTTACCTTTGGTTGACGGATGACTTCTTAGAGGGACTATGGATGTTTAATCCATGGAAGTTTGAGGCAATAACAGCTCTGTGATGCCCTTAGATGTTCTGGGCCGCACGCGCGCTACACTGATGAAGTCAACGAGTATTCACCTTGGCTGGAAAGTCTGGGTAATCTTGTGAAACTTTATCGTGCTGGGGATAGTCACTTGTAATTTTGACTTGAACGAGGAATTCCTAGTAAGCGTGAGTCATCAGCTCGCGTTGATTACGTCCCTGCCCTTTGTACACACCGCCCGTCGTT
>SMBZZ521        312 bp
TAACCTGCTAAATAGTTGCATTTACTCTGGTAGATGATCAACTTCTTAGAGGGACTATGAATGTTTAATTCATGGAAGTTTGAGGCAATAACAGGTCTGTGATGCCCTTAGATGTTCTGGGCCGCACGCGCGCTACACTGATGAAGTCAACGAGTATTCACCTTGGCTGGAAAGTCTGGGTAATCTTGTGAAACTTTATCGTGCTGGGGATAGTCACTTGTAATTTTGACTTGAACGAGGAATTCCTAGTAAGCGTGAGTCATCAGCTCGCGTTGATTACGTCCCTGCCCTTTGTACACACCGCCCGTCGTT
>SMBZZ522        312 bp
UAACCUGCUAAAUAGUUAUAUUCACUCUGGUGGGUACCUAACUUCUUAGAGGGACUAUGGAUGUUUAAUCCAUGGAAGUUUGAGGCAAUAACAGGUCUGUGAUGCCCUUAGAUGUUCUGGGCCGCACGCGCGCUACACUGAUGAAGUCAGCGAGUUAACUCCUUGGCCGAGAGGUCUGGGUAAUCUUGUGAAACUUUAUCGUGCUGGGGAUAGUCACUUGUAAUUUUGACUUGAACGAGGAAUUCCUAGUAAGCGUGAGUCAUCAGCUCGCGUUGAUUACGUCCCUGCCCUUUGUACACACCGCCCGUCGUU
>SMBZZ523        312 bp
UAACCUGCUAAAUAGUUACGUCAACUUUGGUUGAUGCUUAACUUCUUAGAGGGACUAUGGAUGUUUAAUCCAUGGAAGUUUGAGGCAAUAACAGGUCUGUGAUGCCCUUAGAUGUUCUGGGCCGCACGCGCGCUACACUGAUGAAGUCAGCGAGUAUUCACCUUGGCUGGAAAGUCUGGGUAAUCUUGUGAAACUUUAUCGUGCUGGGGAUAGUCACUUGUAAUUUUGACUUGAGCGAGGAAUUCCUAGUAAGCGUGAGUCAUCAGCUCGCGUUGAUUACGUCCCUGCCCUUUGUACACACCGCCCGUCGCU
>SMBZZ524        312 bp
TAACCTGCTAAATAGTTATATTCACTCTGGTGGATACCTAACTTCTTAGAGGGACTATGGATGTTTAATCCATGGAAGTTTGAGGCAATAGCAGGTCTGTGATGCCCTTAGATGTTCTGGGCCGCACGCGCGCTACACTGACAAAATCAACGAGTATCATCCTTGGCCGGAAGGTCTGGGTAATCTTGTGAAACTTTATCGTGCTGGGGATAGTCACTTGTAATTTTGACTTGAACGAGGAATTCCTAGTAAGCGTGAGTCATCAGCTCGCGTTGATTACGTCCCTGCCCTTTGTACACACCGCCCGTCGTT
>SMBZZ525        312 bp
UAACCUGCUAAAUAGUCAGUUAAACUCAGGUUUAAUAUUGACUUCUUAGAGGGACUAUUGAUGUUUAAUCAAUGGAAGUUUGAGGCAAUAACAGGUCUGUGAUGCCCUUAGAUGUUCUGGGCCGCACGCGCGCUACACUGAUGAAGUCAACGAGUAUUCACCUUGGCUGGAAAGUCUGGGUAAUCUUGUGAAACUUUAUCGUGCUGGGGAUAGUCACUUGUAAUUUUGACUUGAACGAGGAAUUCCUAGUAAGCGUGAGUCAUCAGCUCGCGUUGAUUACGUCCCUGCCCUUUGUACACACCGCCCGUCGUU
>SMBZZ526        312 bp
UAACCUGCUAAAUAGUUACACUCACUUUGGUGGGUGAUUAACUUCUUAGAGGGACUAUCGGCGAUUAGUCGAUGGAAGUUUGAGGCAAUAACAGGUCUGUGAUGCCCUUAGAUGUUCUGGGCCGCACGCGCGCUACACUGAUGAAGUCAACGAGUAUUCACCUUGGCUGGAAAGUCUGGGUAAUCUUGUGAAACUUUAUCGUGCUGGGGAUAGUCACUUGUAAUUUUGACUUGAACGAGGAAUUCCUAGUAAGCGCGAGUCAUCAGCUCGCGUUGAUUACGUCCCUGCCCUUUUUACACACCGCCCGUCGUU
>SMBZZ527        312 bp
TAACCTGCTAAATAGTTATATTCACTCTGGTGGATACCTAACTTCTTAGAGGGACTATTGGCGTTTAGCCAATGGAAGTTTGAGGCAATAACAGGTCTGTGATGCCCTTAGATGTTCTGGGCCGCACGCGCGCTGCACTGATGAAGTCAACGAGTATTCACCTTGGCTGGAAAGTCTGGGTAATCTTGTGAAACTTTATCGTGCTGGGGATAGTCACTTGTAATTTTGACTTGAACGAGGAATTCCTAGTAAGCGTGAGTCATCAGCTCGCGTTGATTACGTCCCTGCCCTTTGTACACACCGCCCGTCGTT
>SMHZZ370        312 bp
UGACCUGCUAAAUAGCCCAAUUCACUUUGGUGGACGCCUAACUUCUUAGAGGGACUAUGGAUGUUUAAUCCAUGGAAGUUUGAGGCAAUAACAGGUCUGUGAUGCCCUUAGAUGUUCUGGGCCGCACGCGCGCUACACUGAUGAAGUCAACGAGUAUUCACCUUGGCUGGAAAGUCUGGGUAAUCUUGUGAAACUUUAUCGUGCUGGGGAUAGUCACUUGUAAUUUUGACUUGAACGAGGAAUUCCUAGUAAGCGUGAGUCAUCAGCUCGCGUUGAUUACGUCCCUGCCCUUUGUACACACCGCCCGUCGCU
>SMHZZ371        312 bp
TAACCTGCTAAATAGCCAGGTCCGCTTTGGCGGGTCGCCGGCTTCTTAGAGGGACTATGGATGTTTAATCCATGGAAGTTTGAGGCAATAACAGGTCTGTGATGCCCTTAGATGTTCTGGGCCGCACGCGCGCTACACTGATGAAGTCAGCGAGTATTCACCTTGGCTGGAAAGTCTGGGTAATCTTGTGAAACTTTATCGTGCTGGGGATAGTCACTTGTAATTTTGACTTGAACGAGGAATTCCTAGTAAGCGTGAGTCATCAGCTCGCGTTGATTACGTCCCTGCCCTTTGTACACACCGCCCGTCGTT
>SMHZZ372        312 bp
UAACCUGCUAAAUAGUUAUAUUCACUCUGGUUGGUGAUCAACUUCUUAGAGGGACUAUAGACGUUUAGUCUAUGGAAGUUUGAGGCAAUAACAGGUCUGUGACGCCCUUAGAUGUUCUGGGCCGCACGCGCGCUACACUGAUGAAGUCAACGAGUAUUCACCUUGGCUGGAAAGUCUGGGUAAUCUUGUGAAACUUUAUCGUGCUGGGGAUAGUCACUUGUAAUUUUGACUUGAACGAGGAAUUCCUAGUAAGCGUGAGUCAUCAGCUCGCGUUGAUUACGUCCCUGCCCUUUGUACACACCGCCCGUCGUU
>SMHZZ373        312 bp
UAACCUGCUAAAUAGUUGGGCCAACUCUGGUGGAUACCUAACUUCUUAGAGGGACUAUGGAUGUUUAAUCCAUGGAAGUUUGAGGCAAUAACAGGUCUGUGAUGCCCUUAGAUGUUCUGGGCCGCACGCGCGCUACACUGAUGAAGUCAACGAGUAUUCACCUUGGCUGGAAAGUCUGGGUAAUCUUGUGAAACUUUAUCGUGCUGGGGAUAGUCACUUGUAAUUUUGACCUGAACGAGGAAUUCCUAGUAAGCGUGAGUCAUCAGCUCGCGUUGAUUACGUCCCUGCCCUUUGUACACACCGCCCGUCGCU
>SMHZZ374        312 bp
UAACCUGCUAAAUAGUUGCGUCAACUUUGGUUGGCGUUCAACUUCUUAGAGGGACUAUCAAUGUUUAAUUGAUGGAAGUUUGAGGCAAUAACAGGUCUGUGAUGCCCUUAGAUGUUCUGGGCCGCACGCGCGCUACACUGAUGAAGUCAACGAGUAUUCACCUUGGCUGGAAAGUCUGGGUAAUCUUGUGAAACUUUAUCGUGCUGGGGAUAGUCACUUGUAAUUUUGACUUGAACGAGGAAUUCCUAGUAAGCGUGAGUCAUCAGCUCGCGUUGAUUACGUCCCUGCCCUUUGUACACACCGCCCGUCGUU
>SMHZZ375        312 bp
UAACCUGCUAAAUAGUUACGCUAACUCUGGUUGGCGCUUAACUUCUUAGAGGGACUAUGGAUUUUUAAUCCAUGGAAGUUUGAGGCAAUAACAGGUCUGUGAUGCCCUUAGAUGUUCUGGGCCGCACGCGCGCUACACUGAUGAAGUCAACGAGUAUUCACCUUGGCUGGAAAGUCUGGGUAAUCUUGUGAAACUUUAUCGUGCUGGGGAUAGUCACUUGUAAUUUUGACUUGAACGAGGAAUUCCUAGUAAGCACAAGUCAUCAGCUUGUGCUGAUUACGUCCCUGCCCUUUGUACACACCGCCCGUCGCU
>SMBZZ528        311 bp
UAACCUGCUAAAUAGUUGCGUCAACUCUGGUUGACGACAACUUCUUAGAGGGACUAUUGGCGAUUAGUCAAUGGAAGUUUGAGGCAAUAACAGGUCUGUGAUGCCCUUAGAUGUUCUGGGCCGCACGCGCGCUACACUGAUGAAGUCAACGAGUAUUCACCUUGGCUGGAAAGUCUGGGUAAUCUUGUGAAACUUUAUCGUGCUGGGGAUAGUCACUUGUAAUUUUGACUUGAACGAGGAAUUCCUAGUAAGCGUGAGUCAUCAGCUCGCGUUGAUUACGUCCCUGCCCUUUGUACACACCGCCCGUCGUU
>SMHZZ376        311 bp
TAACCTGCTAAATAGTTGCGTATACTCCGGTATACTGTAACTTCTTAGAGGGACTATGGATGTTTAATCCATGGAAGTTTGAGGCAATAACAGGCCTGTGATGCCCTTAGATGTTCTGGGCCGCACGCGCGCTACACTGATGAGGTCAACGAGTATTCACCTTGGCTGGAAAGTCTGGGTAATCTTGTGAAACTTTATCGTGCTGGGGATAGTCACTTGTAATTTTGACTTGAACGAGGAATTCCTAGTAAGCGTGAGTCATCAGCTCGCGTTGATTACGTCCCTGCCCTTTGTACACACCGCCCGTCGTT
>SMHZZ377        311 bp
TAACCTGCTAAATAGTTGAATCAACTCTGGTTGATTGCAACTTCTTAGAGGGACTATGGATGTTTAATCCATGGAAGTTTGAGGCAATAACAGGTCTGTGATGCCCTTAGATGTTCTGGGCCGCACGCGCGCTACACTGATGAAGTCAACGAGTATTCACCTTGGCTGGAAAGTCTGGGTAATCTTGTGAAACTTTATCGTGCTGGGGATAGTCACTTGTAATTTTGACTTGAACGAGGAATTCCTAGTAAGCGTGAGTCATCAGCTCGCGTTGATTACGTTCCTGCCCTTTGTACACACCGCCCGTCGCT
>SMBZZ529        311 bp
UAACCUGCUAAAUAGUUAUAUUCACUCUGGUGGAUAGCUAACUUCUUAGAGGGUCUAUGGAUGUUUAAUCCAUGGAAGUUUGAGGCAAUAACAGGUCUGUGAUGCCCUUAGAUGUUCUGGGCCGCACGCACGCUACACUGAUGAAGUCAACGAGUAUUCACCUUGGCUGGAAAGUCUGGGUAAUCUUGUGAAACUUUAUCGUGCUGGGGAUAGUACUUGUAAUUUUGACUUGAACGAGGAAUUGCUAGUAAGCGUGAGUCAUCAGCUCGCGUUGAUUACGUCCCUGCCCUUUGUACGAACCGCCCGUCGUA
>SMHZZ378        310 bp
UAACCUGCUAAAUAGUACUGACUACUCCGGUAGUUAGGACUUCUUAGAGGGACUAUCGGCUCAAGCCGAUGGAAGUUUGAGGCAAUAACAGGUCUGUGAUGCCCUUAGAUGUUCUGGGCCGCACGCGCGCUACACUGACGGAGCCAGCGAGUACUCCCUUGACCGGAAGGUCCGGGUAAUCUUGUUAAACUCCGUCGUGCUGGGGAUAGAGCAUUGCAAUUAUUGCUCUUCAACGAGGAAUCCCUAGUAAGCGCAAGUCAUCAGCUUGCGUUGAUUACGUCCCUGCCCUUUGUACACACCGCCCGUCGCU
>SMHZZ379        310 bp
UAACCUGCUAACUAGUUGGCGGUAUGUGAAUACCGCACGCUUCUUAGAGGGACUGACUAUGUUUAAUAGUCGGAAGUUUGAGGCAAUAACAGGUCUGUGAUGCCCUUAGAUGUUCUGGGCUGCACGCGCGCUACACUGACAGAGCCAGCGAGUAUGCCUUGGCCGAGAGGUCUGGGAAAUCUUGUGAAACUCUGUCGUGCUGGGGAUGGAUCAUUGCAAUUAUUGGUCUUGAACGAGGAAUUCCUAGUAAGCGCAAGUCAUCAGCUUGCGUUGAUUACGUCCCUGCCCUUUGUACACACCGCCCGUCGCU
>SMBZZ530        299 bp
TAACCTGCTAAATAGTTACGCTAACTCTGGTTGGCGCTTAACTTCTTAGAGGGACTATGGATTTTTAATCCATGGAAGTTTGAGGCAATAACAGGTCTGTGATGCCCTTAGATGTTCTGGGCCGCACGCGCGCTACACTGATAAAGGCAACGAGTAATTAACCTTGGCCGGAAGGTCTGGGTAATCTTTTGAAACTTTATCGTGCTGGGGATAGTCCTTTGCAATTATTGGACTTGAACGAGGAATTCCTAGTAAGCGTGAGTCATCAGCTCGCGTTGAGTACGCCCCAGCCCTTTGTA
>SMBZZ531        298 bp
TAACCTGCTAAATAGTTACGTTCACTTTGGTGAATGCTTAACTTCTTAGAGGGACTATGGATGTTTAATCCATGGAAGTTTGAGGCAATAACAGGTCTGTGATGCCCTTAGATGTTCTGGGCCGCACGCGCGCTGCACTGATGAAGTCAACGAGTATTCACCTTGGCTGGAAAGTCTGGGTAATCTTTTGAAACTTTATCGTGCTTGGGATAGTCACTTGTAATTTTGCCTTGAACGAGGAATTCCTAGTAAGCGTGAGTCATCAGCTCGCGTTGATTACGTCCCTGCCCTTTGTACA
>SMBZZ532        295 bp
CGUAUGUUUUCAUAUGAUCAACUUCUUAGAGAGACUAACUACAUUUAGUGGUUGGAAGUUUGAGGCAAUAACAGGUCUGUGAUGCCCUUAGAUGUUCUGGGCCGCACGCGCGCUACACUGAUGAAGGCAGCGAGUAUAUAACCUUGACCGGAAGGUCUGGGCAAUCUUGUGAAACUUCAUCGUGCUGGGGAUAGACCAUUGCAAUUUUUGGUCUUCAACGAGGAAUUCCUAGUAAGCGCAAGUCAUCAGCUUGCGUUGAUUACGUCCCUGCCCUUUGUACACACCGCCCGUCGGU
>SMBZZ533        294 bp
TAACCTGCTAAATAGTTGCGTTCACTTTGGTGGACGATCAACTTCTTAGAGGGACTATGGATGTTTAATTCATGGAAGTTTGAGGCAATAACAGGTCTGTGATGCCCTTAGATGTTCTTGGCCGCACGCGCGCTACACTGACAAAGGCAGCAAGTATTCACCTTGACCGGAAGGTCTGGGTAATCTTTTGAAACTTTGTCTTGCTGGGGATAGTCCCTTGCAATTATTGGACTTGAACGAGGAATTCCTAGTAAGCGCAAGTCATCAGCTTGCGTTGATTACGTCCCTGCCATT
>SMBZZ534        284 bp
AUUGGCUGGUCUUCUUAGAGGGACUAACCACAUCUAGUGGUUGGAAGUUUGAGGCAAUAACAGGUCUGUGAUGACCUUAGAUGUUCUGGGCCGCACGCGCGCUACACUGAUGAAGGCAGCGAGUAUAUAACCUUGGCCGGAAGGUCUGGGCAAUCUUGUGGAACUUCAUCGUGCUGGGGAUAGACCAUUGCAAUUUUUGGUCUUCAACGAGGAAUUCCUAGUAAGCGCAAGUCAUUAACUUGCGUUGAUUACGUCCCUGCCCUUUGUACACACCGCCCGUCGGU
>SMHZZ380        281 bp
GACUUCUUAGAGGGACUAUGAAUGUUUAAUUCAUGGAAGUUUGAGGCAAUAACAGGUCUGUGAUGCCCUUAGAUGUUCUGGGCCGCACGCGCGCUACACUGAUGAAGGCAACAAGUAGAAAAUAACCCCUUGGCCGGAAGGUCCGGGUAAUCUUUUGAAACUUCAUCGUACUGGGGAUAAAGCAUUGCAAUUAUUGCUUUUAAACGAGGAAUUCCUAGUAAGCGCAAGUCAUCAGCUUGCGUUGAUUACGUCCCUGCCCUUUGUACACACCGCCCGUCGCU
