# Supplementary material for: Mycoplankton Biome Structure and Assemblage Processes Differ Along a Transect From the Elbe River Down to the River Plume and the Adjacent Marine Waters
Source: Front Microbiol. 2021 Apr 23;12:640469. doi: 10.3389/fmicb.2021.640469 (PMC8102988; doi:10.3389/fmicb.2021.640469)
Supplement: Supplementary file 3 [file Data_Sheet_3.zip]

Archive with 1 entries (1 files):
- Supplementary File S2.tree
