# Supplementary material for: Mycoplankton Biome Structure and Assemblage Processes Differ Along a Transect From the Elbe River Down to the River Plume and the Adjacent Marine Waters
Source: Front Microbiol. 2021 Apr 23;12:640469. doi: 10.3389/fmicb.2021.640469 (PMC8102988; doi:10.3389/fmicb.2021.640469)
Supplement: Supplementary file 3 [file Data_Sheet_3.zip › Supplementary File S2.tree]

((((((((((((((((((((((((((((((((((((((((((((((((((((((((((((((((((((((((((((((((((((((((((((((((((((((((((((((((((((((((((((((((PnuAllii:0.00357,PnuExpa2:0.0):0.00238,PnuExpan:0.0):0.0,PnuCommu:5.9E-4):0.0,PnuExpa6:6.1E-4):0.0,PnuSpe30:0.0):0.0,PnuSolit:0.0):0.00238,PnuFreii:5.9E-4):0.0,PnuTardu:0.00297):0.0,PnuSpe11:0.01016):0.0,(PnuCopr2:0.0,PnuCopro:0.0):0.00728):0.0,PnuSpe34:0.00148):0.00238,PnuComm2:0.0):0.0,PnuItali:0.0):0.0,PnuChry3:0.0):0.0,PnuComm3:0.0):0.0,PnuSpec7:7.8E-4):0.0,PnuSpe13:0.00299):0.0,PnuComm4:6.9E-4):0.0,PnuExpa7:0.0):0.0,PnuAlli2:0.0):0.0,PnuRoque:0.0012):0.0,PnuCamem:6.0E-4):0.0,PnuComm5:0.0):0.0,PnuCame2:0.0):0.0,PnuExpa8:6.0E-4):0.0,PnuExpa9:0.0):0.0,Ep1Osmop:0.00296):0.0,SMBZZ120:0.0):0.00119,PnuChrys:5.9E-4):0.0,PnuChry2:0.0):0.0,(((PnuExpa5:0.00119,PnuGrise:0.00297):0.00119,PnuGris2:5.9E-4):0.0,Ep1Speci:0.0):0.0):0.0,PnuChry4:0.0086):0.0,Ep1Crust:0.00238):0.0,PnuChry5:6.1E-4):0.0,PnuChry9:0.0):0.0,PnuChr10:0.00121):0.0,PnuSpe31:6.0E-4):0.0,PnuChr11:6.3E-4):0.0,PnuChr12:0.00302):0.0,PnuChr13:5.9E-4):0.00357,((((PnuBrev2:0.00122,PnuBrevi:0.0):0.0,PnuBrev3:0.0):0.0,PnuBrev4:0.0):0.00244,(((PnuBrev5:0.00206,PnuSpec9:0.0):0.0,PnuOlson:0.00383):0.0,PnuBrev6:0.0):0.00122):0.00363):0.0,PnuSpec8:0.00163):0.00119,(((((EldSacc2:0.0,EldSaccu:0.0):0.00357,AsiSpec3:0.00241):0.0,PnuSpe14:0.00238):0.0,EldSacc3:0.0):0.00119,(((PnuNamys:0.0,PnuPhia2:0.00298):0.0,PnuNamy2:0.0012):0.0,PnuSpe33:0.0):0.00713):0.0):0.0,HemParad:0.01069):0.0,PnuSpe29:0.0):0.00119,PnuFrei2:0.00479):0.00477,(PnuGlab2:0.0,PnuGlabr:0.00654):0.0):0.0,PnuSpe10:0.00365):0.0,(Ch1Spec2:0.00121,PnuSpe26:0.00121):0.00241):0.00119,Ch1Speci:0.00121):0.00119,(Ch1Mala2:0.0,Ch1Malac:6.0E-4):0.0012):0.0,PnuSpinu:0.00152):0.0,PnuGlab3:7.4E-4):0.0,PnuGlab4:7.5E-4):0.00238,PnuSpe17:6.4E-4):0.0,PnuGlab5:0.00216):0.00119,((MnaEremo:0.00679,PnuLagen:0.00594):0.0,Ep1Java3:0.0):0.00119):0.0,PnuHerqu:0.0):0.0,PnuJant2:0.0):0.0,(((((((((((((((((((((((((ThyPen14:0.0,ThyPeni2:0.0):0.00242,ThyPeni3:0.0):0.0,ThyPeni4:0.00248):0.0,ThyPeni5:0.00124):0.0,ThyPeni7:0.0):0.0,ThyPen10:0.0):0.0,ThyPen15:0.0):0.00121,ThyPenic:0.0):0.0,ThyPeni6:0.0):0.0,ThyPeni8:0.0):0.0,(ThyPen17:0.0,ThyPeni9:0.0):0.00121):0.0,ThyPen11:0.0):0.0,ThyPen12:0.0):0.0,ThyPen13:0.0):0.0,ThyPen16:0.0):0.0,ThyPen18:0.0):0.0,ThyPen19:0.0):0.0,ThyPen20:0.0):0.00242,ThyCanad:0.0):0.0,ThysaCf0:0.0):0.0,ThysaCf2:0.0):0.0,(ThyCana2:0.0,ThyCana3:0.0):0.00124):0.00121,(ThysTax2:0.0,ThysTaxi:0.0):0.00121):0.0,(ThyLong3:0.0,ThyLong4:0.0):0.00121):0.00606,(ThyLong2:0.0,ThyLongi:0.0):0.00248):0.00607):0.0,(((((PnuDecu9:0.0,PnuSpe16:0.00178):0.00119,PnuSpe24:0.0):0.0,PnuSpe28:0.00178):0.00476,(PnuSpe32:0.0,PnuSpec2:0.00152):0.0015):0.0,((((PnuSpe20:0.00708,PnuSpeci:0.00975):0.0,PnuSpe21:6.5E-4):0.0,PnuGris3:7.6E-4):0.00239,ThySpeci:0.00248):0.0036):0.0):0.00119,PnuExpa3:0.00195):0.0,PnuExpa4:0.00129):0.0,Ep1Javan:0.0):0.0,Ep1Limos:6.2E-4):0.00119,Ep1Java2:0.0012):0.0,PnuDecum:5.9E-4):0.0,PnuDecu2:0.0):0.0,PnuDecu3:0.0):0.0,PnuDecu4:0.0):0.0,PnuSpe25:0.0):0.0,Ep1Spec3:0.00522):0.0,PnuDecu5:0.00179):0.0,PnuDecu6:6.2E-4):0.0,(PnuDecu7:0.0,PnuDecu8:0.0):0.00357):0.00119,Ep1Java4:6.0E-4):0.00238,Ep1Spec2:0.00662):0.00179,(((((((((((((((((MnaPurp2:0.00123,MnaPurpu:0.0036):0.0,MnaPurp3:0.0):0.0,MnaPur10:6.0E-4):0.0,MnaPurp4:0.0):0.0,MnaPurp5:0.0):0.0,MnaPurp6:0.00178):0.0,MnaPurp7:0.00356):0.0,MnaPurp8:5.9E-4):0.0,(MnaPurp9:0.0,MnaRube4:0.00119):0.00119):0.0,MnaRube3:0.0):0.0,MnaSpeci:0.00288):0.00119,((MnaPilos:0.0,MnaRuber:0.0):0.0,MnaRube2:5.9E-4):0.0):0.0,MnaFulig:5.9E-4):0.0,MnaFuli2:5.9E-4):0.0,MnaFuli3:0.0):0.0,MnaFuli4:0.0):0.00594,MnaLunis:0.00501):0.00596):0.00358,((((((((((((((((((((((((((((((AsiTama2:0.0,AsiTamar:0.0):0.0,AsiTama3:0.0):0.0,AsiTama4:0.0):0.00119,((AsiAllia:0.00297,PoyAllia:0.00178):0.0,AsiSpec9:0.00972):0.00478):0.0,AsiFlav4:0.0):0.0,AsiOryza:0.0):0.0,AsiOryz2:0.0):0.0,AsiSojae:0.0):0.0,AsiFlav5:0.0):0.0,AsiOryz3:0.0):0.0,AsiParas:0.0):0.0,AsiSoja2:0.0):0.0,AsiSpec4:0.00119):0.0,AsiFlav6:6.9E-4):0.0,AsiFlav8:6.0E-4):0.0,AsiOryz6:0.0):0.0,AsiFla11:0.00424):0.00119,(((SMBZZ466:0.01278,SMHZZ326:0.01597):0.01618,SMBZZ463:0.01278):0.01935,(AsiNomi2:0.0,AsiNomiu:0.0):0.0):0.0012):0.0,AsiOryz4:6.6E-4):0.0,AsiOryz5:0.00259):0.0,AsiOryz7:0.00123):0.0,AsiFlav9:0.0):0.0,AsiFla10:6.8E-4):0.00238,AsiAvena:0.00776):0.00119,Ny4Fisch:7.0E-4):0.00119,((((XerBisp2:0.0,XerBispo:0.0024):0.0,XerBisp3:0.0):0.0,XerBisp4:0.00129):0.00357,CumInops:0.00611):0.00894):0.00119,(((AsiOchr2:0.00356,AsiOchra:0.0):0.00119,(AsiOchr3:0.0,AsiRest3:7.3E-4):0.00122):0.00119,(AsiFlocc:0.00708,AsiScler:0.00452):0.00968):0.00239):0.0,(((((((((((((((((((((((AsiPeni2:0.00415,AsiRestr:0.00298):0.0,SMBZZZ20:0.0):0.0,SMHZZZ38:0.0):0.0,SMHZZZ57:0.0):0.0,SMBZZ456:0.01278):0.0,SMBZZ458:0.01278):0.0,SMBZZ459:0.01278):0.0,SMBZZ460:0.01278):0.0,SMBZZ462:0.01278):0.0,SMHZZ319:0.01278):0.00119,AsiRest2:0.00534):0.00119,((((((((AsiPeni3:0.00238,AsiPenic:0.0):0.0,AsiPeni5:0.00187):0.00119,AsiPeni6:0.00125):0.0,AsiPeni7:0.0):0.0,AsiPeni9:0.00119):0.0,AsiPen10:5.9E-4):0.00119,(AsiPeni4:5.9E-4,AsiPeni8:0.00179):0.00832):0.00357,AsiPen11:0.00322):0.00535):0.00357,EdyAthec:0.00238):0.0,ErmHerb2:0.0):0.0,ErmHerb3:0.0):0.0,AsiGlauc:6.2E-4):0.0,ErmHerb4:0.00206):0.0,ErmAmst2:6.4E-4):0.0,ErmRubru:6.0E-4):0.00238,((ErmHerb5:0.0,ErmHerba:0.0):0.0025,ErmCrist:0.00238):0.0):0.0,(AsiProli:0.00416,ErmRepen:0.00297):0.00119):0.00356,ErmAmste:0.00356):0.00238,((AsiWent2:0.0,AsiWenti:0.00119):0.00594,CeyCreme:0.00119):0.00238):0.00119):0.00238,(((((((((((((((AsiFumi2:0.0,AsiFumig:0.0):0.0,AsiSpeci:0.00119):0.0,AsiFumi3:0.0):0.0,AsiFumi4:0.0):0.0,AsiFumi5:0.0):0.0,AsiFumi6:0.0):0.0,(((AsiFumi7:0.00131,AsiFumi9:0.00131):0.0,AsiFum10:6.6E-4):0.0,AsiFum11:0.0):0.0):0.0,((((((((AsiClav2:0.00594,AsiClava:7.5E-4):0.0,AsiClav4:8.3E-4):0.00238,AsiClav3:0.00151):0.0,AsiClav5:0.00251):0.0,AsiClav6:0.0):0.0,HemAcant:0.00237):0.0,AsiClav8:0.0):0.00119,(AsiClav7:0.00178,AsiSpec2:0.00297):0.00119):0.00238):0.0,AsiFumi8:0.00119):0.0,AsiSpe23:0.0):0.0,PnuChry6:0.00879):0.00477,(PnuChry7:6.3E-4,PnuChry8:6.3E-4):0.01006):0.0,AsiSpe27:0.0):0.0,(AsiFum13:0.0,AsiFum14:0.0):0.0):0.0,Ny4Fisc2:6.0E-4):0.00475):0.0,(((((((((((((((((((((AsiUstus:6.0E-4,AsiVers6:0.003):0.0012,AsiUstu3:0.00256):0.0,AsiUstu4:0.00187):0.00119,AsiUstu2:0.00475):0.00357,((EmeNidu2:6.1E-4,EmeNidu3:0.00121):0.00952,EmeNidul:0.0):0.00238):0.00297,(AsiSpe10:0.01252,AsiUngui:0.00297):0.00299):0.00357,AsiVers2:0.0):0.0,AsiVers3:0.0):0.0,AsiSilva:0.0):0.0,AsiVers4:0.0):0.0,AsiSpe19:0.00737):0.0,AsiVers9:0.0039):0.00119,AsiSpec5:6.1E-4):0.0,AsiSpec7:0.00362):0.0,AsiSpec8:0.00182):0.0,AsiVers5:0.00687):0.0,AsiVers7:0.0):0.0,AsiVers8:0.0):0.00357,AsiVersi:0.00119):0.00892,((AsiSpar2:0.00418,AsiSpars:0.00297):0.00655,(AsiSpe11:0.0,AsiSpe28:0.0):0.01675):0.00179):0.00119,((((((((((((((AsiTerr2:0.0,AsiTerre:0.00534):0.0,AsiTerr3:0.0):0.0,AsiTerr4:0.01248):0.0,PnuSpe12:0.00179):0.0,AsiSpec6:0.0):0.0,AsiTerr5:0.0):0.0,AsiTerr6:0.0):0.0,AsiTerr7:0.00499):0.0,AsiTerr8:0.0):0.0,AsiSpe29:0.00412):0.0,AsiSpe30:0.00227):0.0,AsiTerr9:6.1E-4):0.00119,AsiTer10:0.00424):0.00238,(((AsiFlav2:5.9E-4,AsiFlav3:6.0E-4):0.00178,(AsiFlav7:0.0,AsiFlavi:0.00119):0.00238):0.0,AsiSpe15:0.00181):0.00357):0.00297):0.00238):0.00178):0.00357,((((((((((((((((((((((((((((((((((((AsiNige2:0.0,AsiNiger:0.0):0.0,AsiNige3:0.0):0.0,AsiNige4:0.0):0.0,AsiNige5:0.0):0.0,AsiNige6:0.0):0.0,AsiAwamo:0.0):0.0,AsiNige7:0.0):0.0,AsiNige8:0.0):0.0,AsiNige9:0.00119):0.0,(AsiNig10:0.01812,AsiNig11:5.9E-4):0.0024):0.0,(AsiNig21:0.00416,AsiSpe12:0.00485):0.0):0.0,AsiAwam2:0.0):0.0,AsiSpe13:0.00242):0.0,AsiSpe14:0.00243):0.0,AsiSpe17:0.00129):0.0,AsiSpe18:5.9E-4):0.0,AsiNig12:5.9E-4):0.0,((AsiNig13:0.00131,AsiNig16:6.6E-4):0.0,AsiSpe21:0.0079):0.0):0.0,AsiSpe20:0.00367):0.0,AsiNig14:0.0):0.0,AsiNig15:0.0):0.0,AsiBrasi:0.00152):0.0,((((AsiAwam3:6.0E-4,AsiSpe26:0.00238):0.00119,AsiAwam4:6.1E-4):0.00357,AsiNig17:0.00238):6.0E-4,AsiNig20:0.01615):0.0024):0.0,AsiNig18:0.02559):0.00241,AsiNig19:0.00239):0.0,AsiSpe24:5.9E-4):0.0,AsiNig22:0.0):0.0,AsiSpe25:0.00143):0.0,AsiNig23:0.0):0.0,AsiAwam5:0.0):0.0,AsiAwam6:0.0):0.0,AsiNig24:0.0):0.0,AsiAwam7:7.1E-4):0.0,AsiNig25:0.0):0.0,AsiFum12:0.00142):0.00119,AsiNig26:0.00485):0.00357):0.0,AsiCarbo:0.00297):0.0,AsiCerv3:0.00197):5.9E-4,(AsiCerv2:0.0,AsiCervi:0.00475):0.00238):0.00119,((((AsiCand2:6.0E-4,AsiCand3:0.00206):0.0,AsiCandi:0.00356):0.0,AsiCand5:0.00125):0.00119,AsiCand4:0.00119):0.00832):0.00238,((((((Pe0Clav2:0.00119,Pe0Clava:5.9E-4):0.00714,AsiZonat:0.00896):0.00537,AsiZona2:0.01012):0.00119,(ThySpec2:0.0,ThySpec3:0.0):0.00242):0.00119,((HemOrna2:0.0,HemOrna3:0.0):0.00998,HemOrnat:6.0E-4):0.00357):0.00119,((((HmgAvel2:0.0,HmgAvell:0.0):0.00238,Mb9Ingel:0.0):0.00476,HmgStria:0.00416):0.00358,((WarSpin3:0.0,WarSpinu:5.9E-4):0.00237,WarSpin2:0.00359):0.00357):0.0):0.0):0.00178,FWIEllip:0.0051):0.0,((SMBZZ457:0.01278,SMHZZ320:0.01597):0.00971,AsiSpe22:0.01509):0.00593):0.00179,((((PhxCani2:6.0E-4,PhxCanin:6.7E-4):0.00475,PhxChlam:6.0E-4):0.01071,PhxSpeci:0.00297):0.00358,PhxScler:0.00358):0.00952):0.00476,((PaySpec6:0.00239,T35Lanug:0.0):0.0,T35Lanu2:0.0):0.02732):0.0012,((((((((((((((((((((((((((((((((((PnuPinop:0.00952,PnuSiame:0.00416):0.00179,PnuDiver:0.0125):0.00179,PnuPurp7:0.00356):0.00119,PnuFunic:0.00356):0.00119,((((PnuPurp2:0.00357,PnuPurpu:0.00713):0.00119,PnuPurp9:0.00237):0.0,PnuPur20:0.00178):5.9E-4,PnuPurp3:0.00297):0.00119):0.0,(AeuCellu:0.0,PnuSpec4:0.01609):0.0):0.0,PnuPur14:0.00475):0.0,((PnuMinio:0.0,PnuPur13:0.0):0.00238,PnuMarn4:0.0):0.00119):0.0,PnuSpec6:0.00238):0.0,(PnuFuni2:5.9E-4,PnuPur15:0.0):0.0):0.0,PnuPur11:0.00119):0.0,PnuPur12:0.00119):0.0,(PnuPur16:0.0,PnuPur21:0.0):0.0):0.0,PnuPur19:0.00357):0.0,PnuVerru:0.0):0.0,PnuPur23:0.0):0.0,PnuSpe15:0.0):0.0,PnuSpe19:0.0):0.0,PnuSpe27:0.0):0.0,TaaFlavu:0.00248):0.0,TaaFlav2:0.00301):0.00238,((((((PnuPur22:0.00119,PnuPurp8:0.00119):0.00119,(PnuPurp6:5.9E-4,PnuSpec3:0.00417):0.0):0.0,PnuPur10:0.00119):0.00238,(PnuPur18:0.00416,PnuPurp4:0.00238):0.00476):0.0,PnuPur26:0.00121):0.00356,SgoVirid:0.00537):0.00119):0.0,(PnuCrate:0.01075,PnuPur17:0.00357):0.00239):0.0,(TaaStip2:0.0,TaaStipi:0.00119):0.00119):0.0,((PnuMarn2:0.0,PnuMarn3:0.00712):0.0,PnuSpec5:0.00357):0.00119):0.0,(((((((Ch1Cinn2:0.00179,Ch1Cinna:0.00416):0.0,ApuCinna:0.0):0.0,ApuCinn2:0.00227):0.00119,PayAerug:0.0):0.0,PayPascu:5.9E-4):0.0,PayAeru2:0.00299):0.0,PaySpec8:6.3E-4):0.00475):0.0,PnuPur24:0.0072):0.0,PnuSpe23:0.00327):0.0,PnuPur25:0.00125):0.00356,((((((PnuPhia3:5.9E-4,PnuPhial:0.00238):0.00119,(PnuRugul:5.9E-4,PnuTard2:0.00178):0.00119):0.0,PnuRugu2:0.0):0.00119,((PnuRadi2:0.0,PnuRadic:0.00197):0.00131,PnuVaria:0.00357):0.00595):0.0,PnuSpe18:6.0E-4):0.00119,(PnuPice2:0.0,PnuPiceu:0.0):0.00507):0.00475):0.00179,PnuPitti:0.00475):0.01428,(((((SgeDiver:0.00119,SgeGrise:0.0):0.0,SgeGris2:0.0):0.00119,SgeVerti:0.0):0.0,SgeHumic:0.0):0.00356,TaaLuteu:0.01011):0.00239):0.00477,(((IN7Acule:0.00633,IN7Macul:0.00121):6.0E-4,IN7Levei:0.00299):0.01729,((TihPara2:5.9E-4,TihParad:0.00475):0.00238,TihPara3:0.0):0.00475):0.00119):0.00119,((((((((((((PayVari2:0.0,PayVari4:0.0):0.0,PayVari5:0.0):0.0,PayVari6:0.00218):0.0,BshSpect:0.0012):0.0,PayVari7:0.0):0.0,PayVari8:0.0):0.0,PayVari9:7.6E-4):0.00119,PayVari3:0.0):0.00477,(BshFulva:0.0,BshZolle:6.0E-4):0.00119):0.00119,((BshNive2:6.5E-4,BshNivea:0.0):0.0,BshNive3:6.0E-4):0.0012):0.00239,PayVario:6.0E-4):6.0E-4,PayVar10:6.1E-4):0.00477):0.00238):0.0,(TaaByss2:0.00302,TaaBysso:0.0):0.00119):0.00119,((((GstArgi2:0.0,GstArgil:0.0):0.0,GstArgi3:0.0):0.00474,(PnuArgi2:0.0,PnuArgil:5.9E-4):0.0):0.00119,TaaEburn:6.0E-4):0.00119):0.0,TaaEmers:0.00119):0.00356,((PulJapon:0.01232,PulVolva:0.00841):0.0,Ky100116:0.01832):0.00364):0.0012,Tu8Crus3:0.00852):0.00179,((Tu8Crus2:0.0,Tu8Crust:0.0):0.00239,Tu8Crus4:0.00121):0.00239):0.00832,PnuSpe22:0.038):0.00543,((((((((((((((((((((((((((((((((((((((((((((((((((((((((((((((((CdoImm15:0.02343,CdoPosa8:0.00588):0.00132,CdoPosa9:0.0):0.0,CdoPos10:0.0):0.0,CdoPos11:0.0):0.0,CdoPos13:0.0):0.0,(CdoPos14:0.0,CdoPos17:0.0):0.0):0.0,CdoPos15:0.0):0.0,CdoPos16:5.9E-4):0.0,CdoPos18:0.0):0.0,CdoPos19:0.0):0.0,CdoPos20:0.0):0.0,(CdoPos21:0.00119,UnnRees9:0.00239):0.00119):0.0,CdoPos22:0.0):0.0,CdoPos23:0.0):0.0,CdoPos24:0.0):0.0,CdoPos25:0.0):0.0,CdoPos26:5.9E-4):0.00119,CdoPos27:0.00119):0.0,CdoPos28:5.9E-4):0.0,CdoPos29:0.0):0.0,CdoPos30:0.0):0.0,CdoPos32:5.9E-4):0.0,CdoPos33:0.00178):0.00119,CdoPos34:0.00178):0.00119,CdoPos35:5.9E-4):0.0,CdoPos36:5.9E-4):0.0,CdoPos37:5.9E-4):0.0,CdoPos38:5.9E-4):0.0,CdoPos39:0.0):0.0,CdoPos40:0.0):0.0,CdoPos41:0.0):0.0,CdoPos43:0.00178):0.0,CdoPos44:0.0):0.0,CdoPos46:0.0):0.0,CdoPos48:0.0):0.0,CdoPos49:0.0):0.0,CdoPos50:0.0):0.0,CdoImm29:0.0):0.00119,((((((((((((((CdoImm13:0.01845,CdoImmit:0.00119):0.0,CdoImmi2:0.0):0.0,CdoImmi4:0.0):0.0,CdoImmi6:0.0):0.00119,CdoImm10:0.00654):0.00119,CdoImm14:0.00119):0.0,CdoImm20:0.0):0.0,CdoImmi3:0.0):0.0,(((((((UnnRees2:0.0,UnnReesi:0.0):0.0,UnnRees3:5.9E-4):0.0,UnnRees4:0.0):0.0,UnnRees7:0.0):0.00238,(UnnRees5:0.0,UnnRees6:0.00119):0.00119):0.00119,UnnRees8:0.00422):0.0,UnnRee10:0.0):0.01306):0.0,CdoImmi5:0.0):0.0,CdoImmi7:0.0):0.0,CdoImmi8:0.0):0.0,CdoImm11:0.0):0.0,CdoImm12:0.0):0.0):0.0,CdoImm16:0.0):0.0,CdoImm18:0.00238):0.0,(((((CdoPosa2:0.00178,CdoPosa3:0.0):0.0,CdoPosa4:0.00119):0.0,CdoPosa5:0.00178):0.00119,CdoPosa6:0.00178):0.0,CdoPosa7:0.0):0.00119):0.0,CdoImm21:0.0):0.0,CdoImm22:0.0):0.0,CdoImm23:0.0):0.0,CdoImm24:0.0):0.0,CdoImm26:0.0):0.0,CdoImm27:0.0):0.0,CdoImm28:5.9E-4):0.00119,((((((((((AEWAust2:0.0,AEWAustr:6.0E-4):0.02509,ApuFulve:0.0):0.0,((ApuMeph2:0.00307,ApuRetic:0.0):0.0,ApuReti2:6.5E-4):0.00123):0.0,ApuVerru:5.9E-4):0.0,ApuFulv3:0.0):0.0,ApuFulv4:0.0):0.0,ApuFulv5:0.0):0.00237,ApuFulv2:6.5E-4):0.00119,ApuMephi:0.00429):0.00238,(((ApuTerre:0.00178,CumIndic:0.00123):0.00238,CumIndi2:0.00737):0.00238,ApuTerr2:0.00415):0.00357):0.00594):0.00119,(((((((((((AxrZuff2:0.0,AxrZuffi:0.0):0.0012,AxrCompa:0.00306):0.0,(AxrAlbo3:0.0012,AxrAlbol:0.0):0.0012):0.0,AxrAlbo2:0.0):0.0,AxrConju:0.00542):0.00241,MbnAuran:0.00491):0.0,((((((AxrFilam:0.0,AxrThaxt:0.0):0.0,AxrFila2:0.0):0.00241,MbnSpeci:0.00246):0.00362,AxrUmbri:0.0):0.0,AxrUmbr2:0.0):0.00482,MbnDendr:0.00361):0.00967):6.0E-4,AxrZuff3:0.00241):0.01083,((RnsFlav2:0.0024,RnsFlavi:0.00615):0.00844,B5MPunct:0.00424):0.00603):0.00302,AauKuehn:0.01289):0.00302,(UnnQuee2:0.00481,UnnQueen:0.00422):0.00482):0.00121):0.0,((((AsvAlveo:0.0049,TcoTerre:0.00805):0.00123,AF4Austr:0.00898):0.0012,(OnyCorvi:6.1E-4,OnyEquin:0.00179):0.00417):0.00477,(PciLlan2:0.00662,PciLlane:0.00491):0.00906):0.0012):0.00119,CdoPosad:0.00884):0.0,CdoImm19:0.0043):0.0,CdoPos31:0.0026):0.0,CdoPos42:0.01545):0.0,CdoPos47:0.00163):0.0095,((((Ee2Albu2:0.0,Ee2Albus:0.0):0.0,Ee2Albu3:0.0):0.0,Ee2Albu4:0.0):0.02134,((FWCAApis:0.00763,FWCColub:0.00254):0.00383,FWCAApi2:0.0102):0.00362):0.01316):0.00299,((((((((((((((((((((((AtdBenh3:0.0,TcoVerru:0.00356):0.0,AtdBenh7:6.2E-4):0.00119,(AtdBenh2:0.0,AtdBenha:0.0):0.0):0.0,((((TcoRubr2:0.0,TcoRubru:0.0):0.00239,TcoSouda:0.0031):0.0,TcoViola:0.00186):0.0,TcoMegni:0.0):0.00239):0.00119,((((((((TcoEqui2:0.0,TcoEquin:0.0):0.0,TcoEqui3:0.01371):0.0,TcoEqui4:0.0):0.00358,(TcoTons2:0.0,TcoTonsu:0.0):0.00237):0.0,AtdBenh4:0.0):0.0,AtdBenh5:0.0):0.0,AtdBenh6:0.0):0.0,TcoVerr2:6.2E-4):0.00119):0.0,TcoSchoe:0.0):0.00356,(((AtdGypse:0.0,AtdIncur:0.0):0.0,Mp7Persi:0.0):0.0,TcoTons3:6.2E-4):0.0):0.00238,EKWFlocc:0.00309):0.0,AtdGyps2:6.2E-4):0.0,TcoLongi:0.0):0.00119,AtdObtus:6.2E-4):0.00356,AtdCajet:0.00124):0.00119,(((((((((AtdrOta2:0.0,AtdrOtae:0.0):0.0,AtdrOta3:0.0):0.0,AtdrOta4:0.0):0.0,AtdrOta5:0.00119):0.0,AtdrOta6:0.0):0.0,Mp7Disto:0.0):0.0,AtdrOta7:0.0):0.0,AtdrOta8:0.0):0.0,Mp7Audou:0.00123):0.00356):0.00119,AtdRacem:6.2E-4):0.0,Mp7Galli:0.00309):0.00475,((CtySerr2:0.0,CtySerra:0.0):0.00612,CtySerr3:0.0018):0.01446):0.00119,AtdCurre:0.00301):0.00238,((AtdCife2:0.0012,AtdCifer:6.1E-4):0.0048,AtdUncin:0.0):0.0):0.00119,OnyCorv2:0.00382):0.00238,(AiiGrami:0.02276,FWESpiro:0.00318):0.00372):0.00596,FWFEmden:0.03442):0.00786,(A9YMini2:0.00601,ByyCerat:0.00601):0.00543):6.0E-4):0.00476,((((SpxWarc2:0.0,SpxWarcu:6.1E-4):0.00367,SpxSpeci:0.00857):0.0197,MbnGypse:0.00776):0.0114,AKHPerfo:0.01684):0.00302):0.00238,((((((AKMLitto:0.00127,GslAuran:0.00245):0.00307,(AKMRube2:0.0,AKMRuber:0.003):0.00241):0.0012,MbnCinna:0.0095):6.0E-4,(((GscReesi:0.0,GscSpeci:0.0):0.0,GscRees2:0.0):0.0,GscRees3:0.00356):0.01069):0.00119,(((GscMargi:0.01209,GslHyal2:0.0014):0.00121,GslHyali:0.00306):0.00603,(GymPeta2:0.00241,GymPetal:0.00184):0.01083):0.00121):0.00179,KgmTroch:0.00308):0.00833):6.0E-4,(((((((((((((((((((((Pc3Bras2:0.0,Pc3Brasi:0.0):0.0,Pc3Bras3:0.00119):0.0,Pc3Bras4:0.0):0.0,(Pc3Bra15:0.0,Pc3Bras6:0.00782):0.0):0.0,Pc3Bras7:5.9E-4):0.0,Pc3Bras9:0.0):0.0,Pc3Bra11:0.0):0.0,Pc3Bra12:0.0):0.0,Pc3Bra16:0.0):0.0,Pc3Bra17:0.00297):0.0,Pc3Bra18:0.0):0.0,Pc3Bra19:0.0):0.0,Pc3Bra20:5.9E-4):0.00119,Pc3Bras5:0.0):0.0,Pc3Bras8:0.00178):0.0,Pc3Bra10:0.0):0.0,Pc3Bra13:0.0):0.0,Pc3Bra14:0.0):0.00119,(LazLobo2:0.0095,LazLoboi:0.00594):0.03946):0.0024,((((((((((((AjeCaps3:0.0,AjeCaps4:0.0):0.0,AjeCaps5:5.9E-4):0.0,AjeCaps6:5.9E-4):0.0,AjeCaps7:0.0):0.0,AjeCaps8:0.0):0.0,AjeCaps9:0.0):0.0,AjeCap10:0.0):0.0,AjeCap11:0.0):0.0,AjeCap12:0.0):0.0,(AjeCap14:0.0,AjeCap15:6.0E-4):0.00484):0.00119,AjeCaps2:0.0):0.0,AjeCap13:0.0):0.01068):6.0E-4,((((((((((((((((AjeDerm2:5.9E-4,AjeDerma:0.00178):0.0,AjeDerm3:0.0):0.0,AjeDerm4:0.0):0.0,AjeDerm5:0.0):0.0,AjeDerm6:0.00119):0.00119,AjeDerm7:0.00178):0.0,AjeDerm8:5.9E-4):0.00119,AjeDerm9:5.9E-4):0.0,AjeDer10:0.0):0.0,AjeDer11:0.0053):0.0,AjeDer12:6.0E-4):0.0,AjeDer13:0.0):0.0,AjeDer14:0.0):0.0,AjeDer15:0.0):0.00119,AjeGrise:0.01102):0.00119,CumParvu:0.00241):0.00119):0.00356):0.00476,SpxTenta:0.00674):0.00298,((((((A9YMinim:7.5E-4,OyhScler:0.00242):0.0,A9YMini3:6.4E-4):0.00242,A9YGlare:0.00191):6.1E-4,A9YNodos:0.00422):0.00302,A9YKanei:0.00239):0.00239,A9YGraci:0.00815):0.00479):0.00358):0.01968,(((A4DOrien:0.0,A4DPinea:6.1E-4):0.0,A4DPine2:0.0):0.01548,A0YUbera:0.0525):0.04172):0.00484,(((((((((((((((((((((((AFOEurop:0.00448,AFOSpeci:0.00541):0.0012,(SMBZZ483:0.01923,SMBZZ484:0.02244):0.02602):0.00121,((BFXLaci2:0.0,BFXLacin:6.0E-4):0.0,BFXLaci3:0.0):0.00843):0.00121,(FEJSpeci:5.9E-4,XbtAcadu:5.9E-4):0.00476):0.0,SMBZZZ15:0.0):0.0,SMHZZZ44:0.02229):0.00119,RilSpeci:0.01309):0.00899,(AFLPilo4:0.00903,AFLPilos:0.01968):0.01147):0.00239,(RilPhae2:0.00359,RilPhaeo:0.00239):0.00479):0.00119,(((((ExoCali2:0.00298,ExoCalic:0.00179):0.00836,ExoCali3:0.00119):0.00119,AFLSpec3:0.0):0.0,(AFLSpec2:0.00191,AFLSpeci:6.4E-4):0.00128):0.00476,(((ExoPisci:0.0,ExoSpec3:6.9E-4):0.0,ExoSalmo:0.0):0.00506,(AFLFung2:0.00191,AFLFungi:0.0066):0.01022):0.00241):0.0):0.0,AFLAcuti:0.00541):6.0E-4,((((((((((((((ExoDerma:0.0,FnsMono2:0.0):0.00718,FnsPedro:0.00359):0.0036,(AFNBanti:0.00119,FnsMonop:0.0):0.0):0.0,FnsPedr2:0.00298):0.0,FnsMono3:0.0):0.0,FnsNubic:0.0):0.00119,FnsMulti:0.00504):0.00239,AFNArxii:0.00487):0.0,((((((AFNCarr2:6.4E-4,AFNCarri:0.0018):0.0012,AFLSemii:0.00123):0.0,AFOVerr2:0.0):0.0,AFLSemi2:0.0):0.0,SMHZZZ49:0.00955):0.0012,AFOVerru:0.00179):0.01674):0.00239,AFNDevri:0.0018):0.0,AFNMinou:0.00639):0.00477,((((AFNChae2:6.0E-4,AFNChaet:0.0):0.00241,AFLPilo2:0.00168):0.00121,AFNBopp2:0.00384):0.00181,AFNBoppi:0.00179):0.00239):0.00477,(AFLPilo3:0.00569,AFLPulch:0.00358):0.00419):0.00119,AFLDacty:0.00599):0.00358):0.00238,((((((((((ExoBerge:0.00831,ExoSpec5:5.9E-4):0.00119,ExoSpec6:5.9E-4):0.0,(IR0Elega:0.00659,N35Nigra:0.00361):0.0012):0.0,ExoNigr2:6.0E-4):0.01664,(ExoSpec2:0.00656,ExoXenob:0.0):0.00239):0.00358,ExoSpeci:0.00537):0.00119,(((ExoExoph:0.00966,ExoNigra:0.00127):0.00303,(ExoJean2:0.0018,ExoJeans:0.00512):0.02881):0.00241,((ExoOlig2:0.00448,ExoOligo:0.0):0.02162,ExoSpec4:0.0012):0.00542):0.01801):0.00598,(AFLSpec4:0.00446,RilAtrov:0.00239):0.0012):0.00238,AFLSpec5:0.02675):0.00482,((((((((ExoDerm5:6.0E-4,S39Phaeo:6.0E-4):0.00716,ExoDerm4:0.00419):0.0012,ExoDerm3:0.00119):0.00239,AFLManso:0.00719):0.0012,AFLCoron:0.0):0.00119,AFLEpimy:0.00537):0.0,(ExoDerm2:0.00195,ExoProto:0.0054):0.0012):0.0,AFLMunki:6.3E-4):0.00597):0.00656):0.00179,AFLParas:0.01411):0.0024,(((ExoCast2:0.00601,ExoCaste:0.00512):0.00663,ExoLecan:0.00895):0.00364,Bs4Niger:0.01605):0.0048):0.00478,((((((((((((GhmElatu:0.0,KnuPerfo:0.0):0.0,KnuSpeci:0.0):0.00119,(KnuPerf2:0.00512,KnuPerf4:0.0):0.00119):0.0,KnuPerf3:0.0):0.0,(((AFLPelti:0.00126,KnuCryp2:0.0):0.0,KnuCryp3:0.0):0.0,KnuEndos:0.0):0.00119):0.00119,KnuPerf5:0.01194):0.0,SMBZZ374:0.00637):0.00239,((S39Spec5:0.00578,SMBZZ195:0.0):0.00514,SMBZZZ64:0.0):0.00386):0.00239,(FWDCaten:0.01921,KnuChers:0.00191):0.00514):0.00596,SMBZZ103:0.00955):0.0012,(AFNModes:0.00448,AFNSpeci:0.00238):0.00597):0.0048,(((Cm8Carni:0.00156,Cm8Linna:0.00421):0.0,Cm8Carn2:0.0):0.0,Cm8Carn3:0.0):0.01203):0.00358):0.0,SMHZZZ52:0.0):0.0,SMBZZ362:0.01274):0.0,SMBZZ367:0.01274):0.00238,((((((AFNMinu2:0.0,AFNMinu5:0.00181):0.0,AFNMinu6:0.0):0.0,AFNMinut:0.0):0.0,AFNMinu3:0.0):0.0,AFNMinu4:0.0):0.0,AFNMinu7:0.0):0.03261):0.00903,(((((((((((((((((GFQTess2:0.00325,GFQTesse:0.00195):0.01304,VecSpeci:0.00586):0.00328,VecHaliz:0.01693):6.6E-4,VecSpec2:0.00586):0.00457,VecarCf0:0.00716):0.01113,(VecTavar:0.01516,WahStria:0.01273):0.00576):0.00574,(EVGDufou:0.007,VecCyane:0.01275):0.01028):0.00127,(((((((VruGranu:6.4E-4,VruIncon:0.00127):0.0,VruInco2:0.00191):0.0,VruInco3:0.00191):0.00255,EV7Schae:0.01084):0.0,VruArnol:0.00446):0.00447,VruBiato:0.00509):0.01596,(EV9Adria:0.00191,EV9Maura:0.00127):0.0102):0.00385):0.0,EV2Acaro:0.00889):0.0,((((((((A5ILachn:0.00542,EV2Lachn:6.4E-4):0.00482,EV2Speci:0.00192):0.00724,(EV2Squam:0.01273,VecChilo:0.00764):0.01541):0.01215,EV2Arbor:0.01846):0.01461,(EV3Speci:6.4E-4,EV3Umbri:0.00127):0.01275):0.00243,No3Pelti:0.0214):6.0E-4,EV2Lacin:0.00827):0.00418,((EVCContu:0.01591,EVCImbri:0.01018):0.00257,VecFuscu:0.00446):0.00767):0.00597):0.00359,(EV8Cane2:0.00827,EV9Rheit:0.02168):0.00323):0.00239,((EV8Buce2:0.0,EV8Fusce:0.00318):0.00128,EV8Bucek:6.4E-4):0.01783):0.00299,VecMarmo:0.00255):0.00119,((((((((VecMacro:0.00127,VecNigre:0.00127):0.00127,(VecVirid:0.00255,VecWedde:0.00318):0.00191):0.0,VecDolos:0.00191):0.00255,Ed9Diffr:0.00127):0.00127,(((Ed9Palli:0.0,Ed9Pusil:0.00255):0.00127,EV8Canel:0.00191):0.0038,Ed9Psoro:0.00191):0.00253):6.3E-4,VcpPoelt:0.00637):0.00317,EVDCupul:0.00509):0.00127,((EV6Areol:0.00127,EV6Fissa:0.00191):0.00446,VecLateb:0.00255):0.00447):0.0):0.00119,(((((((EV5Parmi:0.0,EV5Stein:6.4E-4):0.00127,VecBalde:0.0):0.0,EV5Parm2:0.00127):0.00127,EV5Cazza:0.00318):0.00128,EV5Speci:0.00382):0.00638,((EV4Incav:0.00891,VecHochs:0.00573):0.00128,EV4Papul:0.00446):0.0051):0.0,((((EVDMelas:0.00191,VecMural:0.0051):0.00447,A5IDaeda:0.00829):0.00192,EVBCarti:0.00828):0.0064,((EV1Lurid:0.00573,EV1Minia:0.00573):0.01408,WahMucos:0.01847):0.0058):0.00256):0.0):0.00714,EVBCiner:0.00765):0.00239,SMHZZ108:0.03175):0.0036):0.00601,(((((Pa7Prun2:0.0,Pa7Pruni:6.1E-4):0.0,Pa7Prun3:0.0):0.00121,Pa7eDura:6.1E-4):0.00363,Pa7Chlam:0.00684):0.00668,(Pa7Effus:0.00545,Pa7Zymoi:0.00787):0.00304):0.01216):0.0012,((((RcmMinu3:0.00361,RcmMinu4:0.00544):0.00121,RcmMinu2:0.0018):0.00963,(DHWJavan:0.02657,E7LAspis:0.01285):0.0185):0.01653,RcmMinut:0.0397):0.01101):0.01809):0.00181,(Ky100054:0.00347,Ky100055:0.0):0.03819):0.0012,((((IGPAlbo2:0.0,IGPAlbon:0.0):0.02987,IQ5Pulla:0.00712):0.0012,IQ2Savon:0.00963):0.00357,IQ3Turbi:0.01246):0.01194):0.00419,((((((((((A0VCucur:0.00711,A0VPocil:0.00856):0.00179,A0VCocco:5.9E-4):0.01898,(Mc3Assim:0.00762,OhhParel:0.00831):0.01073):0.0054,(((P22Argil:0.00584,P22Gelid:5.9E-4):0.0,Or5Kergu:0.00333):0.00357,(TpeInvol:0.0,TpePlaco:0.0):0.00237):0.01724):0.00239,((((BmcRufu2:0.03137,BmcRufus:6.0E-4):0.00122,BmcPlac2:0.00345):0.00243,A8HEryth:0.00725):0.00181,Aa2Pulch:0.00889):0.00358):0.00119,Gg0Humid:0.0099):0.00656,(((((DibBaeo2:0.0103,DibBaeom:0.00121):0.0,DibAbsol:0.00181):0.00786,((Si3Poly2:0.00844,Si3Polys:0.00846):0.02792,Si3Cerat:0.0):0.01577):0.00424,(Si3Cori2:0.00416,Si3Coria:6.1E-4):0.01308):0.00836,(TmaSubul:0.00366,TmaVermi:0.00416):0.02381):0.03951):0.00181,(((((DihOcel2:0.00425,DihOcell:0.00243):0.01448,(DihRampo:0.00476,DihThunb:0.00536):0.04427):0.00785,(GhsScrip:0.07299,GpiPoiti:0.05551):0.02397):0.00967,A3ONodis:0.02993):0.00546,((((BQZMicro:0.00975,IQ1Popul:0.02105):0.00729,XlgVitil:0.04762):0.00364,GyalUlmi:0.03444):0.00423,A3OClaus:0.02669):0.0):0.00721):0.00179,(P11Pertu:0.00823,P11Saxim:0.01755):0.02938):0.003,((((P11Amara:0.01216,P11Trach:0.00889):0.00775,(P11Eryth:0.00165,P11Scabe:0.0):0.00989):0.02088,(Lg5Liche:0.01189,Lg5Satur:0.02599):0.01694):0.00484,(FB8Eryth:0.0127,Gy3Vulga:0.02899):0.01781):0.00721):0.00119):0.00357,BQ2Smara:0.00771):0.00119,(((((((((((((((((((((((((((((((((XthParie:0.0012,XthSpeci:0.0):0.0,XthSpec3:0.0):0.0,((XthSpec4:6.2E-4,XthSpec5:0.0):0.00125,XthSpec8:0.0):0.00125):0.0,XthPari2:0.0):0.0,XthResen:0.00374):0.0,XthPari3:0.0):0.0,XthEctan:0.0):0.0,XthPari4:0.0):0.00479,((((XthEleg2:0.0,XthEleg4:0.0):0.00125,(XthEleg3:0.0,XthEleg5:0.0):0.00125):0.00436,XthSored:6.2E-4):0.00125,XthElega:0.00771):0.00238):0.0,((XthLigul:0.00125,XthSpec2:0.0):0.0,XthSpec6:0.0):0.00374):0.0,(XndNovoz:0.00623,XthKarro:0.00187):0.00125):0.0,XthTurbi:0.0):0.0,(XtdFlam2:0.0,XtdFlamm:0.0):0.00125):0.00237,A11Holoc:0.00123):0.00119,A11Saxic:0.00123):0.0,(A11Ferru:0.00428,XthSpec7:6.2E-4):0.00245):5.9E-4,A11Decip:0.00308):0.00594,(((((((A11Verru:0.00123,XthPolyc:6.2E-4):0.0,XthCande:0.0):0.00123,XthCand2:0.0):0.0,XthPoly2:0.00125):0.0,XthPoly3:0.0):0.0,XthCand3:0.0):0.00246,A11Scopu:0.00562):0.00678):0.00119,((XndFall2:0.0,XndFalla:0.0):0.0,XndFall3:0.0):0.00498):0.00773,(XndWebe2:6.2E-4,XndWeber:6.2E-4):0.0137):0.0,((((XndHasse:0.0,XndPoelt:0.00614):0.01108,XndSpeci:0.0):0.00123,XndFulva:6.2E-4):0.01229,XndMendo:0.00125):0.00123):0.00713,((((Tl3Chrys:0.00436,Tl3Hosse:0.00187):0.01249,JosParva:0.01308):0.00692,(Mg0Sulph:0.00422,Mg0Tuber:0.00126):0.01932):6.1E-4,A11Flavo:0.0166):0.0024):0.00774,A11Demis:0.0089):0.00239,(((((FBAFreyc:0.00254,FBIHypoc:0.00436):0.00247,Lb6Ampli:0.00516):6.2E-4,(Lb6Scro2:0.00319,Lb6Scrob:6.6E-4):0.00255):0.00924,(FBJAlboc:0.01302,Np8Bellu:0.01512):0.00125):0.00124,VhlLeuco:0.00807):0.00371):0.00119,((((((((((((((((((P94Aipo3:0.00427,P94Aipo4:0.00617):0.0,P94Aipo6:6.1E-4):0.00366,P94Aipo2:0.00361):0.0,P94Caesi:0.00185):0.0,P94Aipo5:0.00123):0.0,P94Caes2:0.0):0.0,P94Aipol:0.00415):0.00119,(((P94Stel2:6.2E-4,P94Stell:0.00122):0.0,Ra3Compl:0.01484):0.00245,P94Dimid:0.00367):0.00242):0.0214,((Bu0Elega:0.00361,Bu0Zohar:0.00784):0.01814,C91Tigil:0.01541):0.0012):0.00179,(((Ht0Boryi:0.02407,RneContr:0.01504):0.0049,BZBHispi:0.0157):0.00364,(AQ3Runci:0.01503,AQ5Peris:0.00963):0.01582):0.00121):0.00238,((Bu0Georg:0.01446,RnaCacum:0.01591):0.00183,ATQPunct:0.00366):0.00121):0.00179,((IQ4Sanct:0.00297,IQ8Mammo:0.00534):0.00119,C91Inqui:0.00891):0.00954):0.00417,Dm0Orein:0.00662):0.00357,((Dp1Canes:0.00183,Dp2Epipo:0.00494):0.00733,PxiFarin:0.00914):0.0049):0.00298,RnaOxyda:0.01146):0.01432,((((((((((BPUCalv2:0.0,BPUCalva:0.0):0.01776,BPULaeta:0.00888):0.00128,BPULilac:6.3E-4):0.00127,BPUCyclo:0.00317):0.00318,BPUPseud:0.00444):0.00127,BPURupes:0.00507):0.00254,(P58Deci2:0.0,P58Decip:0.00297):0.01542):0.00716,P58Testa:0.00571):0.00476,(((BQYPyxin:0.01569,MezSpeci:0.02476):0.02202,(BciRosel:0.02788,TonSedif:0.01778):0.00908):0.0042,LcaCyrte:0.01485):0.00897):0.00419,(ByoLeuco:0.02015,Mc3Lutul:0.02169):0.00544):0.00119):6.0E-4,FB9Furfu:0.02758):0.0012,A7MLucid:0.00664):0.00238):0.00178,(((((((NhlMela2:0.00122,NhlMelac:0.0):0.0,Au2Glare:0.01009):0.00477,(Sp2Globo:0.00415,Sp2Stere:0.00593):0.00298):5.9E-4,LfdTener:0.00178):0.00119,(BdpAustr:0.0049,BdpScrob:0.01186):0.00418):0.00714,Sp2Glob2:0.0188):0.01499,((LrlMicro:0.00593,LrlSpeci:0.00712):0.04352,Lr3Domin:0.02191):0.00727):0.00598):0.00179,(((((((((((((((Pp9Acic2:0.00119,Pp9Acicu:0.00121):0.00237,Pp9Robus:0.0):0.00356,(Pp9Cere2:5.9E-4,Pp9Cereo:0.0):0.00119):0.0095,Pp9Strum:0.00178):0.00238,((C62Reti2:0.01098,C62Retip:0.00119):6.0E-4,C62Aggre:0.00604):0.00119):0.0,He1Muell:0.00119):0.0,(He1Beaug:7.3E-4,He1Muel2:0.00519):0.0013):0.00357,((((Cd5Carol:0.01212,Cd5Rangi:5.9E-4):0.00119,(Cd5Graci:7.8E-4,Cd5Subce:0.00119):0.0):0.0,(Cd5Belli:5.9E-4,Cd5Sulph:0.00178):0.00119):0.00474,(((BZCLinea:0.00672,GydCocco:0.01696):0.00304,P35Papil:0.00362):0.00542,Mt0Congl:0.00119):0.0):0.00594):0.00594,((((((((((((((((St9Pasch:5.9E-4,St9Taeni:5.9E-4):0.0,St9Tomen:0.0):0.0,St9Tome2:0.0):0.00119,St9Spath:0.0):0.0,St9Spat2:0.0):0.0,St9Nanod:6.1E-4):0.0,(St9Alpi2:6.1E-4,St9Alpin:0.0):0.00121):0.0,St9Nano2:0.00127):0.0,St9Sasak:0.0):0.0,St9Sasa2:0.0):0.00237,St9Vesuv:0.0):0.0,St9Vesu2:0.0):0.00237,(St9Ramu2:0.00237,St9Ramul:0.00237):0.0101):5.9E-4,St9Verru:0.00423):0.00178,St9Leuco:0.00999):0.0,Le3Umbri:0.00597):0.00476):0.00357,Le3Flave:0.00474):0.00119,((RlcChrys:0.00862,RlcPelta:0.01925):0.00669,RlcHuash:0.00928):0.00363):0.00238,(((SquCarti:0.00381,SquLenti:0.00652):0.0363,LdlMeioc:0.01423):0.00181,P37Quern:0.0196):0.003):0.00238,(LerAllop:0.00653,LerIntum:0.0155):0.0024):0.00238,((((((((((FvpCaper:0.00323,MgzTereb:0.01796):0.00544,BQWCarol:0.00189):0.0012,((XtpCons2:0.00758,XtpConsp:0.00178):0.00238,BRFTinct:0.00455):0.00119):0.00119,(BQXHypol:0.0018,BQXRudec:0.00315):0.0024):0.00297,P20Aceta:0.00533):0.0,(PvrClado:0.00183,PvrFurfu:0.00127):0.00122):0.0,((((VlpJunip:0.00358,VlpPinas:0.00237):0.00357,C16Islan:0.00593):0.00476,UsnFlori:0.0036):0.0,(Al9Ochro:0.0,Al9Sarme:0.00237):0.00237):0.00178):0.0,(EvePruna:0.00889,P29Saxat:0.0083):0.00239):0.0,C33Normo:0.00593):0.00238,HygPhyso:0.00178):0.01009):0.00476,(((Cs6Griff:0.02433,LzrVersi:0.01694):0.01566,TpomAtra:0.01601):0.00661,SsuUmbri:0.01514):0.0024):0.0):5.9E-4,DFKSangu:0.02077):0.0024,(((((((LciConfl:0.00415,LciTesse:0.00178):0.00119,BJJContr:0.00593):0.0,BJJMacro:0.00297):5.9E-4,LciInops:0.00415):0.0,Bl2Alpin:0.00178):0.0,(BJJCrus2:0.0,BJJCrust:0.0):0.00997):0.00178,LciFusco:0.00301):0.00238):0.00119,(RzrGeogr:0.00605,RzrNorve:0.01128):0.01436):0.00119,KrbBifor:0.00847):0.00298,(IR4Neopo:0.01684,IR5Croce:0.00908):0.03591):0.0012,Al2Madre:0.01168):0.00597):0.00476,((((((((((((((((((((((((((((B5FFili2:0.0,B5FFilif:0.0):0.01068,(VrpElod2:0.00119,VrpElode:0.00597):0.02745):0.0,(Tl4Patu2:0.0,Tl4Patul:0.0):0.00237):0.0,((((BG5Tetr2:0.0,BG5Tetra:0.0):0.0,BG5Tetr3:0.0):0.0,BG5Tetr4:0.0):0.0,BG5Tetr5:0.0):0.00474):0.00356,(Tu6Eleg2:0.0,Tu6Elega:0.0):0.0):0.00119,((Lm2Aquat:0.00298,Lm2Terre:0.00416):0.00119,Lm2Terr2:0.00476):0.03332):0.00778,(((BN8Sphae:6.0E-4,L37Macro:0.00125):0.00965,BN8Forti:0.00784):0.00243,BN8Speci:0.00314):0.00121):0.0,ViiAlbof:0.00991):0.00119,(((((BysStri2:0.00482,BysStria:0.0):0.00241,(OidTenu2:0.00301,OidTenui:0.00184):0.0012):0.0036,((I0EStra2:6.4E-4,I0EStram:6.1E-4):0.00914,(IfdMicr2:0.0,IfdMicro:0.00125):0.0025):0.00733):0.00482,(((MxtDefl2:0.00177,MxtDefle:0.0):0.01592,BPBEnter:0.00654):0.00119,CQUSolit:0.00481):0.00476):0.0,((Lc2Bras2:9.0E-4,Lc2Brasi:0.0):0.00541,Lc2Scler:9.0E-4):0.00721):0.00476):0.00119,(((((Tl4Angu2:0.0,Tl4Angul:0.0):0.0,Tl4Angu3:0.00369):0.0,Tl4Angu4:0.00119):0.00119,Tl4Angu5:5.9E-4):0.06651,Lc3Calyc:0.00744):0.00847):0.00119,((((((((((GeeAbie2:0.0,GeeAbiet:0.0):0.0,GeeAbie3:0.0):0.0,GeeAbie4:0.0):0.0,((GeeAbi10:0.0,GeeAbie5:0.0):0.0,GeeAbi11:0.0):0.00122):0.0,GeeAbie6:0.0):0.0,GeeAbie7:0.0):0.0,GeeAbie8:0.0):0.0,GeeAbie9:0.0):0.03173,((Dm3Foli2:0.0,Dm3Folii:0.0):0.00474,H25Parad:0.0018):0.00594):0.00359,((((((FT0Fruct:0.01208,SMBZZ146:0.00639):0.00302,NudRadic:0.00989):0.00488,Lc2Nudip:0.00334):0.00244,Lc2Hyalo:0.00275):0.00486,(FSXMicro:6.0E-4,Gl0Lozoy:0.00415):0.00119):0.0,(C9GSpeci:0.0,OmbViola:0.0):0.0):0.00119):0.00238):0.0,SMBZZZ53:0.0):0.0,SMHZZZ17:0.00319):0.00119,(((((((((((((((((B5FCras2:0.0,B5FCrass:0.0):0.00237,B5FFurti:0.00718):0.0,B5FCras3:0.0):0.0,B5FCras4:6.1E-4):0.0,B5FCras5:0.0):0.0,B5FCras6:0.00242):0.0,B5FCras7:5.9E-4):0.0,B5FFurt2:0.0):0.00356,Tl4Splen:0.00119):0.0,Tl4Sple2:0.0):0.0,Tl4Sple3:0.0):0.0,Tl4Sple4:5.9E-4):0.0,Tl4Sple5:0.0):0.0,B5FMedio:0.0):0.0,B5FFusti:0.0):0.00119,Ge3Grand:0.0):0.00475,(H25Congl:0.0,Ll6Tubul:0.0):0.0012):0.0107):0.00238,(((((C7XVari2:0.0,C7XVaria:0.0):0.0,C7XVari3:0.0):0.0,C7XVari4:0.0):0.00357,FSYVitre:0.0):0.0,FSYVitr2:0.0):0.00476):0.0,((((RzsEric3:0.0,RzsErica:0.0):0.00121,RzsEric2:0.00121):0.0,FSYAurel:0.0):0.0,FSYAlboh:0.0):0.00121):0.0,DZCBrasi:0.02039):0.0,(D30Aceri:6.9E-4,PzcCarpi:0.0):0.00277):0.0,((((((((((((F1ZGunni:0.0,F1ZSepte:5.9E-4):0.0,F1ZGunn2:0.0):0.0,F1ZGunn3:0.0):0.0,F1ZGunn4:0.0):0.0,F1ZSept2:6.0E-4):0.00356,((((F1ZSpec2:0.0,F1ZSpeci:0.0):0.0,F1ZSpec3:0.0):0.0,F1ZSpec4:0.0):0.02493,(F1ZNigr2:0.0,F1ZNigra:0.0):0.00356):0.003):0.02739,(F1ZEspi2:0.0,F1ZEspin:0.0):0.01423):0.01684,(((((((F1ZHari2:0.0,F1ZHario:0.0):0.0,F1ZDarw4:0.0012):0.00119,(F1ZExig2:0.0,F1ZExigu:0.0):0.00119):0.00119,F1ZDarwi:0.0):0.0,F1ZDarw2:0.0):0.0,F1ZDarw3:0.0):0.00237,F1ZBerte:0.00356):0.00357):0.00478,((F1ZHook2:0.0,F1ZHooke:0.0):0.00237,(F1ZJoho2:0.0,F1ZJohow:0.0):0.00356):0.00831):0.0131,(I0DLong2:0.0,I0DLongi:0.0):0.0075):0.00597,(((((((((((XgnGano2:0.00119,XgnGanod:0.00119):0.00119,XgnGano3:6.0E-4):0.0,XgnGano4:0.00178):5.9E-4,XgnGano5:6.0E-4):0.0,XgnGano8:0.00119):0.0,XgnGan10:6.0E-4):0.00119,XgnGano6:0.00119):0.0,XgnGano9:0.00298):0.00475,((((((SduCubo3:0.00237,SduCubo6:0.00596):0.00119,SduCubo4:0.00356):0.00119,SduCubo7:0.00178):0.00119,SduCuboi:0.00119):0.0,SduCubo5:0.0273):0.0018,SduCubo2:0.00119):0.00831):6.0E-4,(((SduLign2:6.0E-4,SduLigni:0.00119):0.00298,XgnSpha2:0.00775):0.00359,((XgnSpha4:0.00119,XgnSphae:0.00119):0.00238,XgnSpha3:0.00119):0.00357):0.00119):0.00238,XgnGano7:0.00536):0.0143):0.00119,((((((((((Te6Mar10:0.0,Te6Marc4:0.0):0.00119,Te6Marc9:0.0):0.00119,Te6Marc7:0.0):0.0,Te6Marc6:0.00665):0.0,Te6Marc8:0.00119):0.00238,Te6Marc5:0.00119):0.00475,(((((Te6Marc3:0.00476,Te6March:0.00119):0.00179,Te6Setig:0.00119):0.0,Te6Maxil:0.00178):0.0,Te6Apien:0.00953):0.0,Te6Marc2:0.00119):0.0):0.01786,(C9IElega:8.8E-4,C9IPalud:8.8E-4):0.023):0.009,(GpaMonti:0.01194,IN8Encep:0.0068):0.0096):0.0,((Lm8Minim:6.1E-4,Lm8Speci:0.00122):0.00122,Lm8Verru:0.0):0.00244):0.00357):0.00238):0.00237,((CQPRadic:0.0036,NfbMalic:6.0E-4):0.0012,GKMFarlo:0.02346):0.00122):0.00297,(((((((((((((((((((((((((((((((((GcsDestr:5.9E-4,PdgRoseu:0.00122):0.0,GcsDest2:0.0):0.0,GcsDest3:0.0):0.0,GcsDest4:0.0):0.0,GcsDest5:0.0):0.0,GcsDest6:0.0):0.0,GcsDest7:0.0):0.0,GcsDest8:0.0):0.0,GcsDest9:0.0):0.0,GcsDes10:0.0):0.0,GcsDes11:0.0):0.0,GcsDes12:0.0):0.00119,GcsPanno:0.00429):0.0,(GcsPann2:0.00127,PdgSpeci:6.2E-4):0.0012):0.0,(GcsPann3:0.0,GcsSpec2:0.0):0.00121):0.00119,GcsDes13:0.0):0.0,GcsDes14:0.0):0.0,GcsDes15:0.0):0.0,GcsDes16:0.0):0.0,GcsDes17:0.0):0.0,GcsDes18:0.0):0.0,GcsDes19:0.0):0.0,GcsDes20:0.0):0.00237,(GYFSpeci:0.00133,Tb5Micr6:0.00199):0.00399):0.00237,((((((((((((((((((((((Tb5Micr2:6.2E-4,Tb5Micro:5.9E-4):0.0,Tb5Micr3:0.0):0.0,Tb5Micr4:0.0):0.0,Tb5Speci:6.6E-4):0.0,Tb5Spec2:0.0):0.0,Tb5Spec3:0.00133):0.0,GYJMalor:0.0):0.0,Tb5Micr5:0.00265):0.0,Tb5Spec4:6.6E-4):0.0,Tb5Spec5:0.00133):0.0,Tb5Micr7:0.00133):0.0,Tb5Spec6:6.6E-4):0.0,Tb5Spec7:0.00265):0.00237,Tb5Sterc:0.0):0.0,Tb5Ster2:6.1E-4):0.0,(((Tb5Ellip:0.0,Tb5Globo:0.0):0.0,Tb5Elli2:0.0):0.0,Tb5Glob2:0.0):0.00237):0.00119,Tb5Ster3:0.00239):0.00237,GYKPsych:0.00199):0.0,Tb5Micr8:0.0):0.00237,AszWoolh:0.0054):0.00238,(HhzVari2:0.0,HhzVari3:5.9E-4):0.0083):0.00594,HhzVaria:0.00296):0.00476):0.0,SMBZZZ44:0.0):0.0,Ky100277:0.0):0.0,Ky100278:0.0):0.00119,(BP7Calic:0.0,HlwMucid:0.00356):0.00949):0.00655,((((BgrInqu2:0.0,BgrInqui:0.00119):0.0,BgrInqu3:0.0):0.00119,(A2OPLedi:0.0018,FW9Washi:0.0):0.0):0.00119,D6VPPyri:6.1E-4):0.00237):0.00357,((((((((RxcCaro2:0.0,RxcCarot:0.0):0.0,AeuSpec2:0.00237):0.0,RxcSpeci:0.00575):0.0,(L42Orchi:0.0,RypSecal:0.00771):0.00119):0.0,GYJLuteo:0.0):0.0,GYJLute2:0.0):0.00119,GYJSpeci:0.0):0.00357,(((((A4YAeru3:0.00389,A4YAeru4:0.00292):9.7E-4,A4YAeru5:0.00195):0.0466,CfPhialo:0.01271):0.00494,(FSZCitr2:0.01107,FSZCitri:0.00373):0.01624):0.00376,Tl4Chaet:0.01839):0.00541):0.00239):5.9E-4,(((((((((((((((((((((((((BtnFuck2:0.0,BtnFucke:7.0E-4):0.0,BtnFuck3:0.00283):0.0,BtnFuck4:5.9E-4):0.0,SclScler:0.0):0.0,SclScle2:0.0):0.0,BtnFuck5:0.0):0.0,SclScle3:0.0):0.0,BtnFuck6:0.0):0.0,BtnFuck7:0.00338):0.0,BtnFuck8:0.00573):0.0,SclScle4:0.0):0.0,BtnFuck9:0.0):0.0,BtnFuc10:0.01163):0.0,SclScle5:0.0):0.0,SclScle6:0.00178):0.0,((((SclTrif2:0.00119,SclTrifo:5.9E-4):0.0,SclTrif4:0.0):0.00119,SclTrif3:5.9E-4):0.0,SclScle7:5.9E-4):0.00237):0.0,BtnFuc11:0.0):0.0,(((M98Fruct:0.0,M98oLaxa:0.0):0.0,M98Fruc2:6.1E-4):0.00238,M98oLax2:0.00305):0.00238):0.0,BtnFuc12:0.0):0.0,SclMinor:6.2E-4):0.0,BtnFuc13:0.0):0.0,SclScle8:0.00309):0.0,SMBZZZ41:0.0):0.00238,Ll6Corni:0.00415):0.00775,((((((I0LLari2:0.0024,I0LLaric:0.0018):0.0,I0LLari3:0.0):0.0,I0LLari4:0.0):0.01779,A2MTorta:0.01406):0.0018,(H20Abiet:0.003,I0MMacro:0.011):0.00121):0.00595,H9EXishu:0.00537):0.00179):0.00834):0.00119,HIWDextr:0.00376):0.0):0.00238,((((GJ7Rubr3:0.0,GJ7Rubra:0.0):0.0,GJ7Rubr2:0.0):0.00121,GJ7Capen:0.0):0.00362,((B5RAcum2:0.00119,B5RAcumi:0.00178):0.0,B5RAcum3:0.00356):0.04159):0.0012):0.0,((((((((((((((((((((((((((((((((((((((((BmrGra36:0.00371,BmrGram5:0.00478):0.00342,BmrGram7:0.00154):0.0,BmrGram4:0.00211):0.0,BmrGram6:0.0):0.0,BmrGra11:0.0):0.0,BmrGra12:0.00235):0.0,BmrGra14:7.5E-4):0.0,(BmrGra15:0.00144,BmrGra48:0.00426):0.00135):0.0,BmrGra17:0.0):0.0,BmrGra18:0.0):0.0,(BmrGra22:8.2E-4,BmrGra32:0.00147):0.00293):0.0,BmrGra23:0.00323):0.0,BmrGra27:0.0):0.0,BmrGra29:7.1E-4):0.0,BmrGra30:0.0):0.0,BmrGra31:8.0E-4):0.0,(BmrGra35:0.0,BmrGra49:0.00478):0.00155):0.0,BmrGra38:6.5E-4):0.0,BmrGra39:0.0):0.0,BmrGra41:0.00462):0.0,BmrGra43:0.0):0.0,BmrGra50:0.00427):0.00119,BmrGrami:0.00237):0.0,(((((((((BmrGram8:0.00243,BmrGram9:0.0):0.0,BmrGra10:0.00755):0.0,BmrGra13:0.0):0.0,BmrGra16:0.0):0.0,BmrGra19:0.00406):0.0,BmrGra20:0.0):0.0,BmrGra21:0.00284):0.0,BmrGra25:7.0E-4):0.0,BmrGra26:8.4E-4):0.0):0.0,BmrGra24:0.00167):0.0,BmrGra28:7.0E-4):0.0,BmrGra33:0.00343):0.0,BmrGra34:0.0):0.0,BmrGra37:0.00487):0.0,BmrGra42:0.0):0.0,BmrGra45:8.1E-4):0.0,BmrGra46:8.1E-4):0.0,BmrGra47:8.6E-4):0.0,SMBZZ113:0.0):0.00831,((((OdmPhyl2:0.00297,OdmPhyl3:0.00119):0.00119,OdmPhyll:5.9E-4):0.00712,Pl0Turbi:0.01008):0.00119,Pl0Shira:0.00474):0.00357):0.00119,(((((((((((EsphPis4:0.0,EsphPis5:5.9E-4):0.0,EsphPis3:0.00119):0.0,EsphPis2:0.0045):0.00119,(BmrGram2:0.0,EspFries:0.0):0.00712):0.00119,(Ph3Moric:0.00178,TpcJapon:5.9E-4):0.00475):0.0,SMBZZZ47:0.0):0.0,SMBZZ464:0.00958):0.00238,((EsphMori:0.00119,Ph3Gutta:0.00299):0.00475,LevTauri:0.00297):0.00357):0.00298,(GolOront:0.00415,NshGaleo:0.00445):0.00119):0.00119,AhdMouge:0.00415):0.00119,Ca6Fores:0.0089):0.00179):0.00119,(((BmrGram3:0.00119,PdoLongi:0.0028):0.0,Cy5Wrigh:0.00238):0.00119,PdoXanth:0.00475):0.00357):0.00952,((A4YAeru2:5.9E-4,A4YSpeci:8.8E-4):0.00119,A4YAerug:0.00457):0.0095):0.00359,(((((EsphPis6:0.01364,SMHZZ217:0.01274):0.00714,SMBZZ361:0.00637):0.0,SMBZZ363:0.02548):0.0107,SMBZZ128:0.02564):0.00357,(EsphPisi:0.00356,SMHZZ101:0.03514):0.00952):0.01434):0.0012,(BmrGra40:0.00516,BmrGra44:0.00946):0.00519):0.01074):0.0,(((Ky100256:0.0,Ky100257:0.0):0.0,Ky100259:0.0):0.02431,Lc2Virgi:0.01366):0.00476):0.00119,((C9NFlavi:0.00362,C9NVelut:6.6E-4):0.01306,(D6WStrob:0.01069,Ry5Salic:0.01322):0.00239):0.02028):0.00239,((((((((((((BK0Acer2:0.0,BK0Aceri:0.0):0.00119,Ds8Oenot:0.0):0.0,BK0Conca:0.0):0.0,BK0Conc2:0.0):0.00475,(AK4Raph2:0.0,AK4Speci:0.0):0.00119):0.0,AK4Oblon:0.0):0.0,AK4Oblo2:0.0):0.0,AK4Acuti:0.0):0.00238,AK4Raphi:0.0):0.0,AK4Raph3:0.0):0.00357,(BFVLunat:0.00481,BFWTenui:0.00784):0.00604):0.03336,((((SMHZZ250:0.00955,SMHZZ290:0.01911):0.0517,CpzArxii:0.02135):0.00119,Ky100244:0.00337):0.00297,(((LtiLubri:0.00594,LtiVisco:0.01027):0.00359,LtiLubr2:0.01134):0.00658,IN9Virid:0.00961):0.00719):0.00361):0.0048):0.00238,(((((((((((((((((((((((((((((D29Korf2:0.00361,D29Korfi:0.00184):0.00422,D29Scute:0.00178):0.00357,BP6Copri:0.00642):0.00119,DDJLecit:0.00237):5.9E-4,D29Scut2:0.00305):0.00238,((BP4Macro:0.00963,DCWWoolh:0.01719):0.01019,Se9Guern:0.0173):0.00599):0.00477,(Ld9Spir2:0.0,Ld9Spira:0.0):0.02135):0.00418,BP6Sterc:0.00844):6.0E-4,((SowFagic:0.01263,SowImper:0.0042):0.00181,SowRhena:0.00721):0.00602):0.00119,((BP5Aura2:6.0E-4,BP5Auran:0.0):0.00119,BP5Aura3:0.00134):0.00237):0.0,(((DCVArcte:0.0,DCVCarne:0.00123):0.02769,(Ge8Harkn:0.00297,H80Hemis:0.00178):0.00951):0.0024,((MzaCf000:0.0012,MzaCornu:0.0):0.0,MzaRubra:6.0E-4):0.00593):0.00119):0.0,MzaConto:0.00119):0.0,((((DCWGrega:0.00125,DCWTrCf0:6.0E-4):0.00241,DCWHybri:0.0):0.00241,WlxMikol:0.00246):0.00602,((D21Domes:0.00129,D21Ompha:0.0):0.0,D21Dome2:6.0E-4):0.02136):0.0012):0.0,Ky100238:0.00693):0.00119,(DFXFusis:0.00181,IU4Terre:0.00424):0.01088):0.00357,(((Ge7Cervi:0.00534,Ge7Perpr:0.00664):0.00537,Ge7Coope:0.00594):0.01311,(DDFGilva:0.0012,DDFPraec:6.0E-4):0.01072):0.00956):0.00477,(GK6Purp2:0.01488,LspOroar:0.01304):0.0012):0.00119,(((((((((OtiLepor:0.00301,OtiMirab:0.0):0.0,OtiMira2:0.0):0.00237,((OtiOnot2:0.0,OtiOnot3:5.9E-4):0.00237,OtiSmith:5.9E-4):0.00119):0.00119,((Ot3Yunna:0.0018,OtiOnoti:0.00416):0.00476,OtiConci:0.00178):0.00119):0.0,OtiBufo2:0.0):0.0,OtiBufon:5.9E-4):0.00297,OtiLepo2:0.0061):0.01012,OtiDalie:0.00374):0.01072,(((((RsyOvil2:0.00181,RsyOvill:0.00121):0.01449,RdzRosea:0.00297):0.02148,(L48Ascob:0.01899,Oc1Hygro:0.01662):0.00784):0.0,SMBZZ154:0.01911):0.00179,(Nt3Vivid:0.00181,Oc1Rutil:0.00301):0.02774):0.01918):0.00299):0.00178,((DFWEpisp:0.0,Dh8Micro:0.00119):0.00238,(DFWSpec2:0.00482,DFWSpeci:0.00666):0.00121):0.05471):0.01026,SbpKelia:0.00948):6.0E-4,((((((((CpaTrop2:0.0,CpaTropi:0.0):0.0,CpaTrop3:0.0):0.00237,CpaIrreg:0.0):0.0,CpaIrre2:0.00178):0.00237,(Ee3Lect2:0.0,Ee3Lecta:0.0):0.00237):0.00119,IO5Sphae:0.00366):0.00356,L49Cilia:0.00533):0.00833,((((DmzAcico:0.00715,NnlPouch:0.00715):0.0012,Sa2Latah:0.01066):0.00477,Cs9Geast:0.00418):0.00476,WlnAuran:0.00655):0.00595):0.00238):0.0,((((((GpxCarb2:0.00876,GpxCarbo:6.0E-4):0.00837,(GpxFoeti:6.5E-4,GpxSpeci:0.00421):0.0012):0.01793,((IO3PPila:0.00429,TztCatin:0.02088):0.00482,GpxMajal:0.003):6.0E-4):0.01018,((CznHelve:0.02211,Pv4Carbo:0.00541):6.1E-4,Pv4Arche:0.01664):0.00302):0.00598,(((((CUKTheio:0.01896,Ld9Orbic:0.00297):6.0E-4,ObcParie:0.0024):0.00178,CUKGulde:0.00593):0.01189,(GzlAura2:0.00362,GzlAuran:0.0):0.0381):0.0018,(E7XFimi2:0.0,E7XFimic:0.0):0.01066):0.00357):0.00595,((((((((SsyAust2:0.0,SsyAustr:0.01245):0.00119,SsyCocci:0.00361):0.0,SsyCocc2:0.0):0.00712,(Pu6Minu2:0.0,Pu6Minus:0.00119):0.01186):0.00715,(NnpTetra:0.00711,Pp2Domin:0.01007):0.00298):0.00119,(KmpChude:0.00356,P01Cupre:0.00474):0.00416):0.00654,WynSpeci:0.02683):0.00241,((CknSulci:0.00742,CknTrich:0.00949):0.00895,(MmaFlocc:0.00711,MmaProtr:0.01046):0.00596):0.00656):0.02023):0.0012):0.0,(Ky100035:0.0,Ky100036:0.0):0.04991):0.00238,(((((((P40Nigr2:0.00601,P40Nigre:0.00179):0.00598,DodSpeci:0.00417):0.00239,UrlCrate:0.0):0.0,Sa2Mexic:0.00119):0.0,(((GielRufa:0.00238,Pc9Rhyti:0.0018):0.00119,Pc9Rhyt2:0.00179):0.00119,Pc9Speci:0.0018):0.00239):0.0,UrlHiema:0.0018):0.00119,Sa2Globo:0.00245):0.00597):0.01249,((((((((((((((((TueMela2:0.0,TueMelan:0.0):0.0,TueMela3:9.0E-4):0.00119,TueIndic:0.00245):0.00297,TuePseud:0.00184):0.00119,(TueMagna:0.00715,TuePanni:0.01308):0.0018):0.00238,TueAesti:0.00735):0.00178,TueExcav:0.0131):0.00239,(((IM2Variu:0.00179,Rd8Donki:0.00119):0.00119,IM4Verru:0.00358):0.01373,(Cm7Meand:0.00119,Cm7Venos:0.00298):0.00597):0.0012):0.0,(((TueBorch:0.00179,TuePuber:0.0):0.00596,TueRapae:0.00302):0.00119,((TueGibb2:0.00298,TueGibbo:0.00143):0.00476,TueOligo:0.00178):0.00119):0.00237):0.00237,TueBruma:0.00674):0.00357,(((((HvlLacun:0.00417,HvllCf00:0.00237):0.01482,(HvlTerr2:0.00299,HvlTerre:0.00771):0.00594):0.0,HvlSilvi:0.02144):0.00598,(((Bs5Oreg2:0.0,Bs5Orego:5.9E-4):0.00949,BaaVulga:0.00298):0.00476,BaaMagna:0.00417):0.00476):0.0436,HvlColum:0.01489):0.00242):0.00119,SMBZZZZ8:0.0):0.00119,KsnVerna:0.00834):0.00119,(D27Fulg2:0.00737,D27Fulge:0.00636):0.02581):0.003,(((((((((((((ImiGiga2:0.0,ImiGiga3:0.0):0.00119,ImiGigan:0.00119):0.0095,ILZCarth:0.00716):0.00775,IM1Subca:0.01492):6.0E-4,(Dt6Veno2:0.0,Dt6Venos:6.1E-4):0.00597):0.0,(VepBohe2:0.0,VepBohem:0.00242):0.00478):0.00119,((((M99Elat2:0.0,M99orCf0:0.0):0.00595,M99Elata:0.0067):0.00119,(M99Escul:0.00119,M99orCf2:0.00182):0.00716):0.00358,(VepConi2:0.00298,VepConic:0.00297):0.00238):0.0):0.0095,IM0Tulas:0.00185):0.00357,((Gy2Cali2:0.01572,Gy2Calif:0.00119):0.00539,Gy2Escul:0.00476):0.0):0.0,(Gy2Melal:6.0E-4,Gy2roCf0:0.00119):0.01189):0.00119,(Gy2Monta:0.00298,IJ4Macro:0.00358):0.00299):0.00297,IM0Cereb:0.00775):0.01668,((PpzCf000:0.01954,PpzJurue:0.01957):0.00361,PpzDelig:0.00656):0.00715):0.00239):5.9E-4,((((((((E7YOmn12:0.0,E7YOmni7:0.0):0.0,E7YOmni5:0.0):0.0,(E7YOmn10:0.0,E7YOmni8:0.0):0.00119):0.0,E7YOmni9:0.0):0.00237,E7YOmn11:5.9E-4):0.00119,(((E7YOmni3:0.0,E7YOmniv:0.0):0.0,E7YOmni6:0.0):0.00237,E7YOmni4:5.9E-4):0.00416):5.9E-4,E7YOmni2:0.00178):0.05348,Rz1Undul:0.00358):0.00662):0.0):0.00476,(((((((((((((PezCampe:8.2E-4,PezVesi2:6.6E-4):0.00851,(PezEchin:0.01068,PezizCf0:8.2E-4):0.00475):0.0,PezVesic:0.00493):0.00476,((PezPeter:0.00247,PezProte:0.00475):0.00713,PezPraet:0.00744):0.0):6.0E-4,PezLobul:0.00356):0.00475,(((((MoyMulpu:0.0,MoySpino:5.9E-4):0.0,MoyMexic:0.00243):0.0,MoyAustr:0.0):0.0,MoyTerfe:0.00179):5.9E-4,(GJNAren2:6.0E-4,GJNAreni:0.0):0.00237):0.00713):0.01369,PezPolar:0.01246):0.0012,(((((PezBrunn:0.00164,PezSucco:0.00549):0.00487,PezMiche:0.01127):0.00359,(GhrSpeci:0.00575,Pp6Melan:0.01611):0.02814):0.00481,((P34Endoc:8.2E-4,P34Leioc:5.9E-4):0.00593,IodAurif:0.00652):6.0E-4):0.00119,(Sa1Coron:0.01071,Sa1Crass:0.00798):0.0037):6.0E-4):0.00238,(((IO4Acant:0.01653,P33Babin:0.01604):0.00602,P33Clyp2:0.03805):0.01331,P33Clype:0.00493):0.0012):0.0,((((IMFFlexi:0.00298,TfzArena:0.00777):0.0012,PezGrise:8.2E-4):0.0,(GJMAren2:0.0,GJMArena:0.0):0.00949):0.00178,PezBadio:0.00178):0.0):0.01368,PezBadia:0.01624):0.006,PezQuele:0.02303):0.00543,(((D6YPers2:0.0,D6YPerso:6.1E-4):0.00356,D6YTuber:0.01008):0.00298,PezGerar:0.02312):0.0012):0.01493):0.00179,(((((BPFCrenu:0.00596,BPFLineo:0.00435):0.00179,BPFCarbo:0.01126):0.02501,(FV4Dilut:0.03024,TceHolms:0.03897):0.00305):0.00661,(((SMBZZ397:0.00955,SMBZZ429:0.01274):0.02576,SMBZZ395:0.00955):0.0,(SMBZZ437:0.01274,SMHZZ247:0.00955):0.00644):0.00638):0.00482,(Ky100289:0.01913,Ky100290:0.00338):0.02441):0.00423):0.00421,(((((((((((((((((ACKConoi:0.0,ACKOlig2:6.0E-4):0.0,OraAuri2:0.00179):0.00356,(DgoFlag2:0.0,DgoFlagr:0.0):0.02288):0.00119,ACKMusif:0.0012):0.00416,Mn6Psych:0.0036):0.00119,((((ACKSuper:0.00481,OraFimic:0.00356):0.01369,ACKOligo:0.003):0.00895,(ACKElega:0.00119,ACKRobus:0.0012):0.00238):0.0,OraAuric:0.00239):0.00238):0.00119,ACKGephy:0.0042):0.0,DylHapto:0.0042):0.00357,(DhaDacty:0.0042,Mn6Doedy:0.0024):0.00542):0.00357,DaeRhopa:0.0066):0.0,(DaeOxys2:6.0E-4,DaeOxysp:6.0E-4):0.006):0.00238,DylEllip:0.01441):0.0,SMBZZ140:0.0):0.00119,OraDelic:0.01308):0.0024,B5FRosea:0.00653):0.00893,((((Ky100210:0.0036,Ky100211:0.0):0.01081,(Ky100236:0.00338,Ky100237:0.00676):0.00676):0.0,(Ky100302:0.0,'Ky100302.1':0.0):0.02523):0.0,(((LcpLongi:0.00237,LcpSpeci:0.0):0.00119,LcpMusci:0.0):0.00356,Ky100243:0.04392):0.00417):0.00238):0.00119,(Ky100281:0.0073,Ky100282:0.0):0.04015):0.00598):0.00896,((GgsNigr2:0.00122,GgsNigri:0.00723):0.00725,Tg6Hirsu:0.00425):0.00422):0.00358):5.9E-4,((((B6RBuchn:0.00239,HhzLigni:5.9E-4):0.00119,HhzSangu:0.00237):0.00356,((B6RKoch2:0.0,B6RKochi:0.0):0.0,B6RKoch3:0.0):0.00119):0.01424,(Eu5Pulvi:0.01323,Hr5Rutil:0.00681):0.00848):0.0012):0.00357):0.00416,(((((((((((((((((((((((((((((((((((((((((((((((((((((((((((((((((GgnMang2:0.0,GgnMangi:0.0):0.0,GgnMang3:0.0):0.0,GgnPhilo:0.0):0.0,GgnPhil2:0.0):0.0,GgnMang4:0.0):0.0,GgnSpeci:0.0):0.0,GgnPhil3:0.0):0.0,Ph1Speci:0.0):0.0,((GgnArdis:5.9E-4,GgnSpec3:0.0):0.0,Ph1Aspid:5.9E-4):0.00119):0.0,GgnMang5:0.0):0.0,Ph1Fallo:0.0):0.0,(GgnMang6:0.0,GgnMang8:0.0):0.0):0.0,GgnAllia:0.0):0.0,GgnAlli2:0.0):0.0,GgnMang7:0.0):0.0,GgnAlli3:0.0):0.0,Ph1Hara2:0.0):0.0,GgnSpec4:0.0):0.0,GgnMang9:0.0):0.0,Ph1Camel:0.0):0.0,GgnAlli4:0.0):0.0,GgnSpec6:0.0):0.0,(GgnMan17:0.00356,GgnMan25:0.0):0.0):0.0,((((((((((((GgnMan19:0.00119,GgnMan21:0.00119):0.0,GgnMan23:0.0):0.0,GgnMan24:0.00119):0.0,GgnMan26:5.9E-4):0.0,(GgnMan28:0.0,GgnMan38:5.9E-4):0.00119):0.0,GgnMan31:0.0):0.0,GgnMan33:0.0):0.0,GgnMan34:0.0):0.0,GgnMan35:0.0):0.0,(GgnMan20:5.9E-4,GgnMan37:0.00178):0.0):0.0,GgnMan22:0.00119):0.0,GgnMan30:0.00356):0.0):0.0,GgnSawad:0.0):0.0,GgnMan10:0.0):0.0,GgnMan11:0.0):0.0,GgnSpec7:0.0):0.0,Ph1Miura:0.0):0.0,GgnMan12:0.0):0.0,GgnMan13:0.0):0.0,Ph1Sphae:0.0):0.0,GgnMan14:0.0):0.0,GgnMan15:0.0):0.0,NpeGloeo:0.00238):0.0,GgnMan16:0.0):0.0,GgnVacci:0.0):0.0,((((GgnMan18:0.00178,GgnMan27:0.00533):0.00119,GgnMan32:0.00712):0.00119,GgnMan36:0.00297):0.0,GgnMan29:0.0):0.00237):0.0,Ph1Spec6:0.0):0.00119,Ph1Pyrol:0.0):0.00119,Ph1Kerri:0.0):0.0,(Ph1Kobu2:0.0,Ph1Kobus:0.0):0.01423):0.0,(Ph1Hara3:0.0,Ph1Harai:0.0):0.00119):0.0,GgnSpec2:0.0):0.0,Ph1Spec2:0.0):0.0,Ph1Garde:0.0):0.0,Ph1Gard2:0.0):0.0,GgnSpe10:6.0E-4):0.00119,((((Ph1Hama2:0.0,Ph1Hamam:0.0):0.0,Ph1Hama3:0.0):0.0,Ph1Hama4:0.0):0.0,Ph1Hama5:0.0):0.00356):0.0,Ph1Spec3:0.0):0.0,GgnSpec8:0.00178):0.0,Ph1Spec4:0.0):0.0,Ph1Spec5:5.9E-4):0.00119,Ph1Crypt:0.0):0.0,Ph1Azevi:0.0):0.0,Ph1Cryp2:0.0):0.0,((GgnSpec5:0.0,GgnSpec9:0.0):0.0,NpeSpeci:6.1E-4):0.00119):0.0,Ph1Cryp3:0.0):0.0,Ph1Cryp4:0.0):0.0,GgnBidwe:0.0):0.00237,GgnPhil4:0.00119):0.00831,((((((((((((((((BsrDothi:0.0,BsrLaric:0.0):0.0,BsrLari2:0.0):0.0,BsrSpeci:0.0):0.0,BsrDoth2:0.0):0.0,BsrSpec2:0.0):0.0,BsrLari3:0.0):0.0,BsrLari4:0.0):0.0,BsrSpec3:0.0):0.0,BsrLari5:0.0):0.0,BsrSpec4:0.0):0.0,BsrLari6:0.0):0.0,NfsRibis:0.0):0.0,NfsRibi2:0.0):0.00237,(((((SduHyal2:0.0,SduHyali:0.0):0.00119,NsdDimid:0.0):0.0,NsdDimi2:0.0):0.0,NsdDimi3:0.0):0.0,NsdDimi4:0.0):0.00594):5.9E-4,(DF6Phas2:6.0E-4,DF6Phase:0.0):0.00477):0.0,DF7Mutil:0.00565):0.00476):0.00238,SMHZZZZ9:0.01274):0.00119,((SMBZZ106:0.01592,SMBZZ139:0.00955):0.02254,DPQOliva:0.02117):0.0):0.003,((((((CVWAnta2:0.00119,CVWAnta5:0.00178):0.0,CVWAnta6:5.9E-4):0.0,CVWAntar:0.0):0.00119,CVWAnta7:0.00297):0.00713,(CVWMinte:6.3E-4,F4FCryom:6.0E-4):0.0):0.00119,((CVWAnta3:0.00415,CVWAnta4:0.00237):0.0119,ITVFissu:0.01135):0.00179):0.0):0.00119):0.00119,((((((((H1PApol2:0.0,H1PApoll:0.0):0.00128,H1PApol5:0.0):0.00128,H1PApol4:0.0):0.0,H1PApol6:0.0):0.00255,H1PApol7:6.0E-4):0.00484,H1PApol3:0.00128):0.00485,(((S39Spec2:5.9E-4,S39Speci:5.9E-4):0.00356,KnuCher2:0.00237):0.00119,S39Spec3:0.00415):0.00476):0.00713,(((G4LSiame:0.00719,G4LSojae:0.021):0.02469,FrwCarmi:0.00948):0.0,SMBZZZ36:0.0):0.0012):0.00357):0.00238,(((((((MygDuri2:0.00178,MygDuria:6.1E-4):0.01665,Es0Venet:0.0):0.00119,Es0Centr:0.0):0.0,Es0Phase:6.4E-4):0.01306,(F97Aviar:0.00241,F97Popul:0.00242):0.00964):0.00537,IT1Demat:0.00772):0.00477,(H3YPaCf0:0.00541,H3YPaCf2:0.00228):0.04414):6.0E-4):0.0,((((((((((((((((((((((((((((((((((((((((((((((((((((((((((((((((((((((((((((((((((((((((((((((((((((((((((((((((MypFraga:0.0,Rm6Grevi:0.0):0.0012,Rm6Prate:0.0):0.0,H0TAcrop:6.1E-4):0.0,Rm6Nagor:0.0):0.0,Rm6Uredi:6.0E-4):0.0,MypFrag2:6.1E-4):0.0,Rm6Spec2:0.0):0.0,Rm6Spec3:0.00182):0.0,SMBZZ402:0.00955):0.00241,Rm6Coleo:6.1E-4):0.00361,((MypPunc2:0.0,MypPunct:0.0):0.0,MypPunc3:0.0):0.0):0.0,MypPunc4:6.2E-4):0.0,MypPunc5:0.0):0.0,MypPunc6:6.2E-4):0.0,MypPunc7:0.0):0.0,MypPunc8:0.0):0.0,MypPunc9:6.2E-4):0.0,MypPun10:6.2E-4):0.0,MypPun11:0.0):0.0,MypPun12:6.2E-4):0.0,MypPun13:6.2E-4):0.0,MypPun14:6.2E-4):0.0,MypPun15:6.2E-4):0.0,MypPun16:0.0):0.0,MypPun17:6.2E-4):0.0,MypPun18:0.0):0.0,MypPun19:0.00124):0.0,MypPun20:6.2E-4):0.0,MypPun21:6.2E-4):0.0,MypPun22:0.0):0.0,MypPun23:0.0):0.0,MypPun24:6.2E-4):0.0,MypPun25:6.2E-4):0.0,MypPun26:0.0):0.0,MypPun27:0.0):0.0,MypPun28:0.0):0.0,MypPun29:0.0):0.0,MypPun30:6.2E-4):0.0,MypPun31:0.0):0.0,MypPun32:0.0):0.0,MypPun33:6.2E-4):0.0,MypPun34:0.0):0.0,MypPun35:0.0):0.0,MypPun36:6.2E-4):0.0,MypPun37:0.0):0.0,MypPun38:0.00186):0.0,MypPun39:0.00186):0.0,MypPun40:0.00186):0.0,MypPun41:0.0):0.0,MypPun42:6.2E-4):0.0,MypPun43:6.2E-4):0.0,MypPun44:0.0):0.0,MypPun45:0.0):0.0,MypPun46:0.0):0.0,MypPun47:0.0):0.0,MypPun48:0.0):0.0,MypPun49:0.0):0.0,MypPun50:6.2E-4):0.0,MypPun51:0.00124):0.0,MypPun52:6.2E-4):0.0,MypPun53:0.0):0.0,MypPun54:0.00186):0.0,MypPun55:0.00124):0.0,MypPun56:0.00124):0.0,MypPun57:0.0):0.0,MypPun58:6.2E-4):0.0,MypPun59:6.2E-4):0.0,MypPun60:0.0):0.0,MypPun61:6.2E-4):0.0,MypPun62:6.2E-4):0.0,MypPun63:0.0):0.0,Rm6Speci:0.00242):0.0024,(((((MypGram2:0.0,MypGrami:0.0):0.0,ZmsTriti:0.0):0.0,ZmsTrit3:0.0):0.0,SMHZZZ46:0.00318):0.00119,ZmsTrit2:0.00122):0.00237):0.00119,((((((((((((Ds6Acic2:0.0,Ds6Acicu:0.0):0.0,Ds6Acic3:0.0):0.0012,RmmApicu:0.00182):0.00601,Ds6Dekk3:0.0):0.0,Ds6Dekk4:0.0):0.0012,Ds6Dekke:0.0):0.0,Ds6Dekk2:6.0E-4):0.0,Ds6Dekk5:6.1E-4):0.0012,((Ds6Comm2:0.0,Ds6Commu:5.9E-4):0.0,Ds6Comm3:0.0):0.00119):0.0095,(((AK3Spec2:0.003,CfPassal:0.00356):0.00238,AK3Spec4:5.9E-4):0.0,SMHZZZ18:0.00955):0.00119):0.00239,MypEuryp:0.01266):0.00179,(((AK3Spec7:0.00358,AK3Speci:0.00653):0.00238,SwdSutto:0.00839):0.01192,(AK3Spec6:8.9E-4,AK3Spec8:0.00775):0.0):0.01076):0.00358):0.00238,(((((((((((((((((((((((((((((((((((((((((((((((((D2HGris2:0.00119,D2HGrise:0.0):0.00356,B8HAngol:6.0E-4):0.0,(MyphPyr2:0.0,MyphPyri:0.0):0.00486):0.0,B8HAngo2:0.0):0.0,H1BPlata:0.00732):0.0,H1BSpeci:0.0):0.00119,B8HProte:0.00121):0.0,MypSphae:0.0):0.0,B8HPseud:0.0):0.0,B8HPKaki:0.0):0.00119,MypCruen:0.0):0.0,((((B8HPunct:0.0,H0XPunct:0.0):0.00474,MypMille:0.00373):0.00178,((MypFiji2:0.00664,SMHZZ215:0.01592):0.00605,MypFijie:6.1E-4):0.00119):0.0,B8HVitis:0.00304):0.00119):0.0,MypBixae:0.0):0.0,B8HCordi:0.0):0.0,B8HMacro:0.0):0.0,B8HCheng:0.0):0.0,B8HLuzar:0.0):0.0,B8HOcimi:0.00304):0.0,B8HAtrom:0.00122):0.0,B8HFulig:0.0):0.0,MypCrue2:0.0):0.0,B8HParag:0.0):0.0,B8HPalli:0.0):0.0,B8HHumul:6.1E-4):0.00475,Sp8Epamb:0.0):0.0,(((((MyphPini:0.00121,SMBZZ131:0.01592):0.00122,B7JBelly:0.0012):0.0012,H0PDPini:0.0):0.0,B8HOpunt:0.00237):0.00119,B7JDodon:0.00121):0.00119):0.0,B7KZebri:0.0):0.0,B7KBetic:0.00304):0.0,B7KBeti2:0.0):0.0,(MypLinor:0.0,MyphRubi:0.0):0.0):0.0,MypCoace:0.0):0.0,B7KRodma:0.0):0.0,B7KRodm2:0.00206):0.0,B7JEucal:0.00121):0.0,Sp8Obesa:0.00121):0.0,Sp8Apiic:0.0):0.0,B7KCApii:6.1E-4):0.0,B7JDiosc:0.00121):0.0,H0WSpeci:0.0):0.0,(B7KZebr2:0.0,B7KZebr3:0.0):0.00119):0.0,Sp8Convo:0.00122):0.0,Sp8Dysen:0.0):0.0,H0WSpec2:0.0):0.0,Sp8Cucub:0.0):0.0,Sp8Leuca:0.0):0.0,B7KSojin:0.0):0.0,Sp8Senec:0.0):0.0,Sp8Prote:6.1E-4):0.0,B7KCapsi:0.0):0.00119):0.0,(RlrSorg2:0.0,RlrSorgh:0.0):0.00241):0.0,(((((((((((MypAleur:0.00436,RmmCerop:0.0):0.00357,ZasCella:6.0E-4):0.00119,((ZasAnthu:0.0,ZasCitri:6.1E-4):0.00119,RmmMusae:6.0E-4):0.00297):0.00238,MypArbut:0.0):0.0,MypHande:0.0):0.0,VptProte:0.00243):0.00238,((B7JZamb2:0.0,B7JZambi:6.0E-4):0.02137,MypDearn:0.003):0.00239):0.0,VptDavie:0.00243):0.00238,(((B7JGrami:6.1E-4,B8HSpeci:0.00178):0.00178,(F5HTrif2:0.0,F5HTrifo:6.2E-4):0.00867):0.0,Sp8Rosae:0.0):0.0):0.0,MypMaras:6.0E-4):0.0,MypFlage:0.0):0.0):0.0,B7JJanse:0.0):0.0,(MypBrass:0.0,MypCapse:0.0):0.00243):0.0,MypBerbe:0.0):0.0,(((((((((((((B7JFulva:6.0E-4,MypLaric:0.0):0.0,MypMicro:0.0):0.0,MypLupin:0.00181):0.0,MypAfric:0.0):0.0,MypKenie:0.0):0.0,B7JSpeci:0.0):0.0,H0VMacul:0.0):0.0,B7JPerpl:0.0):0.0,B7JSpec2:0.0):0.0,MypEllip:0.0):0.00119,CfSeptor:0.00485):0.0,B7JSequo:6.1E-4):0.0,B7JBrach:0.0):0.00119):0.0,MypHarth:0.0):0.0,MypPodag:0.00182):0.0,H0TVirga:0.00121):0.0,H0UPersi:6.1E-4):0.0,Sp8Lactu:0.0):0.00119,B5FRubes:0.00178):0.0,MypRibis:6.2E-4):0.0,((MypPopul:0.00373,Sp8Querc:0.00726):0.00122,CfRamula:0.00242):0.00121):0.00119,MypSpeci:0.0):0.0,(((((((MypMark2:0.0,MypMarks:0.0):0.00237,MypParki:0.00182):0.00119,MypRosig:0.00124):0.0,((H8IMMal2:0.0,H8IMMali:0.0):0.0,CfRamich:0.00121):0.00122):0.00119,B7JVagin:0.00237):0.00416,(((((MypGrega:0.0,MypPseud:0.0):0.0,MypStrom:0.0):0.0,(H0REuge2:0.0,H0REugen:0.0):0.0012):0.0,(MypSpec2:0.0,MypSpec3:0.0):0.0):0.0,MypEndop:0.0):0.00237):0.0,(MypLate2:0.00121,MypLateb:0.0):0.00241):0.00237):0.0,MypCryst:0.0):0.0,MypIrreg:0.0):0.0,MypHeimi:6.1E-4):0.0,MypWalke:0.00121):0.0,MypHeim2:0.0):0.0,MypHolua:0.0):0.0,MypAcaci:0.0):0.0,H0RAtkin:6.0E-4):0.00119,((Sz9oPom2:0.0,Sz9oPomi:0.0):0.0,Sz9oPom3:5.9E-4):0.01425):0.00655,(((((((H8JMali2:6.4E-4,H8JMalic:6.4E-4):0.00127,H8JTardi:0.0):0.00127,(CfPseudo:0.00243,H8JPomic:0.0):0.0):0.02071,(((LxpSpeci:0.0,MxpCitri:0.00119):0.0,LxpFumag:6.0E-4):0.01068,D28Coffe:0.002):0.0131):0.00599,(AK3Spec3:0.00356,AK3Spec5:0.0):0.00594):0.0,(H0QChlor:0.00364,H1AIrrit:0.00423):0.00243):5.9E-4,(DF5Spon2:6.0E-4,DF5Spong:0.0):0.00725):0.00357):0.00179,(DZYStau2:0.0,DZYStaur:0.0):0.00358):0.00119,IPGBarts:0.00421):0.00119,((((((((((((((((((((((((((((((((((((((((((((((((((((((((((((((((((((((((((((((TaoAcid2:0.0,TaoAcido:0.00538):0.00477,TaoAcid3:0.0):0.0,TaoAcid4:0.0):0.0,BGBRichm:0.0):0.0,BGBRich2:0.0012):0.0,BGBRich3:6.0E-4):0.00119,((BGBRich4:0.0,BGBRich5:0.0):0.0,BGBSpeci:0.00181):0.0012):0.00831,(((((((FdcEndo2:0.0,FdcEndol:0.0):0.00356,FdcEndo3:5.9E-4):0.00594,FdcSimpl:0.00415):0.00357,DF9Elgin:0.003):0.00119,((H1LElas2:0.00237,H1LElast:0.00178):0.0,H1LElas3:0.00238):0.00594):0.00475,DF9Chrom:0.00356):0.00178,RcvMirab:0.00775):0.0143):0.00179,((((Re5Dimor:6.1E-4,Re5Mirab:0.0):0.00242,(TaoMexi2:0.0,TaoMexic:6.0E-4):0.00475):0.00357,TaoPseud:0.00119):0.0,TaoSuber:0.0):0.00356):0.00238,B3NHorta:0.01839):0.0048,(((TaoNubil:0.0,TaoOhnow:0.0):0.00119,TaoSpeci:0.00243):0.0,TaoSecun:0.00365):0.00238):0.00119,(((((((((((TaoMoll2:0.00474,TaoMolle:0.0):0.0,TaoMoll3:6.0E-4):0.0,TaoMoll4:0.0012):0.00237,TaoCrypt:0.00182):0.00238,((TaospAf2:0.0,TaospAff:6.0E-4):0.0012,TaoNubi2:0.0):0.0):0.0,(TaoTole2:0.0,TaoToled:0.00243):0.006):0.0,TaoNubi3:6.1E-4):0.00119,(TaoDest2:0.0,TaoDestr:0.0):0.00237):0.00119,((TaoFibri:0.00729,TaoMacow:6.0E-4):6.0E-4,TaoMaco2:6.1E-4):0.00362):0.0,((TaoSutt2:0.00237,TaoSutto:5.9E-4):0.02495,TaoAlcor:0.0054):0.00239):0.0,TaoStell:0.00122):0.0):0.00297,H0YColum:0.00119):0.00119,(BlyLeuca:6.1E-4,BlyProte:0.0):0.00362):0.00475,DF9Abiet:0.0):0.0,((((I8UWern2:0.00475,I8UWerne:0.00246):0.0,I8UWern3:0.00955):0.00477,H0SAragu:0.00422):0.00179,H1CGlobo:0.00237):0.00238):0.00119,TaoMicro:0.0):0.0,TaoMicr2:6.2E-4):0.0,TaoMicr3:6.2E-4):0.0,TaoMicr4:6.2E-4):0.0,TaoMicr5:6.2E-4):0.0,TaoMicr6:0.0):0.0,TaoMicr7:0.0):0.0,TaoMicr8:6.2E-4):0.0,TaoMicr9:0.0):0.0,TaoMic10:0.0):0.0,TaoMic11:0.0):0.0,TaoMic12:0.00124):0.0,TaoMic13:0.0):0.0,TaoMic14:0.0):0.0,TaoMic15:0.0):0.0,TaoMic16:0.0):0.0,TaoMic17:6.2E-4):0.0,TaoMic18:0.0):0.0,TaoMic19:0.00124):0.0,TaoMic20:0.0):0.0,TaoMic21:6.2E-4):0.0,TaoMic22:0.0):0.0,TaoMic23:6.2E-4):0.0,TaoMic24:6.2E-4):0.0,TaoMic25:6.2E-4):0.0,TaoMic26:0.00124):0.0,(TaoMic27:0.0,TaoMic44:0.0):0.00124):0.0,TaoMic28:0.0):0.0,TaoMic29:0.0):0.0,TaoMic30:6.2E-4):0.0,TaoMic31:0.0):0.0,TaoMic32:6.2E-4):0.0,TaoMic33:0.0):0.0,TaoMic34:0.00186):0.0,TaoMic35:6.2E-4):0.0,TaoMic36:0.0):0.0,TaoMic37:0.0):0.0,TaoMic38:6.2E-4):0.0,TaoMic39:0.0):0.0,TaoMic40:0.0):0.0,TaoMic41:0.0):0.0,TaoMic42:0.0):0.0,TaoMic43:0.0):0.0,TaoMic45:0.0):0.0,TaoMic46:0.0):0.0,TaoMic47:0.0):0.0,TaoMic48:6.2E-4):0.0,TaoMic49:6.2E-4):0.0,TaoMic50:6.2E-4):0.0,TaoMic51:6.2E-4):0.0,TaoMic52:0.0):0.0,TaoMic53:6.2E-4):0.0,TaoMic54:0.0):0.0,TaoMic55:0.0):0.0,TaoMic56:0.00124):0.0,TaoMic57:0.0):0.0,TaoMic58:0.00186):0.0,TaoMic59:6.2E-4):0.0,TaoMic60:0.0):0.0,TaoMic61:0.0):0.0,DF9Germa:0.0):0.0,TaoBellu:0.00122):0.0):0.00119,(((DZXComp3:0.00119,DZXCompn:0.0):0.0,DZXComp2:0.0):0.0,DZZSpeci:0.0):0.01909):0.00239,((((((AK3Reni2:0.0,AK3Renis:0.0):0.0,AK3Reni3:0.0):0.0,AK3Reni5:0.0):0.0,AK3Reni6:0.00893):0.00238,AK3Reni4:6.0E-4):0.00356,((H1DPaspa:0.00973,MypTasma:0.00303):0.00609,H0WFraxi:0.00304):0.0):0.00357):0.00594,((((((((((((((((((((((((((((((((((((((((((((((((((((((((((((((((((((((((ABVClad5:0.0,DvlTass3:6.2E-4):0.0,DvlTass4:0.00124):0.0,DvlTass5:6.2E-4):0.0,DvlTass6:6.2E-4):0.0,DvlTass7:0.0):0.0,DvlTass8:0.0):0.0,DvlTass9:0.0):0.0,DvlTas11:0.00124):0.0,DvlTas13:0.00124):0.0,DvlTas14:0.00186):0.0,DvlTas15:6.2E-4):0.0,DvlTas16:0.0):0.0,DvlTas17:0.00124):0.0,DvlTas18:0.00124):0.0,DvlTas19:0.00124):0.0,DvlTas20:0.0):0.0,DvlTas21:0.0):0.0,DvlTas22:0.00124):0.0,DvlTas23:0.00124):0.0,DvlTas24:6.2E-4):0.0,DvlTas25:0.00186):0.0,(DvlTas26:0.00186,DvlTas27:0.0):0.00124):0.0,DvlTas28:0.00124):0.0,DvlTas29:6.2E-4):0.0,DvlTas30:0.0):0.0,DvlTas31:0.00186):0.0,DvlTas32:6.2E-4):0.0,DvlTas33:6.2E-4):0.0,DvlTas34:0.0):0.0,DvlTas35:6.2E-4):0.0,DvlTas36:0.00124):0.0,DvlTas37:0.0):0.0,DvlTas38:6.2E-4):0.0,DvlTas39:0.00124):0.0,DvlTas40:0.0):0.0,DvlTas41:0.0):0.0,DvlTas42:6.2E-4):0.0,DvlTas43:0.00371):0.0,DvlTas44:6.2E-4):0.0,DvlTas45:6.2E-4):0.0,DvlTas46:6.2E-4):0.0,DvlTas47:6.2E-4):0.0,DvlTas48:6.2E-4):0.0,DvlTas49:0.00186):0.0,DvlTas50:0.0):0.0,DvlTas51:6.2E-4):0.0,DvlTas52:6.2E-4):0.0,ABVBruh2:0.00475):0.0,(((((((ABVClad2:0.0,ABVClado:0.0):0.0,ABVBruhn:0.0):0.0,ABVClad3:0.00121):0.0,ABVUredi:0.0):0.0,ABVSphae:0.0):0.0,ABVClad4:0.0):0.0,DvlTassi:0.0):0.0):0.0,ZasCell2:0.0):0.0,ABVClad6:0.0):0.0,DvlTass2:0.0):0.0,DvlMacro:0.0):0.0,ABVSpeci:0.0):0.0,DvlTas10:0.0):0.0,DvlTas12:0.0):0.0,(((((((((((ABVSpec4:0.00143,ABVSpec5:0.0):0.0,ABVSpec7:0.0):0.0,ABVSpec8:7.1E-4):0.0,ABVSpe10:0.0):0.0,ABVSpe14:0.00286):0.00143,ABVClad8:0.00119):0.0,ABVSpec6:0.0):0.0,ABVSpec9:7.1E-4):0.0,ABVSpe11:0.00214):0.0,ABVSpe12:0.01002):0.0,ABVSpe13:0.0):0.0):0.0,ABVSpe16:0.00181):0.00119,ABVSpe17:6.0E-4):0.0,ABVCla10:0.0):0.00119,ABVSpe18:6.0E-4):0.0,ABVSpha2:0.02748):0.0,DvlTas53:0.00131):0.0,ABVSpe21:0.0013):0.00119,ZasCell3:0.00769):0.0,SMBZZZ22:0.0):0.0,SMHZZ303:0.05096):0.00239,((((ABVClad7:0.00205,ABVSpec2:0.0):0.0,ABVSpe19:6.6E-4):0.0,ABVCla11:0.00307):0.0,ABVSpe22:0.0):0.00475):0.0,ABVSpe15:0.0):0.0,ABVClad9:7.6E-4):0.0,ABVSpe20:0.00886):0.00596,ABVSpec3:0.00124):0.00238):0.00119,((((((((LsaPenns:0.00601,UmcMuehl:0.0):0.00121,UmcYunna:0.00602):0.00241,UmcVelle:0.00782):0.0,UmcFlocc:0.00903):0.01208,LsaRossi:0.01268):0.00486,UmcSubgl:0.00664):0.00242,UmcHirsu:0.01024):0.00606,(((SMBZZ192:0.00955,SMHZZ224:0.01274):0.0,SMHZZ227:0.01274):0.00641,SMBZZ368:0.01592):0.01929):0.00486):0.00238,((TaoJuve2:0.0,TaoJuven:0.0):0.0108,TaoVerru:0.0018):0.02348):0.00179,(H05Clav2:0.00612,H05Ellip:0.00102):0.00596):0.00119,(((((((((((((((((((((((((((((((B2SPul12:0.00297,B2SPullu:0.0):0.0,B2SPull9:0.0):0.0,B2SPull8:0.0):0.0,B2SPul14:0.00119):0.0,B2SPul35:0.0):0.0,B2WCFagi:5.9E-4):0.0,((B2SPull2:0.0,B2SPull3:0.0):0.0,(B2SPull5:0.0,B2SPull6:0.0):0.0):0.0):0.0,B2SPull4:0.0):0.0,B2SPull7:0.0):0.0,B2SPul10:0.0):0.0,(((B2SPul25:0.00119,B2SPul26:0.00238):0.00238,B2SPul31:5.9E-4):0.0,B2SPul11:0.00297):0.00119):0.0,B2SPul13:0.00538):0.0,B2SPul15:0.0):0.0,B2SPul16:5.9E-4):0.0,B2SPul17:5.9E-4):0.0,KabCauli:0.0):0.0,KabMicro:0.0):0.0,B2SPul18:0.0012):0.0,B2SPul19:5.9E-4):0.00119,B2SPul20:0.00178):0.00119,B2SPul21:5.9E-4):0.0,((B2SPul22:0.00356,B2SPul23:0.00297):0.0,B2SPul24:0.0):0.00119):0.0,B2SPul27:0.0018):0.0,B2SPul28:0.0):0.0,B2SPul30:0.0):0.00119,B2SPul33:5.9E-4):0.0,B2SPul32:0.00423):0.0,B2SSpeci:0.00251):0.0,B2SPul34:0.00132):0.0,OtuZZ651:0.0):0.00714,((((((((((Do6Sambu:0.0,S69Pucci:0.00534):0.0,Do6Inscu:0.0):0.0,Do6Muell:0.0):0.0,Do6Insc2:0.0):0.0,Do6Hippo:0.0):0.00119,Do6Berbe:0.0):0.00119,Do6Ribes:0.0):0.00237,Ed1Popul:0.00179):0.0,(D75Canna:0.0,FKDPruno:0.0018):0.00238):0.00119,(((Dl3Stro2:6.2E-4,SdwPoly3:0.0):0.0,(Dl3Strob:0.0,SdwPolys:5.9E-4):0.0):0.00593,(S94Sphag:0.0,SdwPoly2:0.00476):0.0):0.00119):0.00416):0.00119):0.00238,H05Clavi:0.00876):0.00238):0.00238,((((((((((((((((((((((((((((((((((((((((((((((((((((((((((((((((((((((((((((((((((((((((((((((((((((((((((((Al0Alte2:0.0,Al0Speci:0.0):0.0,Al0Spec2:0.0):0.0,Al0Spec3:0.0):0.0,Al0Spec4:0.0):0.0,Al0Spec5:0.0):0.0,Al0Spec6:6.1E-4):0.0,Al0Spec7:0.0):0.0,Al0Spec8:0.0):0.0,Al0Spec9:0.0):0.0,Al0Spe10:0.00321):0.0012,Al0Spe11:0.00976):0.0,Al0Spe12:0.0):0.0,Al0Spe13:6.5E-4):0.0,Al0Spe14:0.0):0.0,Al0Spe16:0.00132):0.0,Al0Japon:6.1E-4):0.0,Al0Spe18:5.9E-4):0.0,BP9Spec2:0.00119):0.0,S78Speci:0.0):0.0,Al0Marit:0.0):0.0,Al0Alte4:0.0018):0.0,Al0Spe19:0.0):0.0,(Al0Alte6:6.6E-4,Al0Alte7:0.02583):0.0012):0.0,(Al0Alter:0.00356,UlcBotry:6.1E-4):0.00476):0.0,Al0Spe15:0.00318):0.0,Al0Alte3:0.0):0.0,Al0Spe17:0.00448):0.0,Al0Alte5:0.0):0.0,Al0Alte8:7.8E-4):0.0,Al0Alte9:5.9E-4):0.0,IN2Diplo:0.00119):0.0,SMBZZ109:0.0):0.00238,(Al0Bras2:0.00297,LwiEurek:0.00667):0.00179):0.00119,UlcBotr2:0.0):0.0,Al0Bras3:0.0):0.0,Al0Japo2:0.0):0.00712,EmbSpeci:0.00598):0.0,ITWCaesp:0.02233):0.0018,Py7Phaeo:0.00356):0.0,FP8Salin:0.00361):0.0,FP8Arena:0.00182):0.0,(BP9Nisi2:0.0,BP9Nisik:0.0):0.00144):0.00119,BGYHerb2:0.0):0.0,BGYHerb3:0.0):0.0,(BGYHerb4:0.0,BGYHerb5:0.0):0.0):0.00119,((S78Mono2:0.00712,S78Monoc:0.0):0.0,S78Mono3:0.0):0.00119):0.00119,BGYHerba:7.6E-4):0.0,(((((((((((((((((((((((((BP9Erag2:0.0,BP9Eragr:0.0):0.0,BP9Erag3:0.0):0.0,BP9Erag4:0.0):0.0,BP9Kusan:5.9E-4):0.0,S78Rostr:0.00361):0.00119,BP9Luna2:0.0):0.00237,(BP9Lunat:0.0,BP9Speci:0.00119):0.0):0.0,BP9Luna3:0.00899):0.0,BP9Luna4:0.0):0.0,BP9Luna5:0.0):0.0,((BP9Geni3:0.0,BP9Genic:0.0):0.0,BP9Geni4:0.0):0.00119):0.0,BP9Luna6:0.0):0.0,BP9Luna7:0.0):0.0,BP9Geni2:0.00178):0.0,BP9Hawai:0.0):0.0,BP9Hawa2:0.0):0.0,BP9Hawa3:0.0):0.0,BP9Hawa4:0.0):0.0,BP9Austr:0.0):0.0,BP9Aust2:0.0):0.0,BP9Aust3:0.0):0.0,BP9Aust4:0.0):0.0,BP9Luna8:0.0):0.0,BP9Geni5:0.0):0.0,BP9Kusa3:0.0):0.00119):0.0,G0TSpec2:0.0):0.00237,BP9Heter:0.0):0.0,BP9Eleus:0.0):0.0,BP9Sati2:6.1E-4):0.0,BP9Sati3:0.0):0.0,BP9Sati4:0.0):0.0,BP9Sati5:0.0):0.0,BP9Cynod:0.0):0.0,BP9Cyno2:0.0):0.0,BP9Sati6:0.0):0.0,BP9Sati7:0.0):0.0,BP9Cyno3:0.0):0.0,BP9Miyab:0.0):0.0,BP9Miya2:0.0):0.0,BP9Miya3:0.0):0.0,BP9Sati8:0.0):0.0,BP9Sati9:0.0):0.0,BP9Cyno4:0.0):0.0,BP9Sat10:0.0):0.00237,((Py7Trich:0.00238,Py7Triti:0.0):0.00831,Py7Trit2:6.0E-4):5.9E-4):0.0113,De2Gaude:0.01333):0.03237,Po7Betae:0.00535):0.006,((((L36Mac33:0.0,L36Macul:0.00119):0.0,L36Mac27:0.00119):0.0,L36Mac65:0.0):0.0,L36Mac66:5.9E-4):0.00119):6.0E-4,L36Mac67:0.00178):0.00119,((((((((((((((((((((((((((((((((((PpaNod14:0.0,PpaNod17:6.0E-4):0.0,PpaNod34:0.0):0.00121,((PpaNodo2:0.0,PpaNodor:0.0):0.0,PpaNodo4:0.0):0.0):0.0,PpaNod15:0.0):0.0,PpaNod16:0.0):0.0,PpaNod20:0.0):0.0,PpaNod23:0.0):0.0,PpaNod25:0.0):0.0,PpaNod26:0.0):0.0,PpaNod27:0.0):0.0,PpaNod30:0.0):0.0,PpaNod33:0.0):0.07715,A05Glauc:0.0):0.0,PpaNod18:5.9E-4):0.0,PpaNodo8:0.0):0.0,PpaNod22:0.0):0.0,PpaNod24:0.0):0.0,PpaNodo3:0.0):0.0,PpaNod28:0.0):0.0,PpaNod29:0.0):0.0,PpaNodo5:0.0):0.0,PpaNod32:0.00119):0.0,(((((((((PpaAven4:5.9E-4,PpaAven8:5.9E-4):5.9E-4,(PpaSpec2:0.0,PpaSpec3:0.0):0.00356):0.00119,(PpaAven2:5.9E-4,PpaAven9:5.9E-4):0.00119):0.0,PpaAven5:0.0):0.0,PpaAven6:0.0):0.0,PpaAven7:0.0):0.00119,PpaNod36:0.0):0.0,PpaAve10:0.0):0.0,PpaNod37:5.9E-4):0.0):0.0,(HK4Speci:0.00224,PpaNod38:5.9E-4):0.0):0.0,PpaSpeci:0.00178):0.0,((((NohCongl:0.0,NohQuadr:0.0):0.0012,(NohFila2:6.0E-4,NohFilam:0.00183):0.0):0.0012,T28Rubro:6.1E-4):0.0,PpaRouss:0.00187):0.0012):0.0,PpaAvena:0.0042):0.0,PpaAven3:0.0):0.00238,((((((FLZCoons:0.0,FM2Fusco:0.0):0.00395,(PpaAnch2:0.0,PpaAnchi:0.0):0.0012):0.00181,FLZHispi:0.00791):0.0,SMBZZ388:0.00637):0.00363,PpaSpec4:0.00343):0.00121,(((A05Agave:0.00302,Ml0Sangu:0.00421):0.0,A05Nolin:0.0012):0.0,OhiKorra:0.00119):0.0):0.00119):0.0,((SraSpec2:0.0136,SraSpeci:0.00534):0.00179,SraBamb2:0.00475):0.00955):0.0,A05Obtus:6.0E-4):0.00119,((((Po7Macr3:0.0,Po7Macr4:0.0):0.0,Po7Spec3:0.00416):0.0,SMHZZ277:0.00637):0.00119,(Sm8Holm2:0.0,Sm8Holmi:0.0):0.00119):5.9E-4):0.0,OhiHerpo:6.3E-4):0.0,(((L36Doli2:0.0,L36Doli3:5.9E-4):0.00119,L36Dolio:5.9E-4):0.00832,(L36Micro:0.00178,OhiHerp2:0.00417):0.00119):0.0):0.00238):0.0,FM1Speci:0.0):0.0,((Cn6Palm2:0.00121,Cn6Palma:0.00121):0.00242,(DF4Elon2:6.0E-4,DF4Elong:0.0):0.0024):0.0):0.0,H86Paras:0.00119):0.00238,(((((DLXSpec2:0.00776,DLXSpeci:0.00489):0.0012,DLXNobil:0.00119):0.0,(DLXCorni:0.0,FM0Litor:0.0):0.00791):0.0,DF4Berbe:0.0012):0.0,(DLXLyco2:6.0E-4,DLXLycop:0.0):0.00478):0.00238):0.00595,((((((((((((((((((((((((((((((((((((((((((((((((((((((((((((((((((((((((((((((((((((((BoiLycop:0.0,Po7Macr2:0.0):0.0,Po7Herba:0.00772):0.0,BoiExig2:0.0):0.0,BoiExig3:0.0):0.0,BoiExig4:0.00186):0.0,(BoiExi22:0.0,BoiExig5:6.2E-4):0.00248):0.0,BoiExig6:6.2E-4):0.0,BoiExig7:6.2E-4):0.0,(BoiExi58:0.0,BoiExig8:6.2E-4):0.00124):0.0,BoiExig9:0.0):0.0,BoiExi10:0.0):0.0,BoiExi11:0.0):0.0,BoiExi12:6.2E-4):0.0,BoiExi13:6.2E-4):0.0,BoiExi14:0.0):0.0,BoiExi15:0.0):0.0,BoiExi16:0.0):0.0,BoiExi17:0.0):0.0,BoiExi18:0.0):0.0,BoiExi19:0.00124):0.0,BoiExi20:0.0):0.0,(BoiExi21:6.2E-4,BoiExi30:0.00186):0.00124):0.0,BoiExi23:0.0):0.0,BoiExi24:0.0):0.0,BoiExi25:0.0):0.0,BoiExi26:0.0):0.0,BoiExi27:0.0):0.0,(BoiExi28:0.0,BoiExi51:0.0):0.00124):0.0,BoiExi29:0.0):0.0,BoiExi31:0.0):0.0,BoiExi32:0.00124):0.0,BoiExi33:6.2E-4):0.0,BoiExi34:0.0):0.0,BoiExi35:0.0):0.0,BoiExi36:0.0):0.0,BoiExi37:0.00186):0.0,BoiExi38:6.2E-4):0.0,BoiExi39:0.0):0.0,BoiExi40:0.0):0.0,BoiExi41:6.2E-4):0.0,BoiExi42:0.0):0.0,BoiExi43:0.0):0.0,BoiExi44:0.00124):0.0,BoiExi45:6.2E-4):0.0,BoiExi46:0.00186):0.0,BoiExi47:0.00124):0.0,BoiExi48:0.0):0.0,BoiExi49:0.00124):0.0,BoiExi50:6.2E-4):0.0,BoiExi52:6.2E-4):0.0,BoiExi53:6.2E-4):0.0,BoiExi54:6.2E-4):0.0,(BoiExi55:6.2E-4,BoiExi57:0.00186):0.00124):0.0,BoiExi56:0.0):0.0,BoiExi59:0.0):0.0,BoiExi60:6.2E-4):0.0,BoiExi61:0.0):0.0,BoiExi62:6.2E-4):0.0,BoiExi63:6.2E-4):0.0,BoiExi64:0.0):0.00119,((Po7Spec6:0.0,Po7Speci:0.0):0.0,BP9Kusa2:0.0):0.0):0.00119,Po7Medic:0.0):0.0,BZ8Oliva:0.0):0.0,BZ8Oliv2:6.1E-4):0.0,(BZ8Oliv3:0.00122,Cn6Insit:0.00182):0.0):0.0,Po7Spe10:0.00183):0.00237,Po7Herb6:6.6E-4):0.0,F5AVicia:0.0):0.0,(Cn6Fuck2:0.0,Po7Spec5:0.0):0.0):0.0,Po7Her11:0.00265):0.0,F5AAPisi:0.0):0.0,Po7Her16:0.0):0.0,(((((((F5AFabae:0.0,F5ARabie:0.0):0.0,Po7Sojic:0.0):0.00124,F5BPhaca:6.2E-4):0.0,Po7Spe12:0.00157):0.0,Po7Herb5:0.00199):0.0,((Po7Destr:0.0,Po7Spec7:0.00297):0.00119,(Po7Medi2:0.0,Po7Spec4:0.0):0.0):0.00119):0.0,Po7Spec9:0.0):0.0):0.0,((((BoiExigu:0.0,Po7Macro:0.0):0.0,F5DCucur:0.0):0.00119,(F5EPinod:0.0,Po7Spec8:0.0):0.0):0.00119,Po7Herb2:0.0):0.0):0.0,Cn6Fucke:0.0):0.0,Cn6Insi2:0.0):0.0,F5AVici2:6.2E-4):0.0,Po7Herb4:0.00133):0.0,Po7Herb8:0.00265):0.0,Po7Herb9:6.6E-4):0.0,Po7Her10:0.00199):0.0,Po7Her12:0.0):0.0,Po7Her13:6.6E-4):0.0,Po7Her14:0.0):0.0,Po7Her15:0.0):0.0,Po7Her17:0.00199):0.00356):0.00178,F5BExiti:0.00373):0.00119,(FOFMusci:0.00341,SMHZZ252:0.01274):0.00128):0.0,Po7Spec2:0.00775):0.0,(F5CGhind:0.00124,F5CSetos:0.00124):0.00311):0.0095,(((((((((((((((((((((((((((Pa3Speci:0.0,Pr8Speci:0.00178):0.0,Pa3Spec2:0.0):0.0,Pa3Micho:0.0):0.0,Pa3Pille:0.0):0.0,Pr8Cyclo:0.0):0.0,Pr8Estua:0.00121):0.0,Cn6Minit:0.0):0.0,Cn6Mini2:0.0):0.0,Pr8Sporu:0.00772):0.0,Pr8Varia:0.0):0.0,Pr8Vari2:0.0):0.0,Pr8Brasi:0.0):0.0,(Cn6Speci:0.0,G0TSpeci:0.0):0.00262):0.0,Pr8Vari3:0.00547):0.0,ILJPityo:6.0E-4):0.00119,(DF8Winte:6.2E-4,Pr8Afric:0.00662):0.00242):0.0,Pr8Spec2:0.0):0.0,SMBZZZ95:0.0):0.00119,Pa3Spec3:0.00227):0.00119,HK2Chart:7.7E-4):0.00119,D51Sadas:0.00178):0.00178,(Bi2Novae:0.01545,Lt2Helmi:0.00416):0.00359):0.00119,BQMDiver:0.01129):0.00239,(D51Sada2:0.01214,SMBZZ117:0.00637):0.00124):0.00657,(Po7Spe11:0.0,Po7ZZZZZ:0.0):0.02136):0.0012,((((((((D06Elega:0.0,D06Torul:0.00181):0.0,D06Hepta:6.0E-4):0.0,D06Alatu:0.00242):0.00241,(CTJElega:0.0,CUQWauen:0.0):0.0012):0.0012,SMBZZ144:0.00955):0.00241,(H3ZLign2:7.5E-4,H3ZLigna:0.0):0.06764):0.00184,(((((((HhpSola2:0.0,HhpSolan:0.0):0.0,HhpSola3:0.0):0.0,HhpSola4:0.0):0.0,HhpSola5:0.0):0.0,HhpSola6:0.0):0.00239,HhpVelut:0.00538):0.00539,(G2WBicol:0.00535,G2WSpeci:0.00181):0.00477):0.01668):0.00179,Po7Herb3:0.00416):0.00119):0.00297,(((MpeElat2:0.00475,MpeElate:0.00415):0.00119,HecKanal:0.01187):0.00119,H27Richo:0.00663):0.00536):0.00537):0.00239,H1SCassi:7.0E-4):0.00119,CfPhoma0:0.00415):0.00357,(Dn3Nanum:0.01723,SMBZZ118:0.00318):0.00739):0.0042,((((BymCirci:0.00546,Tu7Aquat:0.00237):0.00119,(H86Juni2:6.0E-4,H86Junip:0.0):0.0):0.0,Tm2Pertu:0.00124):0.00237,H86Diffu:0.00781):0.01192):6.0E-4,((((A79Lenti:0.00423,Tm2Heter:0.00178):0.0,(GXCScab2:0.00301,GXCScabr:0.0):0.00752):0.00119,L52Crena:0.0):0.0,L52Cren2:0.0):0.01306):0.00477,(L33Nicot:5.9E-4,XlmAppla:0.003):0.00119):0.0,Tm2Wegel:0.00294):0.0,PpaSpec5:0.01169):0.0,BQMOliva:0.00446):0.0,((((((((QuaSept2:0.0,QuaSepte:0.0):0.0,QuaSept3:0.0):0.0,QuaSept4:0.0):0.0,(TirSpec2:0.0,TirSpeci:0.0):0.00204):0.0,QuaSept5:0.0):0.0,QuaSept6:0.0):0.0102,(((RslSpeci:0.00204,RssTosae:0.00612):0.00615,BP0Salic:0.00119):0.0,RslHyste:0.00607):0.02261):6.0E-4,(GXBForm2:7.5E-4,GXBFormo:0.0):0.0315):0.00598):0.0,(((BEFOliva:0.00361,ZpfRhizo:0.0036):0.0012,(DliDidym:0.00961,DliWinte:0.00878):0.00606):0.0012,((H7NPati2:7.7E-4,H7NPatil:0.00156):0.01696,As5Stell:0.01122):0.00155):0.00481):0.00238,(NunRosa2:6.0E-4,NunRosat:0.0):0.0012):0.0,UlsBilgr:0.0):0.0,UlsBilg2:0.0):0.00237,((B5FLong2:5.9E-4,B5FLongi:0.0):0.01664,HkrMarit:0.00831):0.00359):0.00297,(BP8Ligni:0.0048,BP8Terri:0.00185):0.0):0.00119,(((BP8Minim:0.00142,BP8Speci:6.1E-4):0.0,SMBZZZ83:0.0):0.00476,BP8Lign2:0.0024):0.00119):0.00178,H7OStria:0.01145):0.00239,((WesAngul:6.0E-4,WesDispe:0.0012):0.0024,WesCylin:0.00237):0.00951):6.0E-4,A78Grand:0.02256):0.0012,B0NLitto:0.02165):0.0012,((((((((((((I0AInqu2:0.0,I0AInqui:0.0):0.0,I0APlata:0.0):0.00238,I0AMedit:0.0):0.00357,((I0AAriae:0.0,I0AAucup:0.0):0.0,I0AAucu2:0.0):0.00119):0.0,I0AMacra:0.003):0.0,I0AMPyri:0.00178):0.0,I0ACampe:0.0):0.0,I0AVindo:6.0E-4):0.00119,(I0AConsp:5.9E-4,I0AVomit:0.0):0.00119):0.00655,(I0AMUlmi:0.00299,I0AZanth:0.00599):0.00241):6.0E-4,(I0AAnomi:6.0E-4,I0ALanta:0.00119):0.00178):0.00477,((DLXMack2:0.0,DLXMacki:0.0):0.00197,GXDMarin:0.0):0.00744):0.00299):0.00477,RstRuful:0.00435):0.00478,Hg9Pulch:0.03381):0.01208,(((((((((((((((((H23Indic:0.0,H24Palmi:0.00314):0.0,H26Roseu:0.0):0.0,H26Rose2:0.0):0.00241,H24Pulch:0.00122):0.0012,((((H23Palli:0.0,TufHeli3:0.0):0.00241,TufHelic:0.0):0.0012,TufHeli2:0.0018):0.00241,TufAmazo:0.00241):0.00241):0.0,(H24Speci:6.0E-4,H26Lilli:6.0E-4):0.00241):0.0012,H24Viola:0.0):0.0,H26Torqu:6.0E-4):0.0,H24Morga:0.0):0.0,H23Lumbr:0.0):0.00241,((H24Ambie:6.1E-4,H24Conic:0.0):0.01093,H23Guian:0.00368):0.00122):0.00241,((H23Speci:0.00245,TxtHelic:0.00371):0.00123,H24Chlam:0.00362):0.00241):0.0,H23Aureu:0.0):0.0,(((D3YAlbic:0.0,TufSpeci:0.0):0.01783,D3YAlbi2:0.0):0.00477,H27Gigan:6.0E-4):0.00238):0.00475,(((((H23Guia2:0.0,TufCerea:6.0E-4):0.0,TufCere2:0.0):0.0,TufCere3:0.0):0.00722,CF8Perpu:0.00639):0.00121,H24Vacci:0.01094):0.01208):0.01194,(((DdphAtra:0.00475,KrhAeth2:0.00119):0.00715,SMBZZ124:0.02866):0.00658,((Ky100182:0.01111,Ky100185:0.00349):0.0105,FV3Arver:0.05034):0.02053):0.00555):0.00359,((((((((IEOPedat:0.01553,JahAustr:0.00739):0.0,IEPTropi:7.6E-4):0.00369,((JahBipo2:6.2E-4,JahBipol:0.00244):0.00244,JahSeych:6.2E-4):0.00733):0.00122,(JahAppe2:0.00542,JahAppen:0.0):0.00155):0.02067,((((AlqKhaoy:0.00119,AlqSiame:0.00477):0.0,AlqKhao2:7.4E-4):0.00239,AlqCryst:6.2E-4):0.0,AlqSepar:0.00879):0.00958):0.01085,((((G2XGuat2:0.00385,G2XGuate:7.8E-4):0.00154,G2XGuat3:7.8E-4):0.0,G2XGuat4:7.7E-4):0.00921,Ky100260:0.03478):0.00185):0.00482,Ky100272:0.02365):0.00121,(((Ao6Comp2:0.00722,Ao6Compr:0.00164):0.00964,Ao6Gram2:0.0079):0.01754,Ao6Grami:0.0066):0.03867):0.00366):0.00119):6.0E-4):0.00178,((((((((((((((((((SbdSpec2:0.0,SbdSpec4:0.0):0.0,SbdSpec5:0.0):0.0,SbdSpec7:0.0):0.0,SbdSpec8:0.0):0.0,OhrHumi2:0.0):0.0,OhrHumi3:0.0):0.00119,SbdSpeci:0.0):0.0,SbdSpec3:0.0):0.0,SbdSpec9:0.0):0.00119,OhrHumic:0.0):0.00119,SbdSpec6:0.00716):0.00838,SbdSpe10:0.00954):0.0048,OhrGallo:0.01267):0.00361,OhrConst:0.00656):0.02154,(((H24Oliva:0.01295,T61Fumos:0.0):0.0,H24Monil:0.0):0.0012,CZBCrane:0.0):0.00721):0.03498,((FsdOleag:0.0089,H27Fusco:0.00424):0.00119,D73Pinic:0.00384):0.00951):0.0,Ky100271:0.00337):0.0036,((((HWXElega:0.00203,HWXGraci:0.00135):0.00203,HWXZimba:0.0027):0.04738,H0ZBetul:0.01957):0.03023,(B33Benja:0.00475,TdhMunki:0.003):0.01904):0.00121):0.00717):6.0E-4,(((((IIJGeop2:0.0,IIJGeop5:6.0E-4):0.0012,IIJGeoph:0.00122):0.0,IIJGeop3:0.00127):0.0012,IIJGeop4:0.00123):0.006,((H24Isiol:0.00182,L53Mytil:0.00189):0.00425,HJDMytil:0.00715):0.01975):0.00961):0.00298,((((((((((((((A19Aldab:0.00611,A19Perfo:0.01317):0.0024,A19Myrio:0.00485):0.0173,A19Caesp:0.01189):0.02579,A3MPulvi:0.01084):0.00361,((LhiConfi:0.00359,LhiPygma:0.00178):0.03687,LhaSpeci:0.02502):0.01818):0.0024,(((((DghDive2:0.0012,DghDiver:0.00119):0.0,DghPoly2:0.00246):5.9E-4,DghPolyg:0.00479):0.00833,A3BPolys:0.01187):0.0,SMBZZZ89:0.00318):0.00119):0.00417,((A3BMuror:0.01308,A3BSchae:0.01249):0.003,JenGoebe:0.03149):0.00241):0.00718,(LmeSpeci:0.02077,Sr5Bermu:0.01008):0.00481):0.00358,A42Nummu:0.01292):0.00359,(((EheBrasi:0.01367,FBFKenmo:0.01384):0.003,Th2Confu:0.01025):0.00239,Th2Pachy:0.01009):0.00179):0.00596,((He0Conch:0.00416,He0Despr:0.00178):0.00297,He0Adglu:0.00398):0.02917):0.0024,(A21Guyan:0.0113,A3GSpeci:0.01667):0.0054):0.01434,(((((A4LCereb:0.00616,A4LCoral:0.00951):0.00179,LheCribe:0.0083):0.00119,A4LFontq:0.00475):0.00298,(A1ZObscu:0.00949,A1ZRadic:0.01071):0.00778):0.00179,A1ZAuric:0.01489):0.00478):0.01798,H7PBarba:0.03043):0.00484):0.00179,((((((((((((((((((((((((((((((((((((((((((((((((((((((OpcSine2:0.0,OpcSine5:0.0):0.0,OpcSine8:0.0):0.0,OpcSine9:0.0):0.0,OpcSin10:0.0):0.0,OpcSin13:0.0):0.0,OpcSin14:0.0):0.0,OpcSin17:0.0):0.0,OpcSin19:0.0):0.0,OpcSin20:0.0):0.00119,OpcSine3:5.9E-4):0.0,((OpcSin16:0.0,OpcSine4:0.0):0.0,OpcSin23:0.0):0.00357):0.0,OpcSine7:0.0):0.0,OpcSin15:0.0):0.00119,OpcSin22:0.00119):0.00952,((((OpcCocci:0.00661,OpcCochl:0.00594):0.00399,HrtRhoss:0.0012):0.00179,((OpcRubi2:0.0,OpcRubig:0.0):0.0,OpcRubi3:0.0):0.00475):6.0E-4,((((OpcAppen:0.0,OpcStylo:0.0):0.0,OpcStyl2:0.0):0.0,OpcStyl3:0.0):0.0,OpcAppe2:0.0):0.00119):0.00357):0.00776,(((((((((OpcClav2:0.0,OpcClava:5.9E-4):0.01664,(OpcSpec2:0.00241,OpcSpeci:8.1E-4):0.03058):0.00481,OpcKonno:0.01849):0.0036,((((OpcHete3:0.0,OpcHeter:0.00657):0.0,OpcHete5:0.0):0.0,OpcHete6:0.0):0.0107,OpcGrac2:0.00476):0.0203):0.0024,((GblSpeci:0.01501,TouArach:0.01034):0.03437,CdySpec9:0.01036):0.00972):0.0012,CdyCyli3:0.01879):6.0E-4,((CdyCyli2:0.01256,CdyCyli4:0.00181):0.00121,CdyCylin:6.0E-4):0.00482):0.00358,(AiriTak2:0.0,AiriTake:0.00359):0.01076):0.00478,NecParme:0.02117):0.00241):6.0E-4,(CdyPleu2:0.0,CdyPleur:0.0):0.0107):0.00119,(((((((EpcTyph2:0.0,EpcTyphi:0.0):0.0,NpdUncin:0.00181):0.0,EpcTyph3:0.00119):0.0,(EpcFest2:0.0,EpcFestu:0.0):0.0):5.9E-4,EpcAmar3:7.2E-4):0.00238,((EpcBrac3:0.04935,EpcGlyc2:0.01249):0.03128,EpcGlyce:5.9E-4):0.0):0.00476,((((((CvcSorg2:0.01196,CvcSorgh:0.0):0.0,CvcPanic:0.0):0.0,CvcPani2:0.0):0.0,CvcPani3:0.0):0.00238,CvcAfric:0.00119):0.0,CvcFusif:8.6E-4):0.00238):6.0E-4):0.00238,CvcPaspa:0.00361):0.00119,(((((((((OpcProl2:0.0,OpcProli:0.0):0.0,OpcProl3:0.0):0.00119,OpcProl4:0.0):0.00119,((OpcCuboi:0.0,OpcParac:0.0):0.0,OpcPara2:0.0):0.00119):0.0,OpcRyoga:0.0):0.0,OpcRyog2:0.0):0.0,OpcRyog3:0.0):0.00357,(MhzAni32:0.00386,MhzFlavo:0.00358):0.01017):0.00239,(HrtCitr2:0.00264,HrtCitri:6.6E-4):0.02249):0.0012):0.0,((((((CvcPurp3:0.0,CvcPurpu:0.0):0.0,CvcPurp5:0.0):0.0,CvcPurp6:0.0):0.00119,(CvcPurp2:0.0,CvcPurp4:0.0):0.00479):0.0,CvcPurp7:0.00476):0.00476,BliTomen:0.00121):0.00119):0.00238,ElcInego:6.6E-4):0.0,((((((Bs6Henni:0.00654,MdcKhaoy:0.02426):0.00302,(PayCarn2:0.0,PayCarne:0.0):0.0):0.0,(MdcChla2:0.0,MdcChlam:0.0):0.00361):0.00119,((CmyVirid:0.0,PglIpom2:0.00416):0.0,CmyGranu:0.0):0.00119):0.0,((((NomRile2:0.0,NomRiley:0.0):0.0,NomRile3:6.0E-4):0.0012,((Po3Such2:0.0,Po3Suchl:0.0):0.00241,Po3Such3:0.00478):0.0012):0.0,((CdyGunn2:5.9E-4,CdyGunni:5.9E-4):0.0,CdyGunn3:5.9E-4):0.00119):0.00119):0.00119,((EpsJapo2:0.0,EpsJapon:0.0):0.00481,UslViren:0.00364):0.00362):0.00119):0.0,CdyCica6:0.00178):0.00119,(((((((((((((OpcCaloc:0.0013,OpcGraci:0.00259):0.0,CdyBron6:0.0):0.0,CdyScara:0.0013):0.0,((CdyIsari:6.5E-4,ElcValli:0.0013):0.0013,CdyBifus:0.0):0.0):0.0,ElcJapo2:6.5E-4):0.0,CdyRoseo:0.0013):0.0,CdyMemor:0.0):0.0,(((ElcSubse:0.0,OpcDipte:6.5E-4):0.0,CdySphin:0.0):0.0,PayCanad:0.0):0.0):0.0,((CdyNinch:0.0,CdyOchra:0.0013):0.0,CdyMil12:0.0):0.0):0.0,(((CdyMil13:0.0,CdyMil14:0.00259):0.00389,CdyMil11:0.01041):0.0013,(OpcAgrio:6.5E-4,OpcHete4:0.0):0.0):0.0):0.0,OpcSin12:0.0):0.0,OpcMyrme:0.00195):0.0013,(((ElcOphio:0.0,TldInfla:0.0):0.0,TldInfl5:0.00195):0.0,TldInfl2:0.0):0.0):0.0):0.0,(((((((((((((((((((CdyKanza:0.0,CdyNippo:0.0):0.0,CdyNipp4:0.0):0.00119,CdyNipp2:0.0):0.0,CdyNipp3:0.0):0.00594,((PaySpec3:0.0,PaySpec9:0.00178):0.00238,CdyRamos:0.0):0.00713):0.0167,((CdySpeci:0.00132,MdcYakus:6.6E-4):0.01718,(OpcSobo2:0.0,OpcSobol:0.0):0.00396):0.00597):0.00239,PupLilac:0.0):0.0,OpcHete2:0.0):0.0,PupLila2:0.0):0.0,PayNosto:0.0):0.0,PupLila3:0.0):0.0,PaySpec5:0.00181):0.0,PupLila4:0.0):0.0,PupLila6:0.00238):0.0,PupLila7:0.0):0.00119,((((A32Lute2:0.00239,A32Luteo:0.00686):0.0012,A32Lute4:0.0024):0.003,A32Lute3:0.00359):0.006,((ElcPara2:0.00366,ElcParad:0.0033):6.6E-4,ElcPara3:0.00178):0.00357):0.00119):0.00119,(((((ElcCapi5:0.0,ElcCapit:0.0):0.0,ElcCapi2:0.0):0.0,ElcCapi3:0.0):0.0,ElcCapi4:0.0):0.00119,SMHZZ344:0.00962):0.00119):0.0,MzpMicro:0.00417):0.00119,(ElcJapon:0.00462,ElcJezoe:0.00594):0.01062):0.00119):0.0,ElcOphi3:0.00583):0.0,OpcSine6:0.0):0.0,(((((((((((((((((((((((((((((((BeaBassi:0.0,CdySpec3:0.0):0.0,CdyBassi:0.0):0.0,CdyBass2:6.0E-4):0.0,CdyBass3:0.0):0.0,CdyBass4:0.0):0.0,CdyBass5:0.0):0.0,BeaBass2:0.0):0.0,BeaBass3:0.0):0.0,BeaBass4:0.0):0.0,BeaBass5:0.00178):0.0,BeaBass6:0.00119):0.0,(BeaBass7:0.0,BeaBass8:5.9E-4):0.00119):0.0,BeaBass9:5.9E-4):0.0,IsrFar10:0.0):0.0,IsrFar11:0.0):0.0,BeaBas10:0.0):0.0,IsrFar12:0.0):0.00119,((((((((((((BeaBrong:0.0,CdyBrong:0.0):0.0,CdyBron3:0.0):0.0,CdyBron4:0.0):0.0,CdyBron5:0.0):0.0,CdyBron7:0.0):0.0,CdyBron8:0.0):0.0,CdyBron9:0.0):0.0,CdyBro10:0.0):0.0,CdyBro11:0.0):0.0,CdyBro12:0.0):0.00119,CdyBron2:0.00242):0.0,(CdyBro13:0.0,CdyBro14:0.0):0.00119):0.0):0.00119,BeaCaled:0.00389):0.0,BeaSpec3:5.9E-4):0.00238,((((((((((((((((((CdyMili2:0.0,CdyMilit:0.0):0.0,CdyMili3:0.0):0.0,CdyMili4:0.0):0.0,CdyMili5:0.0):0.0,CdyMili6:0.0):0.0,CdyMili9:0.0):0.0,CdyMil10:0.01644):0.0,CdyKyush:6.0E-4):0.0,CdyMil15:0.00777):0.0,CdyMil16:0.0):0.0,CdyMil17:0.00132):0.0,CdyMil18:0.00397):0.0,CdyMil19:0.0033):0.0,CdyMil20:0.00396):0.0,CdyMil21:0.00132):0.0,CdyMil22:0.00132):0.0,CdyMil23:0.0):0.0,CdyMil25:0.0):0.01426):0.00477,(IsrAmoen:0.0012,IsrCate3:0.00419):0.0012):0.00119,((((((((((((((((((((((((((LncPsal2:0.0,LncPsall:0.0):0.0,LncSakse:0.0):0.0,LncSaks2:0.0):0.0,LncSaks3:0.0):0.0,LncSaks4:0.0):0.0,LncSaks5:0.0):0.0,LncSaks6:0.0):0.0,LncSaks7:0.0):0.00357,IsrFumo2:0.0):0.0,((((SMHZZ343:0.00641,SMHZZ350:0.01603):0.04538,VrlFung2:6.0E-4):0.00121,VrlFungi:0.0):0.0,VrlFung3:0.0):0.0012):0.0,(IsrJava2:0.0,IsrJava3:0.0):0.0024):0.0,IsrFumo8:6.6E-4):0.0,IsrFumo9:0.0):0.0,GJPKorat:0.0):0.0,GJPWebs2:0.0):0.00119,CdyConfr:0.0):0.0,IsrFari2:0.0):0.0,IsrFari3:0.0):0.0,IsrFari4:0.0):0.0,IsrFari5:6.0E-4):0.0,IsrFari6:0.0):0.0,CdyConf2:0.0):0.0,IsrFari7:0.0):0.0,VrlSpeci:0.00491):0.0,PayHepia:0.0):0.0,CdySpec4:6.0E-4):0.0):0.00238,((((BeaSpeci:0.0,CdySpec6:0.0):0.0,CdySpec7:0.0):0.00781,CdyGryll:0.01489):0.0018,CdyPruin:0.00198):0.00358):0.00119,(((((((((((((((((((((((((((((((((((((CdyCicad:0.0,CdyTakao:0.00264):0.0,CdyCica2:0.0):0.0,CdyCica3:0.0):0.0,CdyCica4:0.0):0.0,CdyCica5:0.0):0.00119,(IsrFumos:0.0,IsrTenui:0.0):0.0):0.0,IsrTenu2:0.0):0.0,IsrTenu3:0.0):0.0,IsrFumo3:0.0):0.0,IsrFumo4:0.0):0.0,(((((((PaySpec2:0.0,PaySpeci:0.0):0.0,PaySpec4:0.0):0.0,IsrCaten:0.0):0.0,IsrCate2:0.01801):0.01448,CdyMil24:0.00238):0.0,SMBZZ115:0.00641):0.00119,(IsrJava4:0.00722,IsrTen26:0.0):0.0024):0.0):0.0,IsrTenu4:0.0):0.0,((IsrTen16:0.0,IsrTenu5:0.0):0.0,IsrTen24:0.0):0.00119):0.0,IsrTenu6:0.0):0.0,IsrTenu7:0.0):0.0,IsrTenu8:0.0):0.0,IsrTenu9:0.0):0.0,IsrTen10:0.0):0.0,IsrTen11:0.0):0.0,IsrTen12:0.0):0.0,IsrTen13:0.0):0.0,IsrTen14:0.0):0.0,IsrTen15:0.0):0.0,IsrTen17:0.0):0.0,IsrTen18:0.0):0.0,IsrTen20:0.0):0.0,IsrTen21:0.0):0.0,IsrTen22:0.0):0.0,IsrTen23:0.0):0.0,GblFormo:0.0):0.0,IsrTen25:0.0):0.0,IsrFumo6:0.0):0.0,IsrFumo7:0.0):0.0,IsrTen27:0.00179):0.00119,IsrTen19:0.00182):0.00238,IsrFarin:0.00119):0.00238,(((((((((CdySpe10:0.00314,GJPNovog:0.00156):0.00156,CdySpec8:0.0):0.00156,GJPArac3:8.1E-4):0.0,GJPArac4:7.8E-4):0.00234,GJPArac2:0.00325):0.01564,GJPArach:0.00938):0.00315,TouFlava:0.00662):0.00362,(IsrFari8:0.01016,PupLila5:0.01089):0.0022):0.00121,(((CdyTube2:0.0,CdyTube3:0.0):0.0,CdyTube4:0.0):0.0,CdyTube5:0.0):0.01901):0.0):0.00119):0.00238,(((CdyPseu2:0.0,CdyPseud:0.0):0.0,CdyPseu3:0.0):0.00951,(CdyCardi:0.00181,CdySpec2:0.0):0.00717):0.00717):0.00119,GJPWebst:0.00312):0.0,CdyTuber:0.0158):6.0E-4,IsrFari9:0.00278):0.00476,((((PayMarq2:0.0,PayMarqu:0.0):0.0,PayMarq3:0.0018):0.0,PayMarq4:0.00206):0.0,PayMarq5:0.00122):0.00958):0.00418,((((((IsrFumo5:0.0,VrlInsec:0.0):0.0012,VrlLepto:0.00121):0.00121,IsrJavan:0.0):0.01083,Bs6Speci:0.01973):0.0018,(SicLamel:0.00301,SicLanos:5.9E-4):0.00714):0.00239,((EnnAlbu2:0.0,EnnAlbu3:0.00198):0.00125,EnnAlbum:0.00121):0.00242):0.00119):0.00358):0.0,TldInfl3:0.0):0.0,(((((ElcOphi2:0.0,ElcOphi4:0.0):0.0,ElcOphi5:0.0):0.0,ElcOphi6:0.0):0.0,ElcOphi7:0.0):0.0,ElcOphi8:0.0):0.00119):0.0,TldCylin:0.0):0.0,TldInfl4:0.0):0.0,OpcSin21:0.0):0.0,AeuCampt:6.0E-4):0.0,SMBZZ493:0.01282):0.00119,((((((((((((((((((My7Rori6:0.0,My7Rori7:0.0):0.0,My7Ror11:6.1E-4):0.0,My7Rori8:0.0):0.0,My7Rori9:0.0):0.0,My7Grami:0.00238):0.0,My7Rori2:0.0):0.0,My7Rori4:0.0):0.0,My7Rori5:5.9E-4):0.00238,((((My7Inun2:0.00119,My7Leuc3:0.0):0.0,My7Rorid:0.0):0.0,My7Rori3:0.0):0.0,(My7Inund:0.0,My7Leuco:0.0):0.00119):0.0):0.0,(((((My7Cinc3:0.0,My7Cinc4:0.0):0.0,My7Spec3:6.1E-4):0.0,My7Spec4:0.0):0.00238,(My7Cinc2:6.0E-4,My7Cinct:5.9E-4):0.00416):0.00357,((SMBZZ480:0.01603,SMBZZ482:0.01923):0.00648,SMHZZ378:0.03871):0.01311):0.00119):0.00238,My7Verru:0.0):0.0,My7Verr2:0.0):0.0,My7Atrov:0.0):0.0,My7Ror10:0.00178):0.0,My7Verr5:0.00178):0.0,My7Verr3:5.9E-4):0.00119,((My7Spec2:0.0,My7Verr4:0.0):0.00951,SMBZZ485:0.01603):0.00239):0.00239,(((BK2Spiro:0.0,DybEchin:0.0):0.0,SMBZZZ16:0.0):0.0,SMHZZ345:0.01603):0.00239):0.00238):0.00476,((((((((((((((((((((((((((((((((((NecHaem2:0.0,NecHaema:0.0):0.0,NecHaem3:0.0):0.0,FsmSpe14:0.00123):0.0,FsmSpe22:0.0):0.0,(((FsmSpe26:0.0,FsmSpe27:0.0):0.0,FsmSpe29:6.6E-4):0.00131,FsmSpe30:0.00131):0.0):0.00238,FsmSpec7:6.0E-4):0.0,(FsmOxy40:0.00539,FsmSpe15:0.00424):0.0012):0.00238,FsmSolan:0.0):0.0,(((((((FsmSola3:0.0,FsmSpe17:0.0):0.00475,FsmSola4:5.9E-4):0.0,FsmSpec6:0.0012):0.0,FsmSpec9:6.1E-4):0.0,FsmSpe11:0.00181):0.0,FsmSpe12:0.0):0.0,FsmSpe16:6.2E-4):0.00119):0.0,FsmSpe18:0.0012):0.0,FsmSpe21:0.0):0.00594,(((((((((((((((((GibbZea3:0.0,GibbZea5:0.0):0.0,GibbZea6:0.0):0.0,GibbZea7:0.0):0.0,GibbZe10:0.0):0.0,GibbZeae:0.0):0.0,GibbZea2:0.0):0.0,GibbZea4:0.0):0.0,GibbZea8:0.0):0.0,GibbZea9:0.0):0.0,GibbZe11:0.0):0.0,GibbZe12:0.0):0.0,GibbZe13:0.0):0.0,GibbZe14:0.0):0.0,GibbZe15:0.0):0.0,FsmCulm2:6.1E-4):0.00119,GibPulic:0.00179):0.0,FsmCerea:0.0):0.00238):0.0,FsmOxy34:7.5E-4):0.0,FsmOxy36:6.9E-4):0.0,(((((((FsmOxy43:0.00193,FsmOxy44:0.00129):0.01031,FsmSpec4:0.00418):0.0,FsmOxy41:6.9E-4):0.0,((FsmOxy33:0.00732,FsmSpe19:0.00146):0.00147,OpcSin11:0.00311):0.0):0.0,FsmOxy15:0.0):0.0,FsmOxy10:0.0):0.0,FsmOxy32:0.00475):0.0):0.0,FsmOxy23:0.0):0.0,((((((((((((((((FsmEquis:0.0,FsmSpec5:0.0):0.0,FsmSpec2:5.9E-4):0.0,(FsmSpe23:0.0,FsmSpec3:6.4E-4):0.00119):0.0,(FsmSpe28:6.6E-4,FsmSpec8:0.0):0.0):0.0,FsmSpe10:0.0):0.0,GstPutt8:0.00307):0.0,FsmSpe24:0.00182):0.0,FsmSpe25:0.00132):0.00238,FsmSpeci:6.0E-4):0.00357,((((FsmOxy37:0.0,GibInter:5.9E-4):0.00119,FsmOxy25:0.0):0.0,FsmOxy38:0.00297):0.0,FsmOxy39:0.00119):0.0):0.0,FsmCulmo:0.00204):0.0,FsmOxy31:6.0E-4):0.0,FsmSpe13:6.1E-4):0.0,FsmOxy26:0.0):0.0,((((((((FsmOxy11:0.0,FsmOxy22:0.0):0.0,FsmOxys8:0.0214):0.0,FsmOxy21:0.0):0.0,FsmOxy18:0.0):0.0,FsmOxys5:0.0):0.0,FsmOxy14:0.0):0.0,FsmOxy24:0.0):0.0,FsmOxy12:0.0):0.0):0.0,FsmOxy42:0.00129):0.0):0.0,FsmAvena:0.0):0.0,(((((((((GibMoni2:0.0,GibMonil:0.0):0.0,GibMoni3:0.0):0.0,GibMoni4:5.9E-4):0.0,GibMoni6:0.0):0.0,((FsmOxys7:0.00178,GibMoni8:6.5E-4):0.00119,FsmOxy19:0.00255):0.0):0.0,FsmOxys9:0.0):0.0,FsmOxy13:5.9E-4):0.0,FsmOxy16:0.0):0.0,FsmOxy17:0.0):0.0):0.0,GibMoni5:0.0):0.0,GibMoni7:0.0):0.0,FsmOxysp:0.0):0.0,FsmOxys2:0.0):0.0,FsmOxys3:0.0):0.0,(FsmOxy20:0.0,FsmOxys4:5.9E-4):0.00119):0.0,FsmOxys6:5.9E-4):0.00119,(((((FsmOxy28:0.0,FsmOxy30:0.0):0.0,FsmOxy29:0.0):0.00272,(OpcSin18:0.0,OpcSinen:0.0):0.0):0.0,(((FsmSola2:6.8E-4,GibFuji3:0.0):0.0,GibFuji2:0.00131):0.00131,GibFuji4:0.0):0.0):0.0,FsmOxy27:0.0):0.0):0.0,GibPuli2:0.0):0.0,GibFujik:0.0):0.0,FsmOxy35:0.0):0.00356,FsmMeris:0.00543):0.00238,((((((((((((((AeuAlter:0.0,AeuSpec3:6.0E-4):0.0,AeuScler:0.0):0.0,SMBZZZ13:0.0):0.0,SMHZZ321:0.02556):0.0,SMBZZ481:0.02885):0.0,(((SMBZZ461:0.00639,SMHZZ323:0.02236):0.05161,SMHZZ349:0.00641):0.01301,SMBZZ491:0.01282):0.01942):0.00238,SMBZZ196:0.01282):0.00595,(FXLFime2:0.00248,FXLFimet:6.1E-4):0.01408):0.0042,AeuEgypt:0.00594):0.00179,BK1Macro:0.00299):0.0,SMBZZZ46:0.0):0.00119,((((((BncOchr2:0.00358,BncOchro:0.00239):0.0,BncOchr3:5.9E-4):0.0,BncOchr4:5.9E-4):0.0,(My7Spec5:0.0,My7Speci:0.00178):0.00356):0.0,My7Spec6:0.00453):0.00238,((((BncPity4:0.0,BncPityr:0.0):0.0,BncPity2:0.0):0.0,BncPity3:0.0):0.00713,BK4Keith:0.00418):0.00238):0.00833):0.00119,Ne2Viola:0.00476):0.00417,((((NecMari2:0.0012,NecMaria:6.0E-4):0.00121,MneCampt:6.1E-4):0.00241,(MneEleg2:0.00299,MneElega:0.0):0.00599):6.0E-4,NecCurta:0.00178):0.00238):0.0):0.00238,(((((NecLugd4:0.0,NecLugdu:5.9E-4):0.0,NecLugd2:0.00119):0.0,NecLugd3:6.6E-4):0.00119,(CfFusari:6.1E-4,IlsCarne:0.00181):0.00484):0.0,VtlCilia:0.00299):0.00357):0.0,B9PArbus:0.00714):0.0):0.0,(((((((((((((((((((((((((((((((HcrKoni5:0.00179,HcrSpec3:5.9E-4):0.0,HcrKoni6:0.00594):0.0,TcdKonin:0.0):0.0,TcdKoni2:5.9E-4):0.0,TcdKoni3:0.0):0.0,HcrKoni7:0.0):0.00119,((((HcrKonin:0.00357,HcrRufa0:0.00178):0.00954,(HcrRufa5:0.0,HcrSpec2:0.0):0.00119):0.0,SMBZZ513:0.00962):0.00119,HcrKoni4:0.0):0.0):0.0,TcdAtrov:0.0):0.0,HcrRufa2:0.0):0.0,HcrRufa4:0.0):0.0,HcrKoni2:0.0):0.0,HcrCordy:0.00194):0.0,HcrRufa6:0.0):0.0,TcdSpec4:6.1E-4):0.0,HcrKoni3:5.9E-4):0.0,HcrMuroi:0.0):0.0,HcrMuro2:0.0):0.0,HcrMuro3:0.0):0.0,HcrAtrov:0.0):0.00119,HcrLixii:6.1E-4):0.00119,HcrLutea:0.0):0.0,HcrLute2:0.00297):0.0,TcdSpec2:6.6E-4):0.00119,(((((((((((((((((((((((HcrPseud:0.0,HcrRufa3:0.0):0.0,TcdSpec3:0.0):0.0,(TcdSpec5:0.00238,TcdSpec6:0.00119):0.0):0.0,(HcrRufa7:0.0,HcrRufa8:0.01544):0.00359):0.0,HcrPseu2:0.00119):0.00238,HcrJeco4:0.00119):0.0,(HcrJecor:0.0,TcdReese:0.0):0.0):0.0,HcrJeco2:0.0):0.0,HcrJeco3:0.0):0.00238,HcrLixi2:0.003):0.0,HcrNigri:0.0):0.0,HcrNigr2:0.0):0.0,HcrNigr3:0.0):0.0,HcrNigr4:0.0):0.0,HcrNigr5:0.0):0.0,HcrNigr6:0.0):0.00119,TcdViren:0.0):0.0,TcdVire2:0.0):0.0,TcdVire3:0.0):0.0,TcdVire4:0.0):0.0,TcdVire5:0.0):0.0,HcrSpeci:6.0E-4):0.0,H0MRetis:7.6E-4):0.00238):0.0,HcrMinut:0.0):0.00119,((((HcrAmeri:6.9E-4,HcrPulvi:0.0):0.0,HcrPulv2:0.0):0.00356,HcrLacte:0.0):0.0,HcrLact2:0.0):0.00356):0.00476,(((HmsChrys:0.00264,PayPenic:0.00954):0.00239,PayNiphe:0.00718):0.00479,HmsChry2:0.00421):0.00358):0.0149,CsiFulva:0.0113):0.0012,(AeuRecif:0.00416,AeuRoseo:0.00772):0.00119):0.00119,((((((((GstPutt6:0.00579,TcdSpeci:0.02909):0.02853,SfdHerba:0.04192):0.00737,(AeuHyali:0.01666,Hh1Erube:0.00732):6.0E-4):0.00599,(AeuBloc2:0.00238,AeuPersi:0.00416):0.00238):0.00954,(AeuSpino:0.01247,OiaCalam:0.01775):0.00301):0.0,AeuRutil:0.01366):0.00239,SMBZZ489:0.00962):0.0012,VtlCili2:0.00597):0.00119):0.0,((((((((((((((((((((((((((MhzAnis4:0.0,MhzAniso:0.0):0.0,MhzAni10:0.00357):0.00119,(MhzAni11:0.00303,MhzAni17:0.00788):0.00243):0.0,MhzAni13:0.00423):0.00119,MhzAni16:0.00121):0.00119,MhzAni22:0.0):0.0,MhzAni26:0.0):0.0,MhzAni29:0.0):0.00119,MhzAni27:0.0):0.0,MhzAnis2:0.0):0.0,MhzAnis3:0.0):0.0,MhzAnis5:0.0):0.0,MhzAnis6:0.00536):0.0,MhzAnis7:0.0):0.0,CdySpec5:6.5E-4):0.0,(MhzAni12:0.00423,MhzAni14:0.00485):0.00364):0.0,(((((MhzAni15:0.01451,MhzAnis9:0.00535):0.0,MhzAni25:0.0):0.0,MhzAni30:0.0):0.0,MhzAni31:0.00934):0.0,MhzAni33:5.9E-4):0.00238):0.0,(MhzAnis8:0.00835,MhzSpeci:0.00968):0.00479):0.0,MhzAni18:0.0):0.0,MhzAni19:0.0):0.0,MhzAni21:0.0):0.0,MhzAni23:0.0):0.0,MhzAni24:0.0):0.0,MhzAni28:0.0):0.01069,(MhzAcrid:0.00893,MhzAni20:0.0):0.00954):0.02029,(((((BeaSpec2:0.0,BeaZZZZZ:0.0):0.0,BeaFeli2:0.0):0.00119,BeaFelin:0.0):0.00597,(AeuBloch:0.00713,AeuPinke:0.01735):0.02404):0.00539,(((MysInver:0.00657,NgrGlobo:0.00559):0.0048,AeuFlavu:0.0):0.00119,AeuChrys:0.00119):0.00951):0.01193):0.0054):0.00119):0.0,((((((((((((SbyChar2:0.0,SbyDichr:0.0):0.0,SbySpeci:5.9E-4):0.0,SbyDich2:0.01049):0.00478,((SbyChart:0.0,SbyEchin:0.0):0.0,SbyChlor:0.0):0.0):0.0,SbyChar3:0.00298):0.0,SbyChar4:0.0):0.00238,SbyKampa:6.1E-4):0.00416,SbySubsi:0.03865):0.00846,M83Pomif:0.01271):0.0018,My7Leuc2:0.00297):0.0,SMBZZ147:0.00321):0.00537,(NecCinna:6.0E-4,NecPseud:0.00301):0.00541):0.00239):0.00119,((((((GstPutt2:0.0,GstPutte:0.0):0.0,GstPutt3:0.0):0.00594,(GstPutt4:0.0,GstPutt7:0.00119):0.00119):0.00714,GstPutt5:0.0):0.0119,NsaExili:0.00832):0.00179,(AeuNigro:0.00891,NsaExil2:0.00536):0.00359):0.0):0.00238,(((((((((((((((OpcIran2:0.0,OpcIrang:0.01583):0.0,OpcSphe5:0.0):0.0,OpcIran3:5.9E-4):0.0,OpcSphe7:0.0):0.0,OpcSphe8:0.0):0.0,OpcIran4:0.0):0.00238,(((OpcSphe3:0.0,OpcSphe4:0.0):0.00119,OpcSphe6:0.00238):0.00178,(OpcOxyce:0.00119,OpcSphe2:0.0):0.00238):0.0):0.00178,OpcTrice:0.00264):0.0,OpcSphec:0.01626):0.00598,(((OpcNuta2:0.0,OpcNutan:0.00178):0.0,OpcNuta3:0.0):0.01901,OpcMyrm2:0.01249):0.0036):6.0E-4,HsbOdona:0.00662):0.00179,(OpcForm2:0.0,OpcFormi:0.0):0.01679):0.0221,(AeuGuill:0.00951,SMBZZ494:0.00962):0.00119):0.0,SMBZZ490:0.01282):0.0024,((AeuVitel:0.00356,NecCinn2:0.01784):0.00779,AeuMinut:0.0113):0.0012):0.00119):6.0E-4,(((((((((((((((((IF4Lute2:0.0,IF4Luteo:0.0):0.00119,CZAMari2:0.01673):0.00239,((IF4Angu2:0.0,IF4Angus:0.0):0.0,IF4Angu3:0.0):0.00594):0.00357,IF4Colos:0.02302):0.0024,(((CZAMarin:0.00556,IF4Graci:0.0):0.0,IF4Grac2:0.0):0.02139,IF4Quinq:0.00772):0.00599):0.00119,IF4Lacer:0.01069):0.00478,IF4Fusca:0.02559):6.0E-4,Tc4Achra:0.00549):0.00775,HhiFibro:0.02801):0.00362,Mg4Spart:0.01314):0.0012,H14Speci:0.00535):0.00656,((((((NntLoti2:0.0,NntLoti3:0.0):0.0,NntLotic:0.0):0.00595,((NntReto2:0.00654,NntRetor:0.00119):0.00119,NntReto3:0.00178):0.00654):0.01193,((A3LVisc2:0.02023,A3LVisco:0.01188):0.01024,HhiMarin:0.01129):0.003):0.00239,(((A44Heter:0.00475,NaiInorn:0.00357):0.00119,LigLaevi:0.00634):0.00179,CF9Macro:0.00675):0.01253):0.01317,OeaCinci:0.0244):0.00362):0.00359,(((((((((((((GrpEumor:0.00416,GrpPutr2:0.00417):0.00119,D72Setif:7.4E-4):0.0,GFPSpeci:0.0):0.0,GFPSpec2:6.0E-4):0.0,GFPBoydi:0.0):0.0,GFPBoyd2:0.0):0.0,GFPBoyd3:0.0):0.0,GFPBoyd4:0.0):0.0,GFPEllip:0.0):0.0,GFPBoyd5:0.0):0.00238,(((((PceTect2:6.0E-4,PceTecto:0.00357):0.0,GrpPutre:0.00238):0.0,GrpFruct:0.0):0.0,GrpPutr3:0.00297):0.00595,((D72Seti2:6.0E-4,IMCProli:6.0E-4):0.0,IMCProl2:0.0):0.0012):0.00357):0.00238,Bh0Fimic:0.00782):0.00239,((((CQFMangi:0.0,S75Brevi:6.2E-4):0.0,S75Brev3:0.0):0.00119,S75Brev2:0.00274):0.00297,(CQFCirro:0.00903,DJAStemo:0.00378):0.00181):0.00596):0.00596):0.00359,TbkGaler:0.02178):0.0018,(((((((((((GrpLaric:0.0,GrpPeni2:0.01016):0.0,GrpPseud:0.0012):0.0,GrpPseu2:0.0):0.0,GrpPseu3:0.0):0.00356,GrpFimbr:0.0):0.0,GrpPeni3:0.00536):0.0,(GrpPeni5:0.00595,GrpPeni7:0.0):0.00119):0.00238,(((GrpAdans:0.0,GrpMadag:0.0):0.0,GrpAdan2:0.0):0.0,GrpMada2:0.0):0.00258):0.00238,(((GrpBasit:0.00417,GrpPenic:0.00475):0.00358,GrpPeni4:0.00596):6.0E-4,GrpPeni6:6.0E-4):0.00119):0.00178,GrpSpeci:0.00672):0.02741,(((((CFJXyle2:0.0,CFJXyleb:0.0):0.00481,B9JSpeci:6.1E-4):0.02168,(B9JFimb2:0.0,B9JMonil:0.00417):0.00119):0.0018,B9JFimbr:0.00557):0.02391,GnwProte:0.01664):0.00966):0.0054):0.00657,((FmsBiot2:0.04984,FmsBiote:0.00143):0.058,BJQVariu:0.04185):0.04323):0.00604,((((((((((((((((((((((((((((Co5Lupin:0.0,GoaAcut5:6.0E-4):0.0,Co5Lupi2:0.0):0.0,Co5Lupi3:0.0):0.00358,(GoaAcut3:0.0,GoaAcuta:0.0):0.0):0.0,GoaAcut7:0.0):0.0,GoaAcut8:0.0):0.0,GoaAcu10:0.0):0.0,Co5Spec4:0.0):0.0,GoaAcu11:0.0):0.0,GoaAcu12:0.0):0.0,Co5Nymph:0.00152):0.0,Co5Lupi4:0.0):0.0,Co5Lupi5:0.0):0.0,GoaFiori:0.0):0.0,GoaFior2:0.0):0.0,Co5Gloe4:0.00119):0.00951,((((((((GoaAcut2:0.0,GoaCingu:6.0E-4):0.0,GoaAcut4:0.0):0.0,GoaAcut6:0.0):0.0,GoaCing3:0.0):0.0,GoaAcut9:0.0):0.0,GoaMiyab:0.0):0.0,GoaMiya2:0.0):0.0,GoaMiya3:0.0):0.00358):0.00417,((GoaGram2:0.0102,GoaGram5:0.00416):0.00538,GoaGram7:0.0114):0.00838):0.00239,(Co5Circi:0.0,Co5Trunc:0.0):0.00358):0.0,Co5Trif2:0.0):0.0,Co5Demat:0.0):0.0,((((((((((((((P83Cucum:0.00239,SMBZZZ79:0.0):0.00119,P83Spec2:0.0):0.0,P83Speci:0.0):0.0,P83Cucu2:0.0):0.00119,((P83Spec3:0.0,P83Spec4:0.00131):0.0,P83Spec5:0.0):0.00131):0.0,SMBZZ520:0.01603):0.0,SMHZZ367:0.01282):0.0,SMHZZ368:0.00962):0.0012,AeuFurca:0.00419):0.00357,((((((((VrlAlbo2:0.0,VrlAlboa:0.0):0.0,(VrlAlbo3:0.00178,VrlAlbo5:0.0):0.00119):0.0,VrlDahl2:0.02808):0.0,VrlAlbo4:0.0):0.0,VrlAlbo6:0.00178):0.0,VrlDahl3:0.00178):0.0,VrlLongi:0.0):0.0,VrlDahl4:0.00119):0.00357):0.00298,VtlColle:0.00896):6.0E-4,AeuBrunn:0.0095):0.06153,(((GZ4Infu2:0.0,GZ4Infus:0.0):0.0,GZ4Infu3:6.2E-4):0.00249,GZ4Dimor:6.3E-4):0.00311):0.00242,GZ3Laeen:0.00299):0.00238):0.0,Co5Cocco:6.0E-4):0.0,Co5Higgi:0.0):0.0,Co5Spec3:0.00192):0.00238,((((((((((Co5Musae:0.0,GoaCing2:6.0E-4):0.0,Co5Musa2:0.0):0.0,GoaCing4:0.0):0.0,(Co5Spec2:0.0,GoaCing5:0.0):0.00119):0.0,Co5Gloeo:0.0):0.0,Co5Fraga:0.00358):0.00476,(Co5Gloe2:0.00601,Co5Gloe3:0.00186):0.00361):0.01314,Co5Speci:0.01544):0.00481,(Co5Trun2:0.0,Co5Trun3:0.0):0.00119):0.00238,(GoaLind2:0.0,GoaLinde:0.0):0.00478):0.00119):0.0,Co5Trifo:0.0):0.0,((Re8Clav2:0.0,Re8Clava:0.0):0.00754,KylPerua:0.00358):0.00659):0.00595):0.00657):0.00715,((((((((((((((AeuSpeci:0.00358,HK3Kilie:0.0):0.0,HK3Bactr:6.0E-4):0.0,HK3Kili2:6.0E-4):0.0,(CfAcremo:0.0,HK3Stric:0.0):0.0012):0.0,AeuSpec4:0.00583):0.0,PaySpec7:6.5E-4):0.00119,AeuImpli:0.00357):0.00119,HK3SZeae:0.00775):0.0012,HK3Bacil:0.00537):0.0,AeuSpec5:0.00536):0.00596,HK3Stri2:0.00893):0.0,SMHZZZ10:0.0):0.01077,(((AeuBreve:5.9E-4,AeuRadia:0.0):0.00475,AeuGamsi:0.0012):0.02736,AeuCurvu:0.03034):0.00792):0.01378,((((JcgAdar2:0.0,JcgAdarc:6.1E-4):0.00487,Ky100279:0.06803):0.00245,T62Ambis:0.02331):0.00124,(T62Radi2:0.00836,T62Radia:0.00775):0.01798):0.0234):0.00422):0.0012,(NecCucu2:0.0,NecCucur:0.00194):0.01549):0.00718,GXWPotam:0.03139):0.00242,((((((((((((Ld4Marin:0.00427,Ld4Thala:0.00378):0.00183,Ld4Crass:0.00238):0.0185,LulSpec3:0.02319):0.01329,(((LulGran2:0.00717,LulGrand:0.00477):0.00239,LulGran3:6.1E-4):0.02858,LulSpec8:0.00859):0.05953):0.00548,(LulCras2:0.00238,LulCrass:0.00119):0.03929):0.00785,(((B5FMarin:0.0,Ld4Obtus:6.0E-4):0.0,Ld4Obtu2:0.0):0.00119,Ld4Obtu3:0.01587):0.02998):0.00966,(((((LulFuci2:5.9E-4,LulSpec4:0.00119):0.00119,LulSpec9:6.0E-4):0.0,LlwUnis4:0.02139):0.0024,(LulSpec2:0.0,LulwoCf2:6.0E-4):0.01785):0.00539,(((LulFucic:0.0,LulSpec5:0.0):0.00714,LulSpec6:0.00417):0.00119,LulSpeci:0.00655):0.00418):0.01075):0.0018,((((LlwSpec2:0.0,LlwSpeci:0.0):0.00889,(LulSpec7:0.0,LulwoCf0:0.0):0.00595):0.00119,Hg3Irrit:0.02897):0.00181,((LlwUnis2:0.0,LlwUnise:5.9E-4):0.00119,LlwUnis3:0.0):0.00833):0.00955):0.00837,((LulLign3:0.01587,LulLigno:0.00119):0.0,LulLign2:0.0):0.02855):0.00361,ObmSpect:0.01411):0.0,Ky100158:0.04444):0.0036,(FPAMicro:0.00238,KssEllip:0.0018):0.07088):0.01463):0.0072,(((((((((((((((((((Pm0Spec3:6.0E-4,Pm0oMali:6.0E-4):0.0,Pm0Speci:5.9E-4):0.0,DrhEres0:0.0):0.0,(MznNapel:0.00541,MznSpeci:0.00484):0.00121):0.00238,Pm0Amygd:0.0):0.0,Pm0Amyg2:0.0):0.0,((DrhPhase:0.0,FM3Macro:0.00296):0.0013,Pm0Spec2:5.9E-4):0.0):0.0,Pm0Amyg3:0.0):0.0,(DrhSpec2:0.00424,DrhSpeci:0.00182):0.02061):0.0,Ed8Speci:0.00245):0.00357,(BQPBrun2:7.4E-4,BQPBrunn:0.00294):0.02937):0.0024,(((L58Niveu:0.0,VaeSalic:0.00244):0.0,L58Perso:0.0):0.00241,VlaAmbie:0.00127):0.01026):0.00119,((((((((((((((DJOCube2:0.0,II0Havan:6.0E-4):0.0012,Ed8Gyro2:6.0E-4):0.0,DJNRadic:0.0):0.0,DJNPara2:0.0):0.0048,Ed8Gyros:6.0E-4):0.00119,DJOCuben:0.0):0.0,DJPCitri:0.0):0.0,DJOHodge:0.0):0.0,DJOInopi:0.00105):0.0,DJOAustr:0.0):0.0,DJOSyzyg:0.0):0.0,DJOAust2:0.0):0.0,DJOSyzy2:0.0):0.0,DJOAust3:0.0):0.00357):0.00179,((((((((((((((B9KConi2:0.0,B9KConig:0.0):0.0,B9KConi3:0.0):0.0,B9KConi4:0.0):0.0,B9KConi5:0.0):0.0,B9KConi6:0.0):0.0,B9KConi7:0.0):0.0,B9KConi8:0.0):0.0,B9KConi9:0.0):0.0,B9KCon10:0.0):0.0,B9KCon11:0.0):0.0,B9KCon12:0.0):0.0,B9KCon13:0.0):0.00119,((((DJLErrab:0.0,Pg2Eupho:0.0):0.00495,Gn0Gnomo:0.00286):0.00372,(OpgClav2:0.0,OpgClavi:0.0):0.0):0.00238,DJQHypod:0.0):0.00595):0.00119,(((DJMStil2:0.0,DJMStilb:0.0):0.01309,DJMMAlni:0.00121):0.00239,DJMMargi:0.0):0.00952):0.00835):0.00537,DJNParas:0.00371):0.02029,((((((((((((((((((Pa6Rubr2:8.6E-4,Pa6Rubri:8.6E-4):0.0,TogMinim:0.0):0.0,Pa6Angus:0.0):0.0,TogMini2:0.00122):0.0,TogMini3:6.0E-4):0.00119,(((((Pa6Paras:0.0,Pa6Tardi:0.0):0.0,Pa6Sphin:0.00122):0.0,Pa6Grise:0.0):0.0,Pa6Austr:0.0):0.0,Pa6Aust2:0.0):0.00121):0.0,Pa6Vitic:0.0):0.0,Pa6Theob:0.0):0.0,Pa6Palli:0.0):0.0,Pa6Fuscu:0.0):0.0,TogGrise:0.0):0.00119,TogNovae:0.0):0.0,TogFraxi:0.0):0.0,Pa6Pruni:0.0):0.0,Pa6Prun2:0.0):0.0,TogAfric:0.0):0.00951,((((C7VAfric:0.0,C7VPulch:6.1E-4):0.0,C7VAfri2:0.0):0.00848,JttPruni:0.00242):0.00365,(T50Acer2:0.0,T50Acero:0.00244):0.01954):0.02255):0.0012,(C7URepen:0.00488,C7URicha:0.0):0.02321):0.00599):0.00959,(((((((Ky100239:0.0,Ky100240:0.0):0.0,Ky100241:0.0):0.01356,(A15Austr:0.00426,GXVAustr:6.2E-4):0.00244):0.00122,((Ll3Cirrh:0.01142,RmhDelic:0.01505):0.0067,(Pp5Amer2:0.0,Pp5Amero:6.0E-4):0.02045):0.00726):0.00302,((Pi9Curva:0.0,Pi9Dimor:0.0):0.00856,Td6Vesti:0.00725):0.00239):0.00239,(L38Coron:0.01921,SMBZZ100:0.00965):0.00842):0.00421,(((((((MgpOryz3:0.0,MgpOryza:0.0):0.00119,MgpGrise:0.0):0.0,MgpOryz2:0.0):0.01069,(Gu8Medul:0.00246,Gu8Speci:0.00251):0.00494):0.00478,OprLepto:0.03929):0.01213,(C7YLamp2:0.0,C7YLampa:0.0):0.0048):0.00179,Pd4Falca:0.02708):0.01145):0.0012):0.00299,((((((((((((((((((RafQuer2:0.0,RafQuer3:0.0059):0.00148,RafQuerc:0.0):0.0,RafQuer4:0.0):0.0,RafQuer5:0.0):0.00295,(((RafMont2:0.0,RafMonte:0.0):0.0,RafMont3:0.0):0.00297,RafSulph:0.00377):0.00297):0.0,RafSpeci:0.0):0.0,RafSpec2:0.0):0.0,RafSpec3:0.0):0.01304,((PumSpec3:0.0,PumSpeci:0.0):0.0,GsmDavi4:0.002):0.00951):0.00299,((GrpSpec4:0.0,GsmCrass:0.0018):0.00119,I09Speci:5.9E-4):0.00178):0.00119,(((((((GsmClavi:7.2E-4,GsmEurop:0.00894):0.0,GsmClav2:5.9E-4):0.00119,GsmClav3:5.9E-4):0.0,GsmSerpe:0.00223):0.0,GsmPicea:0.0):0.0,HWAMinut:0.0):0.00119,GsmPice2:0.00178):0.00297):6.0E-4,(((((((((GsmCucul:0.00536,PumErube:0.01249):0.0012,(PumFragr:0.0,PumSpec4:5.9E-4):0.0):0.00119,GrpAlbum:0.00298):0.0,GsmCucu2:0.0):0.0,GsmDavid:5.9E-4):0.0,GsmDavi3:0.0):0.00238,OpmBrevi:6.0E-4):0.00119,GsmDavi2:5.9E-4):0.00357,(((OpmAinoa:0.00714,OpmAoshi:0.00643):0.0,GsmPeni2:0.0):0.0,GsmPeni3:0.0012):0.01189):0.00179):6.0E-4,(RafAmbro:0.00157,RafCanad:0.0112):0.00599):0.00179,(FgsPurpu:0.00257,FgsRenif:0.00257):8.6E-4):0.00537,OpmCrenu:0.006):0.00298,((((((((((OpmBico2:0.0,OpmBicol:0.00714):0.00119,OpmArbor:0.0):0.00119,GsmPenic:0.00476):0.00119,((OpmPili2:0.0,OpmPili3:0.0):0.00119,OpmPilif:0.0):0.00119):5.9E-4,((OpmFlocc:0.00119,OpmQuerc:0.00241):0.00595,OpmIps00:0.00594):0.0):0.0,(OpmTorul:0.0,OpmUlmi0:0.0012):0.0012):0.00119,(OpmQuer2:0.0,OpmRetus:0.00301):0.0012):5.9E-4,(OpmMinu2:0.0,OpmMinus:6.0E-4):0.00356):0.0119,OpmArauc:0.0045):0.00418,((OpmSten2:0.0012,OpmSteno:0.0):0.0012,IIYSchen:0.0):0.00361):6.0E-4):0.00119,((OpmRecta:0.00502,PumSpec2:0.00254):0.0,(OpmSpec2:0.0,OpmSpeci:0.0):0.00238):0.00832):0.00179,(((((((((((((((((((((((HWAMinim:6.0E-4,HWAParva:0.0):0.0,HWAMinu2:0.00181):0.0,HWAMinu3:5.9E-4):0.0,HWAMini2:0.0):0.0,HWAMini3:0.0018):0.0,HWAMini4:0.0):0.0,HWAMinu6:5.9E-4):0.0,HWAMinu7:5.9E-4):0.0,HWAMinu9:5.9E-4):0.00119,HWARollh:6.0E-4):0.0,HWAMinu5:0.0):0.0,HWAMinu8:5.9E-4):0.0,HWARoll2:0.00475):0.0,HWAMin10:0.0):0.00119,((HWAColli:5.9E-4,HWARanac:0.0):0.00119,HWABrevi:0.0):0.00238):0.0,HWAMinu4:0.0):0.00119,HWASpeci:0.0):0.0,HWASpec2:0.0):0.0,HWAManit:0.00722):0.0,HWASpec3:0.0):0.00238,(HWAConce:0.00541,HWAPalli:0.00297):0.00357):0.00417,OpmLongi:0.00776):0.00478,(RafArxii:0.01449,RafScoly:0.02754):0.01546):0.0054):0.02146):6.0E-4,(((((((((((((((((((((((((((((CmuGlob8:0.00119,CmuGlob9:0.00178):0.0,CmuGlob2:5.9E-4):0.0,CmuGlobo:0.00297):0.0,CmuGlob3:5.9E-4):0.0,CmuGlob4:0.00119):0.0,((((H14Grise:0.00244,Tc4Asper:0.0):0.0,Tc4Aspe2:6.1E-4):0.0,CmuSpec3:0.00183):0.00121,Tc4Aspe3:0.0):0.00121):0.0,CmuGlob5:0.0):0.0,CmuGlob6:0.0):0.0,CmuGlob7:0.00121):0.0,CmuSpec4:0.0):0.0,(CmuElat2:0.0,CmuElatu:6.9E-4):0.0012):0.0,(CmuGlo11:0.0012,CmuGlo12:6.0E-4):0.0):0.00119,CmuSpec2:0.00121):0.00119,CmuSpeci:0.00183):0.00119,((H14Spec2:0.00182,H14Spec3:6.0E-4):0.00121,H14Fusco:0.00488):0.00242):0.00238,(CmuSpec5:0.00419,CmuTherm:0.00653):0.00478):0.0,TivTerre:0.00415):0.0,CmuGlo10:0.00887):0.00239,Md0Mycet:0.0):0.0,Md0Speci:5.9E-4):0.00238,CQ1Therm:0.00238):0.00357,L57Ovina:0.00485):0.0,D6XBomba:0.00662):0.00298,((((((NspCra18:0.0,NspSitop:0.0):0.0,NspCra19:0.0):0.0,NspCra20:0.0):0.00119,NspCra21:5.9E-4):0.01783,((SrrFimic:0.0,SrrMacr2:5.9E-4):0.0,SrrFimi2:5.9E-4):0.00713):0.00897,(((CQ2Anse2:0.00172,CQ2Anser:0.00416):0.0,CQ2Anse3:0.0):0.0,CQ2Anse4:0.00119):0.0309):6.0E-4):0.01132,((IPZStell:0.02985,P03Grami:0.01624):0.00365,Lu7Curvu:0.00594):0.01013):0.0012,(((((((KioRamif:0.00119,KioSpiss:0.00357):0.00358,KioSpis2:5.9E-4):0.00357,(Ky100164:0.0,Ky100165:0.0):0.02963):0.00357,(((IfnCupul:0.00537,IfnSpeci:0.01627):0.01161,BM1Cilia:0.00822):0.00802,KioSpeci:0.01275):0.01655):0.0024,KioIvori:0.01368):0.0018,BM1Curvi:0.00789):0.02921,(((D6ZMicr2:0.0021,D6ZMicro:0.00239):0.00119,D6ZUstul:0.00534):0.00238,Ky100275:0.00372):0.00239):0.00301):0.01135,(((((Ce6Sulfu:0.0,TfnInfla:0.00218):0.0,TfnInfl2:6.0E-4):0.01426,(Ce6Foveo:5.9E-4,Pi9Obova:0.0):0.0):0.00119,Pi9Obov2:0.00178):0.00595,((AbePoly2:0.0,AbePolyp:0.0):0.03444,(Me4Juddi:0.0317,Me4Niess:0.01676):0.05803):0.00853):0.00419):0.0012,LyrMuta2:0.0054):6.0E-4,(((((((((((AQKVelut:0.0,LyrLigni:0.0):0.0,(LyrHoffm:5.9E-4,LyrSpeci:0.00119):0.00119):0.0,AQKVelu3:0.0):0.0,AQKVelu4:0.0):0.0,AQKVelu5:0.0):0.0,AQKVelu6:0.0):0.00119,(AQKLigni:0.0,LyrMutab:0.0):0.0):0.0,AQKLign2:5.9E-4):0.0,(AQKAfric:6.0E-4,AQKVelu2:0.00122):0.00121):0.0,(AQKPrun2:0.0,AQKPruni:0.0):0.00121):0.00119,AQKMalac:0.00356):0.00357):0.01189):0.00836):0.00359,(((((((((((((((((((((((((((((((((((((((((((AhuSacc2:0.0,AhuSacc4:0.0):0.0,AhuPhae8:0.0):0.00239,AhuPha12:0.00299):0.0012,AhuPhae5:6.0E-4):0.00239,((AhuSacch:0.0,AhuSeren:0.0):0.0,AhuPhae4:0.0):0.0):0.0,AhuSere3:0.0):0.0,AhuPhae9:0.0):0.0,AhuPha11:0.0):0.0,AhuPha13:0.0):0.00478,AhuMedit:0.0):0.0,AhuHispa:0.0):0.0,AisMont3:0.0):0.0,AisMont4:0.0):0.0,AhuMarii:0.0):0.0,AhuMari2:0.0):0.0,AisMont7:0.0):0.00239,AhuMari3:0.00478):0.0,AisMon11:6.6E-4):0.00239,AhuPhaeo:0.0):0.0,AhuPhae3:0.0):0.01075,AhuSere2:0.0):0.0,AisMonta:0.0):0.0,AhuAureu:0.0):0.0,AhuEupho:0.0):0.0,AisMont2:0.0):0.0,AhuSacc3:0.0):0.0,AhuPhae2:0.0):0.0,AhuAure2:0.0):0.0,AhuAure3:0.0):0.0,AhuSpeci:0.0):0.0,AisMont5:0.0):0.0,AhuArund:0.0):0.0,AisMont6:0.0):0.0,AhuPhae6:0.0):0.0,AhuPhae7:0.0):0.0,AisMont8:0.0):0.0,AhuSpec2:0.0):0.0,AhuPha10:0.0):0.0,AisMont9:0.00239):0.0,AisMon10:0.0):0.01314,((((AhuJapo2:0.0,AhuJapon:0.0):0.0,AhuJapo3:0.0):0.00239,AhuPucci:0.0):0.0,Ph9Scirp:0.0):0.00956):0.00782,((((((((((((((((((((Pe4Macu2:0.0,Pe4Macul:0.0):0.0,Pe4Speci:0.00238):0.0,Pe4Guepi:0.00178):0.0,A3PRhodo:0.0):0.0,P16Spec2:0.00178):0.00119,P16Speci:0.0):0.0,P16Hanse:5.9E-4):0.0,Mn1Camel:0.0):0.0,Sm1Speci:0.0):0.0,Pe4Micro:5.9E-4):0.0,Pe4Jeste:0.00238):0.0,A3PThuja:0.0):0.0,Mn1Speci:6.0E-4):0.0,Pe4Spec3:6.2E-4):0.0,Pe4Spec4:0.00159):0.00475,(((((Sr6Cardi:0.0,Sr6Unico:5.9E-4):0.00119,TucAngus:5.9E-4):0.00119,Sr6Spec2:0.0):0.0,Di4Fusce:0.0):0.00119,Sr6Speci:0.00238):0.00238):0.0,A43Trice:0.00238):0.00119,Pe4Spec2:0.00363):0.00714,AhuUrtic:0.00418):0.00716,HponBuxi:0.01022):0.00359):6.0E-4,(((((((((((((((((XlrSpec3:0.00241,XlrSpec7:0.0):0.0,XlrSpec8:0.0):0.00241,XlrSpec5:0.00842):0.0,XlrSpec6:6.0E-4):0.00481,XlrSpec4:0.00301):0.0,XlrAcuta:0.00238):0.0,XlrSpe10:0.0):0.00238,((((XlrPolym:0.00358,XlrSpeci:0.01435):0.00781,GnnTermi:0.00535):6.0E-4,XlrAngul:0.00893):0.00239,P88Punct:0.00241):6.0E-4):0.0,(XlrCarpo:0.00301,XlrHypox:0.00181):0.00241):0.00952,(((((MudAlbu2:0.0,MudAlbus:0.0):0.0,MudAlbu3:0.0):0.0,MudSpeci:0.00897):0.0,MudSpec2:0.0):0.00119,MudVitig:0.00774):0.02385):0.00479,BmlOxyac:0.00481):0.00358,A6QGrami:0.01984):0.0018,(((Ob3Dryop:0.00822,XlrSpec9:0.00421):0.00241,BsxNummu:0.00656):0.00779,FXJAustr:0.01751):6.0E-4):0.00238,(DJBToros:0.01119,Kt100006:0.0099):0.00312):0.00119,(((((SurRugi2:0.0,SurRugis:0.0):0.0107,DiyOliva:0.00119):0.00119,AotGuame:0.00119):0.0,AotChart:5.9E-4):0.0,AotLusit:0.0):0.01069):0.00179,((((HpxFrag2:0.00119,HpxFragi:0.00178):0.00119,(HpxHaema:0.00654,HpxSubmo:0.00297):0.00477):0.0,DdaFissa:0.00312):0.00119,HpxVoges:0.01335):0.00119):0.00119,((((((D71Disci:0.0033,Ey7pLata:6.0E-4):0.00119,D71Stigm:6.0E-4):0.0,FXQSpeci:0.00179):0.00357,FXKAmpel:0.00716):0.00418,FXISpeci:0.00119):0.00595,(((Mc4Nival:0.0,MghNival:0.00301):0.00361,Mc4Bolle:0.0):0.0,SMBZZZ42:0.0):0.0012):0.00179):0.00535):0.01072):0.01494,F5FAlneu:0.02056):0.0,SMBZZZ40:0.0):0.006,((SMBZZ360:0.00318,SMHZZ216:0.01911):0.01288,SMBZZ364:0.01274):0.00322):6.0E-4,(SMBZZ365:0.03503,SMBZZ366:0.01274):0.00976):0.00721,(((A2LGuian:0.00771,A2LSpruc:0.00327):0.02738,(EneHelvo:0.05167,IooSpeci:0.04882):0.00503):0.00723,(((NbgSpec2:0.0,NbgSpec3:0.00152):0.0,NbgSpeci:0.0):0.01055,NbgPremn:0.00655):0.0609):0.00609):0.0):6.0E-4,(((((((DgpDecol:0.00124,DgpLeuco:0.00442):0.00372,(RceBoerg:0.00202,RceFucif:0.00321):0.00386):0.0031,Lc7Abiet:0.01713):0.00936,(BQKMollu:0.01826,RcgCreta:0.01514):0.00512):0.00873,OapDolom:0.05503):0.00191,SMBZZ105:0.03514):0.00382,(Bh1Monil:0.03548,GK7Lange:0.02445):0.04122):0.00243):6.0E-4,Ky100283:0.05051):0.0024,SMBZZ487:0.01923):6.0E-4,(((((((((((((((((((((((((((((((CidSp187:0.00181,CidTrypo:0.00663):0.00121,PihMexi4:0.00477):0.00179,((PihMexi2:6.0E-4,PihMexic:6.0E-4):0.00119,PihMexi3:0.0):0.0):6.0E-4,CidSp196:0.00919):0.00659,CidCongl:6.0E-4):0.0,(CidAase2:6.0E-4,CidAaser:0.0):0.00358):0.0,CidInse4:6.0E-4):0.00477,(((((CidDendr:6.0E-4,PihSpe27:0.00421):0.00239,CidNaeod:0.00119):0.00119,CidDidde:0.00179):0.0,CidTenui:0.00536):0.00477,((((PihNakaz:0.00119,PihPhilo:0.00298):0.00477,PihNaka2:0.0):0.00595,CidSp197:0.0104):0.00718,CidSp200:0.01197):0.00359):0.00298):0.00179,((((((((CidCeram:0.0,CidGorga:6.0E-4):0.0,CidMicha:6.0E-4):0.0024,CidAmphi:0.0012):0.0,CidEndom:6.0E-4):0.0,CidLesse:0.0012):0.0108,CidSpec7:0.01033):0.00603,CidBlatt:0.00482):0.00843,((PihScoly:0.00239,PihSpe18:6.0E-4):0.0,PihScol2:0.0):0.02026):0.0024):6.0E-4,(CidAtlan:0.00298,CidAtmos:0.00357):0.00835):0.00418,(((((CidMemb2:0.0,CidMemb3:0.0):0.0,(CidOliv2:0.0,CidOliva:0.0):0.01188):0.00715,CidFried:0.00298):0.00119,CidMembr:0.0):0.00238,CidBuine:0.00297):0.00715):0.00179,(PihTria2:0.00731,PihTrian:5.9E-4):0.00655):0.00238,((((CidTemn3:0.0,CidTemno:0.0):0.0,CidSp191:0.0012):0.00179,CidTemn2:0.0018):0.0,CidSinol:0.00478):0.0018):0.01609,CidAscal:0.01195):0.0072,CidMulti:0.00535):0.00418,(((((((((((((((((((((CidRalun:0.0,CidSchat:0.0):0.0,CidBolet:0.0):0.00119,CidLaure:0.0):0.0,CidSpe20:0.0):0.0,CidSpe36:0.0):0.0,CidSpe66:0.0):0.0,CidSp109:0.00119):0.0,(CidSp113:6.0E-4,CidSp126:0.0):0.00239):0.0,CidSp125:0.0):0.0,CidSp133:0.0):0.0,CidSp143:0.00179):0.00119,CidZeyla:0.0):0.00237,CidOleop:5.9E-4):0.0,CidSpe29:0.0):0.0,CidSpe30:0.0):0.0,CidSpe58:6.0E-4):0.0,CidZeyl5:0.0):0.0,CidOleo2:0.0):0.00119,((CidPalmy:0.01435,CidSoph2:6.0E-4):0.00481,CidSophi:0.0):0.00476):0.0,((((((((((CidSpe42:6.0E-4,CidSpe97:0.0):0.0,CidSp144:0.0):0.00119,CidSpe79:0.0):0.0,CidSpe96:0.00119):0.0,CidSpe99:0.00119):0.0,CidSp152:6.0E-4):0.00239,((CidSpe67:0.0,CidSpe93:0.0):0.0,CidSp135:0.0):0.00119):0.00598,CidQuerc:0.00178):0.00238,CidNatal:5.9E-4):0.00119,CidFragi:0.00356):0.00476):5.9E-4,(((((CidBeech:0.00119,CidSanta:5.9E-4):0.00178,CidSant2:0.00178):0.00119,CidZeyl2:0.0):0.00119,((CidSpec4:0.0,CidZeyl3:0.0):0.00356,CidZeyl4:6.2E-4):0.00475):0.0,CidSpe16:0.00299):0.00238):0.00238):0.00476,((((((((((((((((((((((((((((((((CidCarp3:0.0,MrzGuil6:0.00303):0.0,MrzCari2:0.0):0.00121,MrzGuil4:0.00178):0.0,MrzCarib:6.1E-4):0.00119,(MrzGuil2:0.00534,MrzGuill:0.00238):0.0):0.0,MrzGuil5:0.0):0.0,Bi1Chris:6.2E-4):0.0,CidCarp4:6.0E-4):0.0,MrzGuil7:0.0):0.0,MrzCari3:0.0):0.0,MrzCari4:6.0E-4):0.0,CidAthen:6.0E-4):0.0,DebHans6:5.9E-4):0.0,CidSmith:0.0):0.0,(CidSmit2:6.0E-4,MrzGui14:5.9E-4):0.00119):0.0,CidAthe2:0.0):0.0,CidAthe3:0.0):0.0,CidElate:0.00597):0.0,MrzCari5:0.0):0.00119,(CidSp161:0.01573,DebHan12:0.00119):0.0):0.00238,(CidSp162:0.0,CidSp166:0.0):0.00477):0.0,((((MrzGui10:0.00298,MrzGui12:0.00536):0.00119,MrzGuil9:0.00417):0.00537,(CidSp164:0.00595,MrzGui13:6.0E-4):0.00119):0.00536,MrzGui11:0.00178):0.00179):0.0,PihSpec6:0.0038):0.0,MrzGui15:0.0):0.0,MrzGui16:0.0):0.0,CidSp201:0.00121):0.0,MrzGui17:0.00726):0.0,MrzGui18:0.0):0.0,CidAthe4:0.0):0.00119,MrzGuil8:0.01947):0.0024,CidCarpo:0.0):0.0,MrzGuil3:0.0):0.0):0.0,CidCarp2:0.0):0.00237,(ShwOcci2:0.00297,ShwOccid:0.00119):0.00714):0.00119,(((((((((((((((((((((((DebHans4:0.0,DebHans5:0.0):0.00119,DebSpeci:0.0):0.0,DebHan11:0.0):0.0,DebHan15:0.0):0.0,(DebHan17:0.0,DebSpec4:0.00785):0.0024):0.0,DebHan18:6.0E-4):0.0,DebSpec3:0.0):0.0,DebHan20:0.00238):0.00119,DebHan21:0.00416):0.00119,((((CidGluco:0.0095,CidPsych:0.00119):0.00119,DebHanse:5.9E-4):0.00119,DebFabry:5.9E-4):0.00119,DebHans3:5.9E-4):5.9E-4):0.0,DebHans9:0.0):0.0,DebHan19:5.9E-4):0.0,CidFerme:0.00356):0.0,((((DebFabr2:0.0,DebProso:0.0):0.0,(DebHans2:5.9E-4,DebNepal:0.00297):0.00119):0.0,DebCoude:5.9E-4):0.00238,DebMaram:0.00297):0.00119):0.0,(DebHans7:0.00202,DebHans8:0.00202):0.0027):0.0,DebHan10:6.1E-4):0.0,CidSpe18:6.0E-4):0.0,CidSp108:0.0):0.0,CidSp151:6.0E-4):0.0,DebHan13:0.00178):0.00119,DebHan14:0.00357):0.0,DebHan16:0.0):0.00119,(((((((((((CidSpe72:6.0E-4,ShwCapr2:0.00179):0.00356,ShwPoly2:0.00119):0.00238,ShwPolym:0.0):0.00238,ShwCapri:0.00119):0.00119,ShwPseud:0.00238):0.0,ShwVanr2:0.0):0.00119,ShwVanri:0.0):0.00475,ShwYamad:0.00119):0.00594,DebUdeni:0.00119):0.00119,DebRober:0.00238):0.00119,(CidSp124:0.00119,CidSp149:0.0):0.00358):0.00238):0.00119):0.00238,(((((((((MzmFari2:0.00237,MzmFari3:6.0E-4):0.0,MzmFari4:0.0):0.0,MzmFari5:0.00265):0.0,MzmFari6:0.0):0.0,MzmFari7:0.0):0.0,MzmFari8:0.0):0.0,MzmFari9:7.0E-4):0.01187,MzmFarin:0.0):0.00595,((DebSpec2:0.00415,ShwEtche:0.00119):0.00832,DebMycop:0.00119):0.00357):0.0):0.0,((((((((((PihNamna:0.00358,PihSpe17:0.0):0.0,PihSpe19:0.0):0.0,PihSpe20:0.0):0.0,PihSpe21:0.0):0.0,PihSpe22:0.0):0.0,PihSpe23:0.0):0.0,PihSpe26:0.0):0.0,CidGosin:0.0):0.00596,((SffSpar2:0.0,SffSpart:0.00239):0.0,SffSpar3:0.0):0.00596):0.02509,((((CidSp116:0.00239,PiyHaplo:0.00595):0.00238,PiyCasti:0.00475):0.00119,PiyMediu:0.00594):0.00119,(PiyCarso:0.00416,PiyMelis:0.0095):0.00239):0.00594):0.00299):0.0,((((((((((((((((((((((((((((((((((((((((((((((((((((CidTrop2:6.7E-4,CidTropi:0.0):0.0,CidTrop3:0.0):0.0,CidTrop4:6.0E-4):0.0,CidTrop5:0.0):0.0,CidSp160:0.0):0.0,(CidSp163:0.003,CidSp165:0.003):0.0012):0.0,CidSp167:0.00866):0.0,((CidTro35:0.0,CidTrop6:0.0):0.0,CidTro37:0.0):0.0024):0.0,CidTrop7:0.0):0.0,CidTrop8:0.0):0.0,CidTrop9:0.0):0.0,CidTro10:0.0):0.0,CidTro11:0.0):0.0,CidTro12:0.0):0.0,CidTro13:0.0):0.0,CidTro14:6.0E-4):0.0,CidTro15:0.0):0.0,CidTro16:0.0):0.0,CidTro17:0.0):0.0,CidTro18:0.0):0.0,CidTro19:0.0):0.0,CidTro20:0.0):0.0,CidTro21:0.0):0.0,CidTro22:0.0):0.0,CidTro23:6.1E-4):0.0,CidTro24:6.0E-4):0.0,CidTro25:0.0):0.0,CidTro26:0.0):0.0,CidTro27:0.0):0.0,CidTro28:6.0E-4):0.0,CidTro29:0.0):0.0,CidTro30:0.0):0.0,CidTro31:0.0):0.0,CidTro32:0.0):0.0,CidTro33:6.2E-4):0.0,CidSp168:6.9E-4):0.0,CidTro34:0.0012):0.0,CidTro36:6.0E-4):0.0012,CidSojae:0.0012):6.0E-4,(((((((((((((CidAlbi2:0.00359,CidAlbic:0.0):0.0,CidAlbi7:6.1E-4):0.0012,(CidAlbi3:0.0,CidAlbi4:0.0):0.0012):0.0,CidAlb14:0.0):0.0,CidAlb15:0.0):0.00239,(((CidAlbi8:0.0,CidAlbi9:0.0):0.0,CidAlb16:0.0):0.0012,CidAlbi5:0.0024):0.0084):0.0,CidAlbi6:0.0):0.0,CidAlb13:0.0):0.00239,CidDubli:0.0):0.0,CidDubl2:0.0066):0.0036,(((CidMalt2:0.0,CidMalt3:0.0):0.0,CidMalt4:0.0):0.0,(CidMalt5:0.0,CidMalto:0.0):0.02768):0.00602):0.0012,((((CidBuena:0.0,CidSpe56:0.0012):0.0,CidSpe77:6.0E-4):0.0,CidBuen2:0.0):0.00241,CidGigan:0.0012):0.00121):0.0024,((((((CidVisw2:0.0,CidViswa:6.0E-4):0.0,CidFrijo:0.0):0.0,CidTetri:0.0012):0.0,CidFrij2:0.0):0.0,CidVisw3:0.0):0.0,CidAquae:0.0):0.0):0.0):0.0,(CidLabi2:0.0,CidLabid:0.0):0.0):0.0,(CidNeerl:0.0,CidaCf00:0.0):0.0012):0.00479,CidParap:6.0E-4):0.0036,(((((((LodElon2:0.0,LodElon3:0.00239):0.0012,LodElong:6.0E-4):0.0,LodElon4:6.0E-4):0.0,LodElon5:6.0E-4):0.0,LodSpeci:0.0012):0.0,LodElon6:0.0):0.0,LodElon7:0.003):0.01438):0.0,((((((((((((CidPara4:6.0E-4,CidPara5:0.0):0.0,CidPara9:6.1E-4):0.0,CidPar12:6.6E-4):0.0,CidPar14:0.0):0.0012,CidPara3:0.0012):0.0,CidPara6:0.0):0.0,CidPara8:0.0):0.0,CidPar11:0.0):0.0012,CidPara2:0.0024):0.0012,CidOrtho:6.0E-4):0.0,((CidPar10:6.0E-4,CidPara7:0.0):0.0,CidPar16:0.0):0.0012):0.0,CidOrth2:0.0):0.0024):0.0036,((CidCoryd:0.0,CidSp190:0.00121):0.00724,CidChaul:0.00181):0.00121):6.0E-4,(CidBohi2:0.0,CidBohie:0.0):0.00362):0.0,SMBZZZ99:0.0):0.0036,(((((((((CidPalm3:0.01013,CidSp215:0.0):0.0,CidPalm4:0.0):0.0,CidPalm5:5.9E-4):0.00238,(CidFluv2:6.0E-4,CidSp211:5.9E-4):0.00119):0.00119,CidPalm2:0.0):0.00238,CidPalmi:0.0):0.00119,CidFluvi:5.9E-4):0.00475,(CidGlaeb:0.00178,CidSaito:0.00178):0.00238):0.00119,(((((CidGlae2:0.0,CidGlae3:0.0):0.00358,CidSp192:0.0042):0.0024,CidSait2:6.0E-4):0.0,CidPseu8:6.0E-4):6.0E-4,CidPseu3:0.00238):0.00119):0.00832):6.0E-4,(((((((((((((SffStip2:0.0,SffStip3:0.0):0.0,SffStip4:0.0):0.0,(SffSti11:0.0,SffStipi:0.0):0.00477):0.0,CidSpe11:0.0):0.0,PihSpec4:0.0):0.0,CidSpe12:0.0):0.0,SffStip5:0.0):0.0,SffStip6:0.0):0.0,SffStip7:0.0):0.00119,((SffSego2:0.0,SffSegob:0.00357):0.0,SffSpeci:0.00239):0.00119):0.0,SffStip9:6.3E-4):0.0,SffSti10:0.0):0.00238,((((((((((((CidLigno:0.0,CidSheha:0.0):0.0,CidInse3:0.0):0.0,CidLign5:0.0):0.0,CidSheh4:0.0):0.00357,CidLign3:0.0):0.0,CidSheh2:0.0):0.0,CidSp217:0.0):0.0,CidInse5:0.0):0.0,CidSp218:0.0):0.0,CidSheh3:0.0):0.0,SffStip8:0.0):0.0,CidaCf03:0.00458):0.00357):0.00595):0.00119,((((((((((((((((((((((((((CidSpe14:6.0E-4,CidSpe51:0.0):0.0,CidGatun:0.0012):0.0,CidBarro:0.0):0.0012,CidaStri:0.003):0.0012,CidAglyp:0.0018):0.003,((CidaAtb2:0.0,CidaAtbi:0.0):0.0,CidaAtb3:0.0):0.0):0.0084,CidLycop:0.0012):0.00241,CidLyco2:0.0012):0.0012,CidPallo:0.0):0.0,CidPana4:6.0E-4):0.0,CidTrito:6.0E-4):0.0,CidPana6:0.0):0.0,CidPall2:0.0):0.0,CidPall3:0.0):0.0,CidPall4:0.0):0.0,CidPana5:6.0E-4):0.0,CidTrit3:0.0):0.0012,CidPall5:0.0):0.0,CidTrit2:0.0):0.0096,CidKrui2:0.0):0.0,CidCrete:0.0024):0.0,CidKrui3:0.0):0.0,CidKrui4:0.0):0.0072,CidKruis:0.00179):0.01375,((CidAustr:6.0E-4,CidaSake:6.0E-4):0.00119,CidSp212:0.00239):0.00836):0.00781,((((((((CidCoip2:0.0,CidCoip3:0.0):0.0,CidCoip4:0.0):0.00718,(CidLign4:6.0E-4,CidLigni:0.01492):0.0132):0.00658,CidSp216:0.00478):0.00119,(CidErga2:0.0,CidErga3:0.0):0.0):0.00238,CidSp195:0.0049):0.01431,CidCoipo:0.01131):0.0048,CidErgat:0.00655):0.00953):6.0E-4):0.00179,(((((CidLyxo2:0.0,CidLyxo3:0.0):0.00239,CidLyxos:0.00178):0.00178,CidSp213:0.00833):0.00299,CidInsec:0.01546):0.0012,(((SsaPass2:0.0012,SsaPassa:6.0E-4):0.00179,CidJeffr:0.00658):0.00358,CidaAlai:0.02161):0.0012):0.00239):0.00359):0.00417,((((((CidSpe21:0.0,CidSpe27:0.0):0.0,CidCyli2:0.0):0.0012,(CidSpe48:0.0,CidSpe68:6.0E-4):0.00958):0.0054,CidCylin:0.00715):0.02929,(BbjInos2:6.0E-4,BbjInosi:0.00178):0.0249):0.01085,(CidChil2:0.00543,CidChile:0.00357):0.01133):0.0036):0.01013,(((((CiyMatr2:0.0,CiyMatri:0.0):0.0,(CiyMatr3:0.00238,CiyMatr4:5.9E-4):0.00356):0.0,CiyMatr5:0.0):0.0,CiyMatr6:0.0):0.00355,((CiySiam3:0.0,CiySiame:0.0):0.0,CiySiam2:0.0):0.00592):0.0202):0.0048,(((((((((((((((((((((((((((((((((((((((CidSpe57:0.0,PihSpec2:0.0):0.0,CidSp105:0.0):0.0,WckAno14:0.0):0.0,WckAno16:0.0):0.0,WckAno19:0.0):0.00119,WckAnoma:0.00238):0.0,WckAnom2:0.00238):0.0,WckAnom3:0.0):0.0,WckAnom4:0.0):0.0,WckAnom5:0.0):0.0,WckAnom6:0.0):0.0,KlvMarx2:0.00204):0.0,WckAnom7:0.0):0.0,WckAnom8:6.0E-4):0.0,WckAnom9:0.0):0.0,WckAno10:0.00357):0.0,WckAno11:0.0):0.0,CidSp134:0.0018):0.0,KlvMarx5:6.0E-4):0.0,WckAno21:0.0):0.0,WckAno12:0.00243):0.0,WckAno13:0.0):0.0,WckAno17:0.0041):0.0,WckAno15:0.00124):0.0,(KlvMarx6:0.0,KlvMarx7:0.0258):0.01362):0.0,WckAno20:0.0):0.00239,PihSpe24:0.00421):0.00299,(((((((((WckEdap2:6.0E-4,WckEdaph:0.0):0.0,WckEdap3:0.0):0.0,(CidSilv5:0.0,CidSilvi:0.00238):0.00238):0.0,WckEdap4:0.00476):0.0,PihSpe25:0.0):0.00238,(PihCife2:0.0,PihCifer:0.0):0.00241):0.0,PihCife3:6.0E-4):0.00238,PihLynfe:6.1E-4):0.00238,(WckSydo2:0.0,WckSydow:0.00243):0.00365):0.01549):6.0E-4,((PihSubp2:0.0,PihSubpe:0.0):0.0,WckAno18:0.00122):0.00476):0.00417,PihMyanm:0.00416):0.0,SMBZZ138:0.0):0.00119,PihSilvi:0.01655):0.00661,((((((((((((((((((((PihSpe28:0.0,PihSpe45:0.0):0.0,PihSpe29:0.0):0.0,PihSpe30:0.0):0.0,PihSpe31:0.0):0.0,PihSpe32:0.0):0.0,PihSpe33:0.0):0.0,PihSpe34:0.0):0.0,PihSpe35:0.0):0.0,PihSpe36:0.0):0.0,PihSpe37:0.0):0.0,PihSpe38:0.0):0.0,PihSpe39:0.0):0.0,PihSpe40:0.0):0.0,PihSpe41:0.0):0.0,PihSpe42:0.0):0.0,PihSpe43:0.0):0.0,PihSpe44:0.0):0.01551,(((CdeJadi3:6.1E-4,CdeJadin:0.00359):0.0,CdeJadi4:0.00972):0.00239,CdeJadi2:0.00378):0.00239):0.01317,((((CidSpe53:0.00538,CidSpe75:0.00299):0.00539,CdeRhoda:0.00732):0.02099,CdeMaclu:0.03049):0.00365,(CidFrey2:0.0,CidFreys:0.00119):0.04381):0.00602):0.00718,(((((CidSp175:0.0,CidSpe17:0.00121):0.04219,(CidaUlmi:0.01343,PihiAlni:0.01402):0.01292):0.00791,((CidQuer2:5.9E-4,CidQuer3:0.0):0.019,CidSp174:0.01465):0.00961):0.0054,(((CidSp173:6.1E-4,PihCanad:0.00953):0.0,PihCana2:0.00183):0.02438,PihBispo:0.01341):0.006):0.0024,(((((CidBert3:0.00249,CidBerth:0.0024):0.01621,CidDend2:0.00842):0.00302,CidDend3:0.00185):0.0084,PihDryad:0.02276):0.03631,(CidSola2:0.0,CidSolan:0.00179):0.07051):0.00926):0.00241):6.0E-4):0.00359,(((((((((((((((CidSp202:0.00238,CidSp203:6.0E-4):0.0,CidSp208:0.0):0.0,CidSp210:6.0E-4):0.01072,(CidSp177:0.00977,PihJapon:0.00881):0.00369):0.00419,CdePeter:0.0202):0.00362,CidMycet:0.00183):0.00119,(((CdeAmeri:0.00575,CidSpe39:0.0):0.0,CdeBimun:0.0):0.0,CdeAmer2:0.0):0.00359):0.0,(CidMyce2:0.0,CidMyce3:0.0):0.00359):0.00119,CidSpe43:6.0E-4):0.0,CidMarit:6.1E-4):0.00119,CidSp170:0.0):0.0,(CdeEupho:0.00183,CdeMeyer:6.3E-4):0.01465):0.00418,(((CdeMissi:0.00366,PihAmylo:0.00321):0.00367,CidSpec6:0.00365):0.00668,CdeFabia:0.00733):0.00611):0.00119,(CdeVeron:0.01774,PihEupho:0.01648):0.00247):0.00359,((CidPonde:0.00978,PihChamb:0.00796):0.03135,(WpsMuco2:6.0E-4,WpsMucos:0.0):0.02147):0.00302):0.00299):0.00239,(((PihHamp2:0.0,PihHamps:0.0):0.0,PihHamp3:0.0):0.0048,PihStras:0.00429):0.00541):0.00358,((CidOdin2:0.0,CidOdint:0.00179):0.01429,CidPeori:0.00915):0.0024):0.00238,(((((((((((((CdeSatu2:6.0E-4,CdeSatur:0.00719):0.0012,CdeMraki:0.0):0.0,CdeSatu3:0.0):0.0,CdeSubsu:0.0):0.0012,CdeMrak2:0.0):0.0,CdeSatu4:0.0):0.0,CdeSatu5:0.0):0.0,CdeSatu6:0.0):0.0,CdeSatu7:0.0):0.00119,((CidVart2:0.0,CidVarti:6.0E-4):0.0,CidSp199:0.0):0.00835):0.0012,((CdeMisum:0.00124,CidSp169:0.00123):0.00306,CidSp171:0.00612):0.0172):0.0036,WpsSpeci:0.00298):0.00598,(CdeLacha:0.00487,CidSp176:0.00426):0.01708):0.01257):0.0018,(((PihOnych:0.01036,PihSpe10:0.01312):0.01721,PihBovis:0.01624):0.00308,PihSpe11:0.01347):0.0098):0.01855,(((((((((((CidSp204:0.0,CidSp205:5.9E-4):0.0,(CidSp206:0.0,CidSp209:0.0):0.0):0.0,CidSp207:5.9E-4):0.01187,((CidIshi2:0.00301,CidIshiw:0.01855):0.00359,(CidPomic:0.0,CidSp188:0.0):0.0012):0.00238):0.00238,((CidAnat2:0.0,CidPopu2:6.0E-4):0.0,(CidAnato:0.00119,CidPopul:0.00595):0.01073):0.01013):0.00714,CidKaraw:0.00892):0.00358,NkzHolst:0.00535):0.0,((((CidKara2:0.00179,CidSpe26:6.0E-4):0.0,NkzHols2:0.0012):0.0,CidErno2:0.0):0.0,CidErnob:0.00297):0.00119):0.00238,((CidPelt2:0.0,CidPelta:0.00119):0.019,CidSpe65:0.00477):0.00478):0.00535,((CidWick3:0.0,CidWicke:0.0):0.00475,CidWick2:0.0):0.02375):0.02269,(((P31Tann3:0.0,P31Tanno:0.0):0.0095,P31Tann2:0.0012):0.0095,(PihTolet:0.0,PihXylos:0.0):0.01324):0.00298):0.00359):0.00299):0.00477,(((((((((((((((((((((((((((((((((OgaParap:0.0,OgaPolym:0.0):0.0,PihSpe12:0.0):0.0,PihSpe16:0.0):0.0,OgaPara2:0.0):0.0,OgaPoly2:0.0):0.0,OgaAngus:0.0):0.0,OgaPara3:0.0):0.0,OgaPoly3:0.0):0.0,OgaPoly4:0.0):0.0012,CidSp132:0.00482):0.0,OgaSiame:0.0):0.0036,OgaTherm:0.0):0.0,OgaNakho:0.0):0.0012,((((PihDorog:0.00242,PihKodam:0.00121):0.00243,CidXylot:0.0012):0.0,OgaChonb:0.0024):0.0012,(OgaMinu2:0.0,OgaMinut:6.1E-4):0.00242):0.0018):0.0012,PihPhil2:0.00244):0.00781,((((CidMari2:6.5E-4,CidMaris:0.00239):0.00239,CidMari3:6.1E-4):0.00358,((CidSp183:6.0E-4,CidSpec8:0.0):0.00121,PihTreha:6.0E-4):0.00242):0.00119,PihFinla:0.00366):0.00836):0.00479,OgaZsolt:6.0E-4):0.00119,((CidMeth2:0.00239,CidNemod:0.00239):0.00359,PihSpe13:0.0):0.0):0.0,CidSpe41:0.0):0.0,OgatPini:0.0):0.0,OgaGluco:0.0):0.0,OgaHenri:0.0):0.0,PihSpe14:0.00183):0.00119,CidNemo2:0.00182):0.00239,((CidaPin2:0.00121,CidaPini:0.00299):0.02749,CidSp131:0.01508):0.00544):0.0,((((((((PihTreh2:6.1E-4,WpsSalic:6.1E-4):0.0,OgaCecid:0.00122):0.0,WpsSali2:0.0):0.00238,PihMeth3:6.0E-4):0.00179,(PihMeth2:0.0012,PihMetha:6.0E-4):0.00239):0.00955,(CidPign2:6.1E-4,CidPigna:0.00179):0.00955):0.0036,(OgaNitra:0.00425,PihPilis:0.00182):0.00122):6.0E-4,((CidPicea:6.1E-4,CidSp181:0.0):0.00726,(CidSono2:0.00121,CidSonor:0.00478):0.01613):0.0024):0.00119):0.00119,(((((CidKashi:0.00539,CidPseu4:0.0):0.0,CidVande:6.0E-4):0.01799,(EWDCicat:0.00303,EWDMonos:0.0):0.03031):0.00182,((((EWDAmbro:6.1E-4,EWDPlaty:6.1E-4):0.00121,EWDPhile:0.0):0.00121,EWDSpeci:0.00243):0.0097,PihAngop:0.03273):0.00616):0.01025,((CidLlan2:0.0,CidLlanq:0.00179):0.00119,CidSpe74:6.0E-4):0.01313):0.01141):6.0E-4,((((CidArabi:6.1E-4,CidSpe69:6.0E-4):0.01081,CidSpe31:0.0042):6.0E-4,CidOval2:0.00121):0.0018,CidOvali:0.00958):0.02158):0.00902,(((((CidBoidi:6.0E-4,CidOoite:0.0024):0.0,CidBoid2:0.0012):0.00241,CidSpe46:0.00181):0.0,CidBoid3:0.0):0.0192,CidSp115:0.01929):0.00484):0.0018,(((CidCari2:0.0,CidCario:0.00359):0.00478,PihMethy:0.00182):0.0221,PihNagan:0.01754):0.00544):0.0,((((((((CidNitr2:0.0,CidNitra:0.0012):0.00119,(CidSpe44:6.0E-4,PihRamen:0.0):0.006):0.00179,CidSp185:0.00365):0.00119,CidSuzuk:0.00726):6.0E-4,((CidNana2:0.0,CidSp180:0.00121):0.00848,(CidSp178:0.0,CidSp182:0.0):0.01696):0.00793):0.01618,CidSp179:0.02686):0.00364,(CidMeth4:0.00122,CidMetha:0.0018):0.01916):0.00542,(((CidCellu:6.0E-4,CidMeth3:6.0E-4):0.00119,CidSucci:6.0E-4):0.00298,CidSucc2:0.00121):0.03936):0.00181):0.01378,(((KrsCaps2:0.00598,KrsCaps3:0.00121):0.00419,(KrsCapsu:0.02282,KrsMolis:0.00182):0.01449):0.00482,CidSp219:0.01422):0.05119):0.00244,((CidHunga:0.0012,CidSp184:0.00182):0.04339,CidCidri:0.01688):0.00184):0.00419):6.0E-4,(((((((((((((((((((((((((((((((((((((((((((((((((((((((((((((((((((((((((((((((((((((((((((SahKudr3:0.0,SahMika4:0.0):0.00119,SahCer35:6.0E-4):0.0,SahMika5:0.0):0.0,SahKudr4:0.0):0.0,SahArbor:0.00142):0.00119,(SahCer26:0.0,SahCer29:0.0):0.00119):0.0,((SahCer22:0.0,SahCer52:0.0):0.0,SahCer50:0.0012):0.0):0.0,SahCer23:0.00119):0.0,(SahCer25:0.00119,SahCer92:0.0054):0.0):0.0,SahCer27:0.00639):0.0,(SahCer15:0.00898,SahCer24:6.0E-4):0.0):0.0,(((SahCer46:0.00238,SahCer49:5.9E-4):0.0,SahCer47:5.9E-4):0.0,SahCer48:0.00238):0.00119):0.0,((((((((SahCere2:0.0,SahCerev:0.00238):0.0,(SahCere3:0.00776,SahCere4:0.01666):0.0012):0.0,(SahBaya4:0.00298,SahSpec8:6.5E-4):0.0):0.0,SahCere5:0.0):0.0,(((SahCere6:0.00269,SahCere7:0.00338):0.00135,SahSpec5:0.00202):0.00202,SahCer10:0.00335):0.00134):0.0,((SahCer11:0.00202,SahCer12:0.00473):0.00135,(SahCere8:0.00473,SahCere9:0.00469):0.00201):0.00134):0.0,SahCer13:0.0):0.0,SahCer14:0.0):0.0):0.0,SahCer16:0.0):0.0,SahCer17:0.0):0.0,SahCer18:0.0):0.0,SahCer19:0.0):0.0,SahCer20:0.0):0.0,SahCer21:0.0):0.0,SahCer28:0.0):0.0,SahCer30:0.0):0.0,SahCer31:0.0):0.0,SahCer32:0.0):0.0,SahCer33:0.0):0.0,SahCer34:0.0):0.0,(((((((((SahKudri:0.0,SahMikat:0.0):0.0,SahMika2:0.0):0.0,SahKudr2:0.0):0.0,SahMika3:0.0):0.00119,SahBayan:0.00178):0.0,SahBaya2:0.0):0.0,SahBaya5:0.0):0.0,SahPast2:0.0):0.00119,SahParad:0.00699):0.00119):0.0,(((SahCer36:0.0,SahCer40:0.0):0.0,SahCer97:0.0):0.00119,SahCer94:0.0):0.01311):0.0,((SahCer41:0.0,SahCer42:0.00119):0.0,SahCer43:0.0):0.0):0.0,SahCer44:5.9E-4):0.0,SahCer45:0.00298):0.0,SahCer51:0.00241):0.0,SahPara2:0.0):0.0,SahCer53:0.0):0.0,SahCer54:0.0):0.0,SahCer55:0.0):0.0,SahCer56:0.0):0.0,SahCer57:0.0):0.0,SahCer58:0.0):0.0,SahCer59:0.0):0.0,SahCer60:0.0):0.0,SahCer61:0.0):0.0,SahCer62:0.0):0.0,SahCer63:0.0):0.0,SahCer64:0.0):0.0,SahCer65:0.0):0.0,SahCer66:0.0):0.0,SahCer67:0.0):0.0,((SahCer68:0.0,SahCer69:5.9E-4):0.0,SahCer93:0.00119):0.0):0.0,SahCer70:0.0):0.0,SahCer71:0.0):0.0,SahCer72:0.0):0.0,(SahCer73:0.0,SahCer74:0.0):0.00119):0.0,SahCer75:0.0):0.0,SahCer76:0.0):0.0,SahCer77:0.0):0.0,SahCer78:0.0):0.0,SahCer79:0.0):0.0,SahCer80:6.0E-4):0.0,SahSpec9:0.00246):0.0,SahSpe10:0.0):0.0,((SahBaya6:0.0,SahSpe11:0.0):0.0,SahPara3:0.0):0.00119):0.0,SahSpe12:0.0):0.0,SahCer81:0.0):0.0,SahCer82:0.0):0.0,SahCer83:0.0):0.0,SahCer84:0.0):0.0,SahCer85:0.0):0.0,SahCer86:0.0):0.0,SahCer87:0.0):0.0,SahCer88:0.0):0.0,SahCer89:0.0):0.0,SahCer90:0.0):0.0,SahCer91:0.00302):0.0,SahCer95:0.0):0.0,SahCer96:0.0):0.0,SahCer98:0.0):0.0,SahCer99:0.0):0.00119,SahCario:5.9E-4):0.0,SahCari2:0.0):0.0,SMBZZ119:0.0):0.00119,(((NmvCast2:0.0,NmvCaste:0.0):0.0,NmvCast3:0.0):0.0,NmvCast4:0.0):0.00119):0.0,((((((((((((((((((((SahTuri3:0.0,SahTuric:0.0):0.00119,SahSpec4:0.0):0.0,KazExigu:0.00805):0.0,SahCer37:0.0):0.0,SahCer38:0.0):0.0,SahCer39:0.0):0.0,KazBulde:0.0):0.0,KazWufon:0.0):0.0,KazWufo2:0.0):0.0,KazWufo3:0.0):0.0,KazWufo4:0.0):0.0,KazWufo5:0.0):0.0,KazWufo6:0.0):0.0,KazExig2:6.0E-4):0.0,(((KazBarn2:0.0,KazExig3:6.0E-4):0.0,KazExig4:0.0):0.0,KazExig5:6.0E-4):0.00357):0.00119,((CidHumi2:0.00119,CidHumil:5.9E-4):0.00238,CidHumi3:0.0):0.00357):6.0E-4,KazBarne:0.00119):0.00119,((((((((KazGamo2:6.0E-4,KazGamos:0.0):0.00238,KazZona2:0.00119):0.0,KazZonat:0.0):0.0,KazHelle:0.00178):0.00595,((KazRosi2:0.0,KazRosin:0.0):0.00357,KazPicea:6.0E-4):0.00476):0.0,((KlvHubei:5.9E-4,SahSpeci:0.0):0.00119,KazSpenc:0.0):0.00476):0.00357,SahKunas:0.0):0.0,SahKuna2:0.0):0.00119):0.00119,(KazAfri2:5.9E-4,KazAfric:5.9E-4):0.00952):0.00179,(KazViti2:0.0,KazVitic:5.9E-4):0.00714):0.00238):0.0,NksBacil:0.00535):0.0,(((((((((((((((TorFran2:0.0,TorSpeci:0.0):0.0,TorFran3:0.0):0.0,TorPreto:0.0):0.00119,((TorDelbr:5.9E-4,TorMalee:0.0):0.0,TorFranc:0.00339):0.0):0.0,TorDelb2:0.0):0.00119,TorDelb3:0.0):0.0,TorDelb4:0.0):0.0,TorDelb5:0.0):0.0,TorDelb6:0.00119):0.00119,TorGlobo:0.00119):0.0,ZgcMrak2:0.0):0.0,TorMicro:0.0):0.0,TorDelb7:0.0):0.0,TorDelb8:0.0):0.00476,(((((((VanPoly2:0.0,VanPolys:0.0):0.0,VanPoly3:0.0):0.0,VanPoly4:0.00238):0.00238,(KlvSpeci:0.00178,KlvYarro:0.00298):0.00417):0.00238,KlvSpec2:0.0):0.00476,(((CidSp139:0.0012,KazMarti:0.0):0.0,CidSp141:0.0018):0.0,KazMart2:0.0):0.00238):0.00357,((NmvDair2:0.0,NmvDaire:0.0):0.0,NmvDair4:0.0):0.00119):0.00357):0.0):0.0,KazIntes:0.00419):0.00417,((((((((((LhcTher2:0.0,LhcTherm:0.0):0.0,LhcTher3:0.0):0.0,LhcTher4:0.0012):0.0,LhcTher5:0.00238):0.00178,(((LhcWalt2:0.00238,LhcWalti:0.00238):0.0,LhcWalt3:0.00416):0.0,LhcWalt4:0.00178):0.00119):0.00476,((ZgcSpec4:0.0,ZgcSpec5:5.9E-4):0.00714,LhcSpeci:0.0):0.0):0.0,LhcSpec2:0.0):0.0,LhcSpec3:0.0):0.00119,((LhcFerme:5.9E-4,ZgcSpec2:0.0):0.00119,LhcCidri:0.0):0.00357):0.00119,(((LhcKluy2:0.00389,LhcKluyv:0.0):0.0,LhcKluy3:0.0):0.0,LhcKluy4:5.9E-4):0.00595):0.00238):6.0E-4,ZgcSpeci:0.00774):0.00119,((((((((((((((((((((((((((((((((((((((((((((AsyGoss2:0.0,AsyGossy:0.0):0.0,AsyGoss3:0.0):0.0,AsyGoss4:0.0):0.0,AsyGoss5:0.0):0.0,AsyGoss6:0.0):0.0,AsyGoss7:0.0):0.0,AsyGoss8:0.0):0.0,AsyGoss9:0.0):0.0,AsyGos10:0.0):0.0,AsyGos11:0.0):0.0,AsyGos12:0.0):0.0,AsyGos13:0.0):0.0,AsyGos14:0.0):0.0,AsyGos15:0.0):0.0,AsyGos16:0.0):0.0,AsyGos17:0.0):0.0,AsyGos18:0.0):0.0,AsyGos19:0.0):0.0,AsyGos20:0.0):0.0,AsyGos21:0.0):0.0,AsyGos22:0.0):0.0,AsyGos23:0.0):0.0,AsyGos24:0.0):0.0,AsyGos25:0.0):0.0,AsyGos26:0.0):0.0,AsyGos27:0.0):0.0,AsyGos28:0.0):0.0,AsyGos29:0.0):0.0,AsyGos30:0.0):0.0,AsyGos31:0.0):0.0,AsyGos32:0.0):0.0,AsyGos33:0.0):0.0,AsyGos34:0.0):0.0,AsyGos35:0.0):0.0,AsyGos36:0.0):0.0,EmhGossy:0.0):0.0,AsyGos37:0.0):0.0,AsyGos38:0.0):0.0,AsyGos39:0.0):0.0,((((EmhSine2:0.0,EmhSinec:0.0):0.0,EmhSine3:0.00238):0.01071,(EmhCory2:0.0,EmhCoryl:0.0):0.00476):6.0E-4,((EmhCymb2:0.0,EmhCymba:0.0):0.0,EmhCymb3:0.0):0.00952):0.00239):0.0,EmhGoss2:5.9E-4):0.00357,(EmhAshb2:0.0,EmhAshby:0.0):0.01667):0.01256,(((((((((((((((((((((KlvLact7:0.00239,KlvLacti:0.0):0.00239,KlvLact2:0.0):0.0,KlvLact3:0.0):0.0,KlvLact4:0.0):0.0,KlvLact5:5.9E-4):0.0,KlvLact6:0.0):0.0,KlvLact8:0.00358):0.0,KlvDobzh:0.00119):0.00238,(KlvWick2:0.0,KlvWicke:5.9E-4):0.00357):0.00119,KlvMarxi:0.00238):0.0,KlvMarx4:5.9E-4):0.0,KlvSpec3:0.0):0.0,KlvSpec4:0.0):0.0,KlvSpec5:0.0):0.0,KlvSpec6:0.0):0.0,KlvMarx8:6.0E-4):0.0,KlvMarx9:5.9E-4):0.00119,((((((KlvNonf2:0.0,KlvNonfe:0.0):0.0,KlvNonf3:0.0):0.0,KlvNonf4:0.0):0.0,KlvNonf5:0.0):0.0,KlvNonf6:0.0):0.00238,KlvAestu:0.00119):0.00535):0.0,KlvSpec7:0.0):0.0,KlvSpec8:0.0):0.00238,KlvMarx3:0.01272):0.01257):0.00961,(((((((((((((KazTell2:0.0,KazTellu:0.0):0.00119,KazTell6:0.0):0.00119,(KazTell3:0.0,KazTell8:0.0):0.00119):0.0,KazTel10:0.00178):0.0,(((KazTell4:0.0,KazTell9:0.0):0.0,KazTel11:0.0):0.00356,KazTell5:0.00476):0.00119):0.00119,KazTell7:0.00178):0.0321,KazAquat:0.00178):0.0018,(KazSiam2:0.0,KazSiame:0.0):0.00238):0.00595,((((((((((NmvDair3:5.9E-4,SahSpec6:5.9E-4):0.0,KazServ3:5.9E-4):0.0,KazServa:0.0):0.0,KazServ2:0.00119):0.0,KazServ4:0.0):0.0,KazServ5:0.0):0.0,KazAerob:0.0):0.0,KazServ6:6.0E-4):0.00475,KazUnisp:5.9E-4):0.0,KazUnis2:6.1E-4):0.00713):0.00715,(((((KazHumat:0.0,SahTuri2:0.0):0.00119,SahYakus:5.9E-4):0.00475,KazTrans:5.9E-4):6.0E-4,(KazTran2:0.0,KazTran3:0.0):0.00238):0.01189,KazTaian:0.01246):0.00239):0.00239,SahSpec2:0.00415):0.00119,(KlvSinen:0.00238,SahNagan:0.00178):0.00238):0.00951,((((((((((((((TpsNans2:0.0,TpsNanse:6.0E-4):0.0,TpsNans3:6.0E-4):0.0,(TpsArbo2:6.0E-4,TpsArbor:0.0):0.00238):0.00477,TpsNamna:0.0):0.0,TpsSpeci:0.0):0.0,TpsSpec2:0.0):0.0,TpsNamn2:0.0):0.00357,TpsPhaf2:0.0):0.0,TpsPhaff:0.0):0.0,TpsPhaf3:0.00357):0.00119,(TpsIrio2:0.00179,TpsIriom:0.0):0.00238):0.03337,KlvBlatt:0.0369):0.02076,((((((((((((CidNiva2:0.0,CidNivar:0.0):0.0,CidNiva3:0.0):0.01923,CidEdaph:0.0):0.0,(NksDelp2:0.0,NksDelph:0.0):0.00357):0.00119,CidGlabr:0.00298):0.0,CidGlab2:0.0):0.0,CidGlab3:0.0):0.0,CidGlab5:0.0):0.0,CidGlab6:0.00119):0.0,CidGlab7:0.0):0.0,CidGlab8:0.00178):0.00119,CidGlab4:0.0):0.00952):0.0024,((ZgcSpec3:0.0,ZtlFlore:0.00119):0.00238,ZgcMraki:0.00119):0.00357):0.00179):6.0E-4):0.0):0.00298,((((((((((((((((ZgcRou10:0.00178,ZgcRoux4:0.00178):0.0,ZgcRoux5:6.0E-4):0.0,ZgcRou11:0.0):0.00119,((ZgcRoux2:0.0,ZgcRouxi:0.0):0.0,ZgcRoux3:0.01406):0.0):0.0,ZgcRoux7:0.0):0.0,ZgcRoux9:0.00119):0.0,ZgcRou14:0.0):0.0,ZgcRou15:0.0):0.0,ZgcRou16:0.0):0.0,ZgcRou17:0.00178):0.00119,ZgcRou18:5.9E-4):0.0,(((((((ZgcSpec6:0.0,ZgcSpec7:0.0):0.0,ZgcSpec8:0.0):0.0,(ZgcMell2:0.0,ZgcMelli:0.0):0.00119):0.00238,ZgcRoux8:0.0):0.00119,ZgcRou12:0.0):0.00119,ZgcRoux6:0.0):0.0,ZgcRou13:0.0):0.00119):0.00357,(((ZgcLent2:6.1E-4,ZgcLentu:0.0):0.00119,ZgcKombu:5.9E-4):5.9E-4,(ZgcBaili:5.9E-4,ZgcBispo:5.9E-4):0.00119):0.00357):0.00774,(CidCast2:0.00119,CidCaste:0.00179):0.01429):6.0E-4,((ZgcSpe10:0.0,ZgcSpec9:0.0):0.0,ZgcSpe11:0.0):0.03589):0.00841,(S72Ludw2:0.00179,S72Ludwi:0.0):0.02739):0.00481):0.00239,(((((((((Hn1Uvar2:0.0,Hn1Uvar4:0.0):0.01556,Hn1Uvaru:0.0):0.0,Hn1Uvar3:0.0024):0.0,Hn1Uvar5:0.0018):0.00359,Hn1Guill:0.0):0.0,CidSpe47:0.0):0.0,CidSp140:0.00181):0.01676,((CidSp189:0.0,KloLindn:0.0):0.00239,Hn1Valby:0.0):0.00718):0.05241,((Hn1Osmop:0.0,Hn1Vinea:6.0E-4):0.00358,Hn1Occid:0.00596):0.02573):0.01642):0.01564,(((((((((((SayFibu2:5.9E-4,SayFibul:0.00237):0.0,SayFibu5:5.9E-4):0.0,SayFibu6:0.00119):0.0,SayFibu3:0.0):0.0,SayFibu4:0.00335):0.01779,(SayCapsu:0.00297,SayMalan:0.0):0.00595):6.0E-4,(SayCaps2:0.0,SayCaps3:0.00178):0.00949):0.00298,((CidAmapa:0.00119,SayCrata:0.00178):0.01304,SaycVini:0.01955):0.0018):0.00179,(((CidSpe84:0.0024,SaySelen:0.0):0.00119,CidSpe52:0.0):0.00119,CidSp186:0.0):0.03579):0.0018,((F19Schoe:5.9E-4,SayJavan:0.00357):0.00178,F19Ferme:0.00119):0.01903):0.0048,((SayMicr2:0.0,SayMicro:6.0E-4):0.00478,SaySynna:0.00538):0.02759):0.02896):0.00606):0.00659,((((((((((((((((((((((((PihMemb2:0.00545,PihMembr:0.0):0.0,CidInco2:0.00129):0.0,PihMemb3:6.0E-4):0.0,PihSpec8:0.0):0.0,PihMemb5:6.1E-4):0.00121,PihMemb7:0.00121):0.0,PihMemb8:0.0):0.0,PihMem10:6.2E-4):0.0,PihMem11:0.0):0.0,PihMem12:0.0):0.00121,((((((((CidSpe28:0.00243,PihMansh:0.0):0.0,PihMans2:0.0):0.0,PihMemb4:0.0):0.0,PihMans3:0.0):0.0,PihMemb9:0.0):0.0,PihSpe50:0.0):0.0,PihSpe53:6.2E-4):0.00362,(PihSpec7:6.0E-4,PihSpeci:0.0):0.0):0.00121):0.00242,CidSp154:0.00425):0.0,(((((CidCalif:0.0,PihSpe47:6.2E-4):0.00121,CidSpe86:0.00364):0.00121,(CidSpe59:0.00304,PihSpec9:0.00121):6.1E-4):0.00605,CidThaim:0.00726):6.1E-4,(((CidEtha2:0.0,CidEthan:0.00484):0.0,CidEtha3:0.00367):0.00242,PihDeser:0.0):0.00242):0.00302):0.00605,(PihJaro2:0.00302,PihJaroo:0.0):0.00847):0.00121,((((IstScut4:0.0,IstSpec2:0.0):0.00605,IstSpeci:0.00242):0.0,(IstScut3:0.0,IstScutu:0.00181):0.00121):0.00484,(CidRugo3:0.0,CidRugop:0.00121):0.00484):0.01212):0.00121,((((((((((((((((PihKudr2:0.0,PihKudr7:0.0):0.00484,PihKudri:0.00303):0.0,PihNorv2:0.0):0.0,PihKudr5:0.00242):0.0,PihKudr6:0.0):0.0,PihKudr8:0.00364):0.0,PihKudr9:0.0):0.0,PihKud10:0.0):0.0,PihKud11:0.00244):0.0,PihKud12:6.0E-4):0.00121,PihKud13:6.0E-4):0.00363,(PihKudr3:0.00206,PihKudr4:0.00886):0.00126):0.0,SMBZZ132:0.0):0.00243,(((CidInco3:0.0,CidIncon:0.00181):0.0,(IstScut2:0.00303,PihCacto:0.0):0.00242):0.00242,((PihNorv3:0.0,PihNorve:0.00121):0.00602,PihPseud:0.00302):0.00121):0.0266):0.00305,IstSpec3:0.00605):0.00424,((((CidPseu2:0.00181,CidPseu5:0.00344):0.0,PihSpec5:0.0):0.0,CidPseu7:0.0):0.0,PihSpe46:0.0):0.00483):0.0):0.00121,(((((((((CidSpe63:0.0,PihFerm2:0.00363):0.0,(PihKluy2:0.00182,PihKluyv:0.00242):0.00121):0.0,PihKluy3:0.0):0.0,PihSpe48:0.0):0.00242,PihBarke:0.00181):6.0E-4,PihHeedi:0.00181):0.00121,PihNaka3:6.0E-4):0.00302,PihNakas:0.00665):0.01576,((PihOcci2:0.0,PihOccid:0.00242):0.0,PihSpe49:0.0):0.00725):0.00122):0.00121,((((IstHanoi:0.0,PihSporo:6.1E-4):0.0,IstHano2:0.0):0.0,IstHano3:0.0):0.0,IstHano4:0.0):0.01211):0.00486,(((((PihFerm3:0.0,PihFerme:0.00484):0.0,PihFerm4:0.0):0.0,PihSpe51:0.0):0.00121,PihSpec3:0.00246):0.0,PihMemb6:0.00487):0.02423):0.00488,((IstTerri:0.00242,PihSpe52:0.00124):0.00121,IstTerr2:6.0E-4):0.03505):0.019,(((((((((((((((SatHagle:0.0,SatZaru2:0.00183):0.00122,SatDisp2:0.00183):0.00611,SatDispo:0.00305):0.00244,SatZarue:0.00244):0.011,SatBesse:0.0):0.0,SatAhear:0.0):0.00244,SatSaito:0.00427):0.00734,SatBess2:0.0):0.0,SatAhea2:0.0):0.00365,SatSait2:0.00183):0.01159,(CidSp118:0.03158,SatMendo:0.02013):0.01807):0.00863,(CidDive2:0.0,CidDiver:0.00183):0.0061):0.0147,(CidSilv3:0.00427,CidSilv4:6.1E-4):0.08733):0.06966,CidAsiat:0.05289):0.02788,(CidAbies:0.00787,CidSp137:0.01406):0.03477):0.04545):0.00869,(((KrvDelft:6.1E-4,KrvPseud:0.0):0.0,KrvFluxu:0.0):0.0012,CidaVini:0.00482):0.04276):0.04301,(((((((((((DpdCapi2:0.0,DpdCapi3:0.0):0.00131,(DpdSpici:0.0,GtrClava:6.5E-4):0.00523):0.00131,DpdCapit:0.00458):0.02812,(DpdAmbro:0.0,DpdOvete:0.0):0.03008):0.00333,(((DpdMagnu:0.00916,GtrFragr:0.00131):0.00262,DpdTetra:0.00393):0.01836,CidSpe78:0.01516):0.00926):0.20007,((((PhfTher3:0.0,PhfTherm:0.00247):0.0,PhfTher2:0.0):0.02598,CidaOrba:0.0334):0.00692,((PhfAnti2:6.3E-4,PhfAntil:0.00124):0.0186,(PhfOpun2:0.00682,PhfOpunt:0.0062):0.01059):0.00751):0.15119):0.02371,((((((((KmgPast3:0.0,KmgPhaff:0.0):0.0,KmgPast5:0.0):0.0,((KmgPast7:0.0,KmgPast8:0.0):0.0,KmgPast6:0.0):0.0):0.0,KmgPast9:0.0):0.0,KmgPast4:0.0):0.0,(KmgPseu2:0.0,KmgPseud:0.0):0.00272):0.00136,KmgPast2:0.04156):0.00276,KmgPasto:0.01767):0.13452):0.01648,((((((((((YarLipo3:0.00256,YarLipo4:0.00192):0.00128,YarLipol:0.00256):0.01534,YarLipo7:0.0):0.0,(YarLipo2:0.0,YarLipo9:0.0):0.0):0.0,YarLipo5:6.5E-4):0.0,YarLipo6:0.00191):0.0,YarSpec2:0.0):0.0,YarLipo8:0.00128):0.01274,(((YarSpec3:0.0,YarSpec5:0.0013):0.0,YarSpec4:0.01442):0.00131,(CidOslon:0.00457,CidSp214:0.00131):0.07197):0.00718):0.04621,YarSpeci:0.03228):0.0712):0.04088,((((((((((((CidPota2:0.0,CidPotac:0.0):0.0,CidPota5:0.00125):0.0,CidPota6:0.0):0.0,CidPota7:0.0):0.00374,CidPota3:0.0):0.0,CidPota4:0.0):0.0,CidPota8:0.0):0.02121,CidSpenc:0.0187):0.00505,(((CidGrope:0.05514,CidVacci:0.02625):0.00451,CidStigm:0.01987):0.00378,CidaApis:0.01813):0.00441):0.09134,CidGeoch:0.01791):0.06626,(((((((CidLacti:0.04385,CidStell:0.03233):0.01748,CidFlori:0.02559):0.01608,SmrSpeci:0.01336):0.00122,(CidEtch2:7.1E-4,CidEtche:0.0):0.03937):0.01106,CidApico:0.02909):0.03955,SmrBombi:0.01936):0.00554,CidBombi:0.02663):0.04049):0.01834,((((((((WicDome2:0.006,WicDomer:0.01079):0.05462,CidGalac:0.05024):0.01676,CidSorbo:0.02037):0.00792,(CidSp128:0.01082,CidSpe71:0.00962):0.02061):0.00425,CidSpand:0.04327):0.00245,((CidSpe35:0.0,CidSpe54:0.0):0.01442,CidSp157:0.01022):0.02971):0.00425,CidSpe85:0.03721):0.00548,((((((CidPar13:0.00241,CidPar15:0.00182):0.00241,(CidSp158:0.00421,CidSpec5:0.00261):0.0):0.0012,CidParar:0.04902):0.01046,CidSp159:0.01479):0.07732,CidSp121:0.04403):0.05301,WicSpeci:0.09037):0.01899):0.05574):0.02993):0.01228,(CidInse2:0.082,CidSpec9:0.07319):0.0487):0.02229,((((((((((DekBrux2:0.0,DekBrux3:0.00122):0.0,DekBrux4:0.0):0.0,DekBrux6:0.0):0.0,DekBrux7:0.0):0.00119,DekBruxe:0.0):0.0,DekBrux5:0.00358):0.00119,(((((DekAnom2:0.0,DekAnom5:0.0):0.00119,DekAnoma:0.0):0.0,DekAnom3:0.0):0.0,DekAnom4:0.0):0.0,DekAnom6:0.0):0.0):0.01254,(EF6Cust2:0.0012,EF6Custe:0.00181):0.07405):0.00551,(EF6Naard:0.02381,EF6Nanus:0.02282):0.0097):0.01687,CidSilva:0.06199):0.00618):0.00186):0.01115,((((((((((((((((CidAkaba:0.00543,CidBlat2:0.00122):0.00121,CidDosse:6.1E-4):0.00604,((CidInter:0.0,CidPseud:6.0E-4):0.01208,CidSpe70:0.00729):0.00547):0.00304,(CidCitri:0.01815,CidSpe13:0.01509):0.00428):0.00546,MtkAgave:0.02714):0.0049,CidTorre:0.03093):0.00429,((CidOrego:0.00544,CidSpe49:0.00791):0.01215,CidTsuch:0.02421):0.00429):0.00243,((CidHaemu:0.00482,CidSp112:0.00545):0.00966,(CidSp156:0.00491,CidSpe10:0.00664):0.01757):0.02127):0.00795,(((((((CidAlb10:0.0,CidAlb11:0.0):0.0,CidAlb12:0.0):0.00498,((CvsLusi2:0.00242,CvsLusit:0.00364):0.0,CvsLusi3:0.0):0.0):0.0,CvsLusi4:0.0):0.0,(CvsLusi5:0.0,CvsLusi6:0.0):0.00364):0.01335,((CidFruc2:0.00303,CidFruct:0.00848):0.00365,CidSp148:6.1E-4):0.01393):0.00672,CidBrome:0.04694):0.01056):0.0055,(((((((((MtkAustr:0.00606,MtkBicu2:0.00485):0.00122,MtkBicus:0.0):0.0,MtkBicu3:0.0):0.0,MtkBicu4:0.00366):0.00545,MtkKriss:0.01271):0.00122,MtkZobel:0.00788):0.00486,(((CidAgres:0.00424,MtkNocti:0.00122):0.0,CidAgre2:0.00971):0.0,CidSp155:0.0):0.01333):0.00305,((((CidRance:0.00124,MtkReuk3:0.00124):0.00743,CidChrys:0.01524):0.0209,((MtkReuka:0.00666,MtkSpeci:0.00606):0.0073,MtkGrues:0.02432):0.03437):0.00681,(((MtkChrys:6.1E-4,MtkPulc2:0.0):0.00122,MtkPulch:0.01585):0.00367,(CidPicac:0.00122,CidPimen:6.1E-4):0.00305):0.02986):0.00553):0.01159,MtkReuk2:0.01818):0.0802):0.00373,CidMelib:0.02778):0.00368,((((((((((((((((MtkBore2:0.0,MtkBorea:0.0):0.00125,MtkSpec3:0.0):0.00125,MtkConti:0.0):0.0,CidIpomo:0.0):0.0,MtkCont2:0.0):0.0,CidIpom2:0.0):0.0,MtkSanta:6.3E-4):0.00188,MtkCerra:0.00188):0.00125,MtkSpec2:0.00125):0.00251,MtkLochh:6.3E-4):0.0,MtkLoch2:0.0):0.00251,(((((MtkHawa2:0.0,MtkHawai:0.0):0.0,MtkHamak:0.0):0.0,((MtkKamak:0.0,MtkSpec4:0.0):0.00125,MtkSpec5:0.00188):0.00251):0.0,MtkHama2:0.0):0.0,MtkMauin:0.0):0.00376):0.02761,MtkColoc:0.01884):0.0629,MtkAberd:0.04507):0.02264,((((((((((((((((((MtkSpe15:0.0,MtkSpec6:0.0):0.0,MtkSpec7:6.3E-4):0.0,MtkSpec8:0.0):0.0,MtkSpec9:0.00188):0.0,MtkSpe10:0.00314):0.0,MtkSpe11:6.3E-4):0.0,MtkSpe12:0.0):0.0,MtkSpe13:0.0044):0.0,MtkSpe14:0.0):0.0,MtkSpe16:6.3E-4):0.0,MtkSpe17:0.0):0.0,MtkSpe18:0.0):0.0,MtkSpe19:0.0):0.0,MtkSpe20:0.0):0.0,MtkSpe21:0.0):0.0,MtkSpe22:0.0):0.0,MtkSpe23:0.0):0.00251,SMBZZZ59:0.0098):0.02011):0.03042,CidUbatu:0.05173):0.00881):0.0037,CidMogii:0.04529):0.03575,(((((((((((((((((KodOhme2:0.00925,KodSpeci:0.00122):0.00123,KodOhme3:6.1E-4):0.0,KodOhme4:0.0):0.0,KodOhme5:0.0):0.0,KodOhme6:0.00123):0.0,KodOhme7:0.0):0.0,KodOhme8:0.0):0.0,KodOhme9:0.0):0.0,KodOhm10:0.0):0.0,KodOhm11:0.0):0.00122,KodOhmer:0.0):0.0171,((((EdmScop3:0.0,EdmScopu:0.0):0.00982,(KodLaet2:0.00123,KodLaeti:6.1E-4):0.01473):0.0,CidSp138:0.0):0.00368,CidPlute:0.00246):0.00123):0.0043,CidSpe25:0.00123):6.1E-4,CidSp110:0.01416):0.00984,CidFungi:0.0061):6.1E-4,(CidFukaz:0.01096,CidSagam:0.00671):0.00123):0.02019,((CidArcan:0.0049,CidDerod:0.00368):0.02336,(CidMesen:0.00852,CidSueci:0.0177):0.00245):0.02638):0.03953):0.01123,((((CidRugo2:0.00492,CidRugo4:0.00122):0.01163,CidRugos:0.03421):0.02606,CidSp198:0.04576):0.0437,(CidSp145:6.2E-4,CidSpe95:0.00426):0.07062):0.05605):0.00993,(((((((((((((((((((((((((CidAnnel:0.0,CidMaxii:0.0):0.0,CidAnne2:0.0):0.0,CidAnne3:0.0):0.0,CidTalia:6.1E-4):0.0,CidAnne4:6.1E-4):0.0,CidAnne5:0.0):0.0,CidAnne6:0.0):0.0,CidAnne7:0.0):0.0,CidAnne8:0.00434):0.00243,(((CidPruni:0.00302,CidXylop:0.00363):0.00968,CidCaryi:0.00787):0.00122,CidSpe64:0.00606):0.0):0.00243,((((CidBrib2:0.0,CidBribr:6.1E-4):0.0,CidBrib3:0.0):0.0,CidBrib4:0.0):0.00606,CidAtaka:0.00363):0.00304):0.0,CidTanz2:0.0):0.0,CidAmbro:0.0):0.0,CidAmbr2:0.0):0.0,((((((((((CidSpe22:0.0,CidSpe32:0.0):0.0,CidGuaym:0.0):0.0,CidGuay2:0.0):0.0,CidGuay3:0.0):0.0,CidBokat:0.0):0.0,CidBoka2:0.0):0.0,CidBoka3:0.0):0.0,CidBoka4:0.0):0.0,CidBoka5:0.0):0.0,CidBoka6:0.0):0.00847):0.0,CidAmbr3:0.0):0.0,CidAmbr4:0.0):0.00121,CidPanam:0.0):0.0,CidPana2:0.0):0.0,CidPana3:0.0):0.00363,((((((CidEmbe2:0.0,CidEmber:0.0):0.00242,CidTerra:0.00363):0.0,CidWouna:6.1E-4):0.00121,CidYucho:0.0):0.00121,((CidChic2:0.0,CidChick:0.0):0.0,CidChic3:0.0):0.00121):0.00363,CidKunor:0.00303):0.00121):0.0,CidSpe34:0.01089):0.0,(((((((((((CidChoc2:0.0,CidChoct:0.0):0.0,CidChoc3:0.0):0.0,CidChoc4:0.0):0.0,CidChoc5:0.0):0.0,CidChoc6:6.2E-4):0.00121,CidPyral:0.01148):0.00304,CidBoli4:0.00431):0.00121,CidBolit:0.0):0.0,CidBoli2:0.0):0.0,CidBoli3:6.1E-4):0.00968,CidCanbe:0.00121):0.00182):0.01091,CidTanza:0.00361):0.01389,(((((((((((CidKhme2:0.0,CidKhmer:0.0):0.0,PihBurt3:6.0E-4):6.0E-4,(PihBurt2:0.00123,PihBurto:0.00241):0.0012):0.00361,((CidFenn2:6.0E-4,CidFenn3:0.00246):0.0,CidFenni:0.00541):0.00121):0.03073,(CidHomil:0.0091,CidSp114:0.00486):0.02669):0.01038,CidSequa:0.00842):0.0,CidMeli2:0.00431):0.00301,(((CidPseu6:0.0,CidSpe60:0.0):0.00242,CidRhagi:0.00181):0.00361,CidGotoi:0.00301):0.00604):0.0,((CidLitse:0.00662,CidOntar:0.00602):0.00242,CidEntom:0.02418):0.01036):0.00547,CidSp194:0.0319):0.01395,((((CidSpe45:0.00935,CidSpe61:0.0):0.0,CidSpe55:0.0):0.0,CidSp146:0.0):0.05981,CidSavon:0.01889):0.03052):0.00123):0.00426):0.00734):0.01347):0.01936,((((((((((((((CidSpe38:0.0,CidSpe62:0.0):0.0,CidSp106:0.0):0.0,CidSp147:0.0012):0.01073,((SMBZZ172:0.01899,SMBZZZ38:0.01266):0.01929,CidSpe76:0.01311):0.00239):0.0,(((CidSpe33:6.0E-4,TscFarin:5.9E-4):0.0,CidSp130:0.0):0.00237,CidSpe87:0.00299):0.00653):0.00178,CidSp123:0.01012):6.0E-4,(CidSp122:0.00238,CidSpe50:0.00179):0.00358):0.01901,(CidSp103:0.01668,CidSpe91:0.01194):0.0012):0.00299,(((((((((CidSpe37:6.0E-4,CidSpe82:6.0E-4):0.00119,CidSp102:0.00179):0.0,CidSp136:6.0E-4):0.0,CidSp150:0.0):0.00119,(CidSpe88:0.00119,CidSpe92:0.0):0.00239):0.00836,CidSpe19:0.00834):6.0E-4,CidSp142:0.00839):0.01613,CidSp120:0.00894):6.0E-4,((CidSp127:0.0,TscPetas:0.0):0.00118,CidSp117:0.0):0.00237):0.00475):0.01428,(((((((CidSpe40:6.0E-4,CidSpe81:0.0):0.0,CidSp107:6.0E-4):0.0,CidSp119:0.00119):0.00477,CidSp101:0.00536):0.00179,(CidSp100:0.0,CidSpe80:6.0E-4):0.01075):0.02274,((BsbAden3:0.00178,BsbAdeni:5.9E-4):0.00831,BsbAden2:0.00773):0.00417):0.00538,((((CidSp111:0.00119,CidSpe73:6.0E-4):0.00119,CidSpe15:0.0):0.0,CidSpe90:0.00119):0.00119,CidSpe89:6.0E-4):0.00715):0.00179):0.00597,(((((((((CidSpe98:0.0,SugSmith:0.0):0.0,SugSmit2:0.0):0.00118,CidaEdax:0.00356):0.00831,(CidBert2:0.00773,CidBerta:0.00773):0.02808):0.02456,CidSpec2:0.0196):0.00181,CidSpec3:0.03333):0.00241,(((CidCastr:0.01666,CidPalud:0.01545):0.01205,(CidLign2:0.00179,CidSp193:0.01099):0.01018):0.00299,CidValdi:0.02433):0.00781):0.00599,(((((CidSp153:0.01031,CidSpe94:0.00418):0.0036,CidSpe83:0.01976):0.00966,CidSpeci:0.01009):0.00299,(CidSant3:6.0E-4,CidSantj:0.0):0.01432):0.00657,H8QEurop:0.02372):0.003):0.00119,(((((ZgsHell3:0.0,ZgsSteat:0.0):0.00237,ZgsHell2:0.0):0.0,(ZgsHelle:0.00416,ZgsMeyer:0.00791):0.00717):0.00179,CidSpe24:0.003):0.02617,CidBitum:0.00652):0.02216):0.0):0.00179,((((CidPetr2:0.0,CidPetro:0.0):0.01186,CidAncud:0.00893):0.00119,((CidAntil:0.0089,CidBonda:0.00119):0.0,CidTepae:0.00119):0.00593):0.00357,CidDrimy:0.00711):0.01961):0.0024,(((((CidAlloc:0.00475,TscCifer:5.9E-4):6.0E-4,TscCife2:0.0101):0.00238,CidAllo2:0.00676):0.0,CidMucif:0.00533):0.02317,(BsbChiro:0.00534,BsbTerre:0.00178):0.0113):0.0054):0.01311,((((((((((((((((GctGeot3:0.0,GctGeotr:0.0):0.0,GctGeot6:0.00183):0.0,GctGeot8:0.0):0.0,GctGeot9:0.0):0.0,GctGeo10:0.0):0.0024,(GctGeo12:0.0012,GctGeot5:7.5E-4):0.0108):0.0012,GctGeot4:0.0067):0.01445,(((GctGeo11:0.00182,GctGeot2:0.0):0.00839,GctGeot7:0.00374):0.00241,GtrSpeci:0.00436):0.00361):0.00724,GctReess:0.01498):0.0,(GctCitr2:0.0012,GctCitri:0.0012):0.0036):0.0,SMBZZZ28:0.0):0.00482,((((DpdAlbi2:0.0,DpdAlbid:0.0):0.0,DpdAlbi3:0.0012):0.00477,DpdGenic:0.00298):0.04721,DpdAustr:0.03635):0.07187):0.01488,(((((GtrHist2:6.0E-4,GtrHiste:6.0E-4):0.00846,GtrCarab:0.00363):0.01032,GtrErien:0.0217):0.03164,((GtrCucu2:0.00421,GtrCucuj:0.00243):0.03311,GtrFerme:0.03237):0.01896):0.00734,((((DpdArmil:0.01489,DpdMacro:0.00298):0.00721,GtrKleba:0.01072):0.0054,DpdAggre:0.03473):0.01274,DpdTetr2:0.03144):0.00485):0.00606):0.03713,((CidBullr:0.01194,SugAmeri:0.00717):0.00361,CidSp129:0.01795):0.0241):0.00918,(CidAurin:0.06646,CidSalma:0.04197):0.03613):0.00734,((CidBlan2:5.9E-4,CidBlank:0.00237):0.00178,(CidDigb2:0.0,CidDigbo:0.0):0.0083):0.03153):0.00544):0.00782):0.00542,((((((((((((MxoMucil:0.0,MxoNegle:6.1E-4):0.01712,MxoVande:0.00367):0.00246,MxoNeotr:6.1E-4):0.00367,MxoMelib:0.00305):0.00122,((MxoSirex:0.00183,ZgzSuomi:0.00122):0.00245,MxoGeoph:0.00305):0.0):0.04888,((((L41Olig2:5.9E-4,L41Oligo:0.0):0.04756,MxoMonti:0.01645):0.00908,(L41Smith:0.00915,L41Speci:0.00855):0.02087):0.00361,(MxoKluyv:0.00853,MxoUdeni:0.01399):0.00922):0.00538):0.00181,(D81Anoma:0.01065,D81Tothi:0.00852):0.01715):0.00477,((((L41Konon:6.1E-4,L41Yamad:0.00243):0.00244,L41Spenc:6.1E-4):0.0,(L41Doore:0.00122,L41Kocki:6.1E-4):0.00122):0.00365,ZgzArxii:0.01157):0.00245):0.00238,((D81Unin2:0.0,D81Uninu:0.0):0.0,D81Unin3:0.0):0.01439):0.00238,((MxoLipom:0.00671,MxoNippo:0.00913):0.00797,L41Japon:0.01036):0.0049):0.00893,(L41Mesem:8.1E-4,L41Stark:0.0255):0.00668):0.02344,((TgnCanta:0.03082,TgnVinar:0.02196):0.01271,CidCasei:0.07314):0.00617):0.00842):0.01804):0.01389,(((PmtMurin:0.00711,PmtWakef:0.01185):6.0E-4,PmtCarin:0.01066):0.01427,PmtJirov:0.02045):0.04981):0.00546,((((((((((((((((((TphMirab:0.00533,TphrNana:0.00415):0.00417,TphPruni:0.00415):0.00119,TphCommu:0.00533):5.9E-4,TphrUlmi:0.00651):0.0,TphFlavo:0.00889):0.0,TphPrun3:0.0):0.00118,TphInsit:0.00237):0.00237,TphPrun2:0.0):0.0,((TphDefo2:0.0,TphrPadi:0.0):0.0,TphDefo3:0.0):0.00118):0.0,TphWiesn:0.0):0.0,TphWies2:5.9E-4):5.9E-4,TphPopul:0.00831):0.00238,((((((((TphEpip2:0.0,TphEpiph:0.0):0.0,TphEpip3:0.0):0.00118,TphSadeb:0.0):0.0,TphSade2:0.0):0.0,TphSade3:5.9E-4):0.0,TphSade4:0.0):0.0,TphSade5:0.0):0.0071,((((TphRobin:0.0,TphrAlni:0.0):0.0,TphrAln3:0.0):0.0,TphrAln4:0.0):0.00118,((TphTosq2:0.0,TphTosqu:0.0):0.0,TphTosq3:0.0):0.00474):0.0):0.00237):0.0,((TphCarne:0.01068,TphVirgi:0.00771):0.00239,TphLetif:0.00771):5.9E-4):0.00118,TphJohan:0.00533):0.00891,TphVeste:0.00888):0.00238,((((BPVInou2:0.00119,BPVInouy:0.00179):0.00237,BPVLactu:0.00297):0.0,(BPVMacro:0.01487,BPVPachy:0.00476):0.00539):0.0,SMBZZZ55:0.0):0.00238):0.02437,(((BPQComp2:0.0,BPQCompl:0.0):0.0,BPQComp3:0.00178):0.0308,(N38Irreg:0.00781,N38Vitel:0.00659):0.04571):0.00544):0.003):0.00598,((((((((((((SzsPomb2:0.00118,SzsPombe:0.00355):0.0,SzsPomb3:0.0):0.0,SzsPomb4:0.0):0.0,SzsPomb5:0.0):0.0,SzsPomb6:0.0):0.0,SzsPomb7:0.00177):0.0,SzsSpeci:0.0):0.0,SzsPomb8:0.0):0.0,SzsPomb9:0.00178):0.0,SzsPom10:0.0):0.01773,((SzsOcto2:0.00118,SzsOcto3:0.01257):0.00119,SzsOctos:0.00585):0.0095):0.01315,(((((((((((SzsJapo5:5.9E-4,SzsJapon:0.00178):0.0,SzsJapo6:0.00416):0.0,(SzsJap11:0.0,SzsJap13:0.00415):0.00237):0.0,SzsJapo3:0.0):0.0,SzsJapo4:0.0):0.0,SzsJapo2:0.00475):0.0,SzsJapo8:0.0):0.0,SzsJap10:0.0):0.00237,SzsJapo7:0.0089):0.00417,SzsJap12:0.00178):0.00119,SzsJapo9:0.04292):0.01326):0.02875):0.00603,(((((UncuSo27:0.00189,UncuSo30:0.00443):0.00253,UncuSo28:0.00189):0.00126,UncuSo29:0.00253):0.02972,(I7RFinla:0.01897,I7RSpeci:0.00558):0.00299):0.01912,((((Ky100145:0.00735,Ky100209:0.00338):0.00679,Ky100301:0.02532):0.00181,Ky100222:0.01622):0.00182,Ky100294:0.02721):0.05495):0.0208):0.00368,((((((((((((((((((((((((((((((((((((((((((MipPern2:5.9E-4,MipPerni:0.0):0.00828,(MipRore2:0.00177,MipRorer:0.0):0.00237):0.00297,MipSpeci:0.00473):0.00474,(((CJ2Spec2:0.00769,CJ2Speci:0.00754):5.9E-4,CJ2Zonat:0.00414):0.00237,CJ1Lilip:0.0071):5.9E-4):0.0,(((((C9BSpec3:0.0,C9BSpeci:0.00177):0.0,C9BSpec2:0.00355):0.00355,C9BOread:0.00177):0.00474,CJ1ChCf0:0.00652):0.0,C9BSpec4:0.00118):0.0):0.00711,((A5ASpec2:0.00414,A5ASubde:0.00357):0.00415,A5ASpeci:0.00414):0.00711):0.00297,((((((((FmmVelu2:0.00237,FmmVelu3:0.00415):0.00713,FmmVelut:0.0):0.0,FmmVelu4:0.0):0.00946,((H10Furfu:0.0,H10Radic:0.0):0.0,SMBZZ122:0.0):0.00237):0.00238,(C9EMelle:0.00887,C9ETabes:0.00237):0.01308):0.00119,Gl2Aquat:0.00355):0.00712,(((A6JBambu:0.00237,A6JMaipo:0.0):0.00829,(EG2Mira2:0.00305,EG2Mirab:0.0):0.00914):0.00417,A9SLaeve:0.00118):0.0083):0.01724,((D60Candi:0.00946,LaiPorte:0.0142):0.01373,C30Murra:0.01406):0.00179):0.00357):0.00237,(((Am5Bispo:0.01537,Am5Brunn:0.0201):0.0306,Am5Musca:0.02496):0.01265,D4UCarne:0.01254):0.00598):0.0,SMHZZ107:0.01587):0.00357,((((((LxlAlbis:0.00768,Tr6Inamo:0.00414):0.00357,(Tr6Sapon:0.0,Tr6Virid:0.0):0.00118):0.0,Tr6Myom2:0.00119):0.00118,Tr6Aestu:0.00355):0.0,Tr6Matsu:0.00828):0.00119,Tr6Myomy:6.2E-4):0.00947):0.00119,(EtoStric:0.0065,Nl1Seric:0.00777):0.00713):5.9E-4,((AQOLyco2:6.0E-4,AQOLycop:0.0):0.00591,AQOParas:0.0):0.00474):0.00355,((((((((LcgGong2:0.00118,LcgGongy:0.00473):0.0,LcgGong3:5.9E-4):0.0,LcgGong4:0.00655):0.0,LcgGong5:0.0):0.0,LcgGong6:0.0):0.02955,LcgBarss:0.0091):0.00419,(C8BDolic:0.00177,C8BProce:0.00177):0.00947):0.0,L34Macul:0.00158):0.00237):0.0,((((BZYComat:0.00118,SMBZZZZ7:0.0):0.0,SMBZZ247:0.01274):0.0,SMHZZ106:0.0127):0.0,SMHZZ115:0.0127):0.00118):0.0,(((((C9ABisp3:0.00118,C9ABisp4:0.0):0.00118,C9ABisp5:0.0113):0.0,C9ABispo:0.0):0.00473,C9AAgAff:0.00296):0.01719,((CvtGigan:0.00473,LrnPyrif:0.00355):0.00297,VcsFlavo:0.0084):0.00119):0.0):0.0,(BZIAgari:0.00591,CWZSinic:0.00591):0.00238):0.00237,((((((((((((((((((LniLate3:0.0,LniLater:0.0):0.00711,LniEdode:0.03067):0.0,LniEdod2:0.0):0.0,LniEdod3:6.1E-4):0.0,LniLate2:0.0):0.00473,(GyuDryop:0.00887,RdyMacul:0.01182):0.00418):0.00237,C9BAllia:0.00118):0.00237,C9BRotul:0.01183):0.00178,((OaoOlear:0.0,OaoOliva:0.00236):0.0071,CXIArche:0.00236):0.00119):5.9E-4,GyuContr:0.00414):0.00651,(((((((Pu8Chrys:0.00313,Pu8Phleb:0.00296):0.00474,Pu8Romel:0.00355):0.00119,Pu8Rome2:0.0):0.0,((Pu8Heter:7.1E-4,Pu8Umbro:0.00427):0.00143,Pu8Granu:0.0):0.00569):0.00119,Pu8Podos:0.00473):5.9E-4,(Pu8Ciner:0.00177,Pu8Palle:0.0):0.00473):0.00356,((Pu8Epheb:0.00236,Pu8Petas:0.00178):0.00355,Pu8Mammi:0.00451):0.00593):0.01425):0.00357,((DJJLongi:0.00473,H61Graci:0.00768):0.00416,D5ZMyosu:0.01123):0.00298):0.00237,((((((D6JMyAff:0.00414,D6JPlumb:0.00355):0.00119,(Pn4Styp2:0.0,Pn4Stypt:0.00239):0.01672):0.01307,DIJRacem:0.01134):0.00179,(ScxSero2:0.0,ScxSerot:5.9E-4):0.02259):0.0,(C8FClavi:0.02364,TyuPhaco:0.01604):0.00783):0.0,XrmCampa:0.00355):0.00118):0.00237,(((C8ETuber:0.00177,Ls4Irina:0.00296):0.00237,C8CNebul:0.00355):0.0,C8CAdiro:0.00719):0.00474):0.00237,((((((TeyClype:0.0,TeySpec2:5.9E-4):0.00118,TeySpec3:0.00177):0.00118,DJIMicro:0.00119):0.00414,(TeyClyp2:0.00118,TeySpeci:0.0):0.01774):5.9E-4,TeySpec5:0.00118):0.00237,DHXConst:0.00418):0.00237):0.0,((C8CCandi:5.9E-4,C8CSubdi:0.0):0.00118,OsiLigna:0.00237):0.0):0.00118,((((((EtoCanes:0.01537,IplSpeci:0.00532):0.00179,Rc1Aster:0.00473):0.0,Ky100183:0.00337):0.00118,((C8DPrunu:0.0024,RcyMundu:0.00887):0.00119,C8DBrunn:0.01182):0.00357):0.00237,((EtoPrunu:0.00237,EtoSinua:0.00177):0.00888,RybRhodo:0.00592):0.00356):0.0,L32Speci:0.00236):0.00237):0.00178,((Ky100192:0.00181,Ky100193:0.00174):0.0139,(L32Decas:0.00418,L32yoAff:0.0):0.00837):0.0024):5.9E-4):0.0,(((((((((((HghAurat:0.00946,HuiMargi:0.00887):0.0125,Gl7Laetu:0.01895):0.00239,D5YCyano:0.01537):0.00537,(((HghFlavo:0.02247,HghPudor:0.00473):0.0,Ky100219:0.01799):0.00239,HghSordi:0.00887):0.00832):0.0,(Hb7Tremu:0.00591,Hb7Trist:0.00355):0.00534):0.0,((C1LNidul:0.0,C1LSpeci:5.9E-4):0.00473,GZCPorri:0.01301):0.00536):0.00119,(VvlEarle:0.00237,VvrGloio:0.00236):0.0308):0.00239,((((((A6LMangr:0.00966,Ni0Vibri:0.01242):0.00238,Ha1Villo:0.01064):0.00416,Lh9Villo:0.01629):0.00119,A6MAnoma:0.00532):0.02726,FvlInter:0.02009):0.00661,(((CXQVerna:0.00296,HghCarne:6.0E-4):0.00237,D61Ventr:0.00768):0.00712,GZDCyath:0.00827):0.00178):0.00238):0.00119,((BZZBasid:0.0,BZZCanes:5.9E-4):0.01774,BZZCaAff:0.00532):0.00536):0.0,((((Tb2Confr:0.00309,Tb2Serru:7.5E-4):0.00247,Tb2Vinic:0.00532):0.00711,(D66Amia2:0.0,D66Amian:0.0):0.01773):0.00298,SqmParad:0.01007):0.00119):5.9E-4,((((((((VvrVolv2:0.01304,VvrVolv3:0.0083):0.00299,VvrVolva:5.9E-4):0.00474,VvrBomby:0.00118):0.01186,(((VvrCaesi:0.00118,VvrTaylo:0.00355):0.00118,VvrSurre:7.1E-4):0.0,VvrLepio:0.0):0.00355):0.00891,(((((DPWPavon:0.03338,SMBZZ486:0.00321):0.00359,SMBZZ488:0.01282):0.00716,(Ky100015:0.0,Ky100016:0.0):0.06593):0.01139,Ky100143:0.02357):0.00119,DPWGlabr:0.00891):0.01856):0.00239,((((Hg7Conic:0.00177,Hg7roAff:0.00177):0.0,Ky100203:0.00898):5.9E-4,Ky100156:0.00539):0.00118,(Hg7Cocci:0.00946,Hg7Minia:0.01123):0.0):0.02732):0.00299,(D6SEctyp:0.01064,IJRUmbel:0.0264):0.00421):0.00475,(((((((LraAmeth:0.00238,LraOchro:5.9E-4):0.00237,LraPumil:0.00118):0.00414,I2KCarne:0.00179):0.00414,(C7RChrys:0.0065,C7RGross:0.00591):0.00833):5.9E-4,Nd5Niveo:0.00296):0.00118,Ct4Stria:0.00887):0.00238,(BZZBorea:0.00827,Ky100105:0.00718):0.0071):5.9E-4):0.0):0.0):0.0,(((((((((D63Atroa:0.00371,Mb6Platy:0.00887):0.00119,(D6JAuric:0.0149,H63Margi:0.01241):0.00179):0.00237,((D6JAmabi:0.00236,D6JAuran:0.00473):0.01541,H63ydCf0:0.00532):0.00535):0.00297,HgcCandi:0.01542):0.00896,(D6IVerru:0.00709,HgcSpeci:0.01716):0.00299):0.00238,((((((BZHNebro:0.00183,BZHOstre:0.00237):0.0,LnnSajor:0.0):0.0,BZHOstr2:6.1E-4):0.0,BZHEryng:0.00123):0.0,BZHOstr3:0.01248):0.00119,((LnnTube2:0.0,LnnTuber:0.0):0.0083,BZHSalmo:0.00546):0.00297):0.00592):0.00119,Cu7Laeve:0.00709):0.0,(((((C7SGrami:0.00591,C8CClAff:0.00838):0.0,Ky100202:0.00867):0.00416,(T88Decor:0.02365,TeySpec4:0.03371):0.0085):0.00239,(((Ct7Auril:0.00722,Ct7Bolar:0.00414):0.00178,Ct7Viola:0.00296):5.9E-4,(Ct7Iode2:0.0,Ct7Iodes:5.9E-4):0.01419):0.01365):0.00119,(DOQDenud:0.01123,InfGibba:0.00752):0.00416):0.00237):0.00237,((((Pu8Albos:0.00177,Pu8Salic:0.00237):0.00474,(Pu8Cervi:5.9E-4,Pu8Peta2:0.00118):0.00473):0.00355,Pu8Atrom:0.00532):0.01423,LidIncar:0.00532):0.00357):0.00296):0.00118,((((((((((((((((((((((((((((HbmCf000:0.0,HbmEburn:0.0):0.0,HbmCf002:0.0):0.0,HbmCf003:0.0):0.0,HbmEbur2:0.0):0.0,HbmSpeci:0.0):0.0,HbmCf004:0.0):0.0,HbmSpec2:0.0):0.0,HbmPusil:0.0):0.0,HbmCf005:0.0):0.0,HbmCf006:0.0):0.0,HbmEbur3:0.0):0.0,HbmLuten:0.0):0.0,HbmLute2:0.0):0.0,HbmLute3:0.0):0.0,HbmAlpin:0.0):0.00358,(CXPAngus:0.00118,HbmVelut:0.0):0.0):0.00473,(C1NErebi:0.00532,C7PProxi:0.00236):0.00237):5.9E-4,(((Ga7Atkin:5.9E-4,Ga7Margi:5.9E-4):0.0,(Ga7Spec3:0.00417,Ga7Speci:0.00412):0.00239):0.0,Ga7Spec2:0.0):0.00473):0.00118,(C1KCyane:0.00236,C1KStunt:0.0):0.0):0.0,(((((Hh7Subla:0.0,Nm2Longi:0.0):0.0,Hh7Subvi:6.0E-4):0.00118,St7Rugos:0.00237):0.0,St7Ambig:0.0):0.00827,((D6RMulti:0.0,NivNubig:0.0):0.00827,D6RSquar:0.00177):0.00237):0.00474):0.0,FmlAlnic:0.00242):0.0,KhrRostr:5.9E-4):0.0,(((C1NPedia:0.00118,C1NPraec:0.00126):0.0,C1NSmith:0.0):0.00236,(I2JCarb2:0.0,I2JCarbo:0.0):0.00473):0.00415):0.00118,(C1KMonta:0.0,C1KSilva:0.0):0.00591):0.00178,(I2HSpeci:0.00177,Tb2Speci:0.00177):0.00118):0.00118,(D6LFoeni:0.0,D6LSphin:0.0):0.00236):0.00118,((((((((SzpSpec2:0.0,SzpSpeci:0.0):0.01198,SzpRadia:5.9E-4):0.0,(InoLint5:0.01908,SzpCommu:0.00236):0.00476):0.01891,(((FtlHepa2:0.0,FtlHepat:0.0):0.01067,FtlAntar:0.00725):0.00297,FtlPalli:0.01124):0.01309):0.01672,(SMBZZ108:0.00317,TuoMacro:0.00947):0.00533):0.00478,(C1MVitel:0.01064,D64Apala:0.00591):0.00357):0.00415,D6UFilar:0.01123):0.00476,(((((GZ7Pseud:0.00788,SMHZZ162:0.00317):0.00243,CXFPEcho:0.01182):0.00596,(GZESpeci:0.00866,Ss5Carot:0.01757):0.00484):0.00417,((ABXCiner:0.0,ABXSpeci:0.0):0.0383,ABXAtram:0.00355):0.00179):5.9E-4,I2JSpeci:0.0056):0.00474):0.00119):0.0,(D65Macul:0.00118,D65Tenui:6.0E-4):0.00828):0.00237):0.00118,(((((((BC7Speci:0.0065,BC7Varia:0.00296):0.00356,BC7CrCf0:0.00423):0.00356,MybDulca:0.00709):0.0,(PefFlamm:0.0,PefPraes:0.0):0.00473):0.00118,D6TSerru:0.0065):0.00178,(IcbCooke:0.00947,IcbMutat:0.01005):0.00477):0.00178,(IcbAff00:0.00532,IcbGeoph:0.0065):0.01367):0.00475):0.00474,CXGCorne:0.00296):0.00119,((CWYRhodo:0.0,CWYSpadi:0.0):0.00355,LryVelut:0.00236):0.00592):0.0,(CWYCando:0.00355,CWYGraci:0.00296):0.00652):0.00948,((((((((Ky100070:0.0,Ky100071:0.0):0.01045,(Ky100079:0.00174,Ky100081:0.0):0.00695):0.04895,(Ky100102:0.04054,Ky100157:0.06794):0.03203):0.10536,(A9TRolf2:5.9E-4,A9TRolfs:0.0):0.00828):0.0024,BC8Crisp:0.01538):0.00599,(GZ5Ceben:0.01737,GZ6Bomby:0.01149):0.00424):6.0E-4,(An8Albo2:6.1E-4,An8Mycel:6.1E-4):0.01956):0.00119,GZ5Subsu:0.01986):0.00776):0.00357,(((((((((((((((Gr5Cyane:0.02246,SdeCitri:0.01126):0.0024,SdeLaeve:0.00532):0.00356,(C34Cinn2:0.01538,D8NArhiz:0.01507):6.0E-4):0.0095,(((D8LEdul2:0.0,D8LEdul3:0.0):0.0132,D8LEduli:0.00591):0.01665,D8GPorph:0.03436):0.00423):0.00417,BZNFlocc:0.0331):0.00721,Se0Simil:0.04063):0.00602,D8LPalli:0.00946):0.00478,(((GZISpha2:0.0,GZISphae:0.00301):0.00723,(H71Pina2:0.0,H71Pinas:5.9E-4):0.00355):0.00178,(BZOMerul:0.00774,D8MPorte:0.00943):0.00179):0.00297):5.9E-4,XcmChrys:0.00416):0.00119,((((BZJShich:0.00473,D8FPiper:0.00904):0.00297,(D8LRubr2:0.0,D8LRubro:0.0):0.00489):0.00533,BZJProje:0.00414):0.00119,(((D8IVarie:0.00768,Px5Verna:0.00651):0.00476,Gr6Livid:0.00296):0.00711,BZFThibe:0.01034):0.00179):0.00119):0.0,D8LSatan:0.00476):0.00119,IIVRhodo:0.01544):0.01073,(((((((((((((BZKPictu:0.00355,BZKVarie:0.00473):0.00356,BZKLakei:5.9E-4):0.00119,BZKGranu:0.00302):0.0,BZKBresa:0.00621):0.00119,BZKCavip:8.6E-4):0.0,BZKSinus:8.8E-4):0.00237,RznNigre:0.0096):5.9E-4,D8JCitri:0.00888):0.00535,RznOliva:0.02306):0.00299,Go4Orego:0.0044):0.00416,Go4Roseu:0.01065):0.01965,(GZ8Aureu:0.00237,GZ8Curti:0.0092):0.00985):0.0024,((((Ky100127:0.00719,TpiAtrot:0.00532):0.0077,TpiPanuo:0.00533):0.00178,((TpiAtro2:0.0,TpiAtro3:0.00182):0.0,TpiAtro4:0.0):0.00242):0.00593,Px5Filam:0.01182):0.00417):0.00773):6.0E-4,(((((((((((((((Se0Lacr2:0.00297,Se0Lacry:0.00775):0.00238,Se0Lacr5:0.0):0.0,Se0Lacr3:0.0):0.0,(Se0Lacr4:0.017,Se0Lacr8:0.0):0.00283):0.0,Se0Lacr6:0.00356):0.0,Se0Lacr7:0.0):0.0,Se0Lacr9:0.0):0.0,Se0Lac10:0.0):0.0,(((((((Se0Hima2:0.0,Se0Himan:5.9E-4):0.0,Se0Hima3:0.0):0.0,(Se0Hima4:0.0,Se0Hima5:0.0):0.0):0.0,Se0Hima6:0.0):0.00118,Se0Hima7:0.0):0.0,Se0Hima8:0.0):0.0,Se0Hima9:0.0):0.00828):0.0,Se0Lac12:0.0):0.0,((Se0Lac11:0.0,Se0Lac13:0.0):0.0,Se0Lac14:0.0):0.02602):0.0,Se0Lac15:0.0):0.01892,Se0Incra:0.00361):0.00595,((((((((((((AQJPute2:0.0,AQJPutea:0.0):0.00118,AQJPute3:0.0):0.0,AQJCereb:6.0E-4):0.0,AQJPute4:6.0E-4):0.00709,(AQJMarm2:0.0,AQJMarmo:0.0):0.00236):0.0,AQJMarm3:0.00122):0.00473,AQJOliva:0.00118):0.0,AQJPrasi:0.0):0.0,AQJOliv2:0.0):0.00828,(((AQJArid2:5.9E-4,AQJSpeci:7.4E-4):0.0,AQJArid3:0.0):0.0,AQJArid4:0.0):0.00355):0.00237,AQJArida:0.00355):0.00828,((GZASacch:0.01386,LugArizo:0.00689):0.00121,LugOliva:0.00751):0.00121):0.00536):5.9E-4,(((LugMoll2:0.0,LugMollu:0.0):0.00946,Hg4Auran:0.00533):0.00297,(LugLiche:0.01803,LugRomel:0.00183):0.0):0.0):0.00355):0.01542,((((((((((A9TArac2:0.00181,A9TArach:0.0):0.0,A9TSpeci:0.0018):0.0,A9TArac3:0.0):0.00118,FbhSpeci:0.0):0.0,A9TEpiph:0.0):0.00236,A9TSpec2:0.0):0.00355,GZBFalla:0.00193):5.9E-4,A9TSpec3:0.00487):5.9E-4,GZ9Raunk:0.00422):0.00178,((((FU8Ruga2:0.0,FU8Rugar:0.0):0.0037,FU8Caloc:0.0):0.0,FU8Calo2:0.0):0.01104,(FU8Akag2:0.0,FU8Akage:0.0):0.01848):0.00495):0.00237):0.01011):0.00356,((((((((((AymAreol:0.00561,AymChail:0.00489):0.00245,AymLaevi:0.00236):0.00474,((EdnTinc2:0.0,EdnTinct:0.0):0.01305,LliSulca:0.0):0.00593):0.00416,(((((RuuComp2:0.0,RuuCompa:0.0):0.0178,RuuExalb:0.0065):0.00298,Lr7Decep:0.0065):5.9E-4,Lr7Ligny:0.01063):0.00119,Ky100228:0.0101):0.00119):0.00477,(((Au4Vulg3:0.0,Au4Vulga:0.0):0.00473,Au4Vulg2:5.9E-4):0.01302,((LtnOmpha:0.01562,LtnUrsin:0.00119):0.0,LtnUrsi2:0.0):0.01308):0.00417):0.00119,((((HcmAmeri:5.9E-4,HcmErina:0.0):0.0,HcmErin2:0.0142):0.00357,(HcmCora2:0.0,HcmCoral:0.0):0.00946):0.00415,(HtbAnno2:0.0,HtbAnno3:0.0):0.01065):0.00119):0.00118,((((A1ISubli:0.00308,Al5Skama:0.0065):0.00356,Al5Flett:0.00532):0.01008,XsmRimic:0.01478):0.00657,(BnrBerk2:0.0,BnrBerke:0.0):0.0083):0.00475):0.00119,((C86Cape2:0.00177,DteSepar:0.00473):0.00593,LaxBicol:0.00473):0.00297):0.00119,((((((St6Hirs2:0.0,St6Hirsu:0.0):0.00118,A9DCerus:0.00118):0.00237,(St6Gausa:5.9E-4,St6Ostre:0.00238):0.00238):0.0,HpzTessu:0.0075):0.00237,(((XlbFrust:6.0E-4,XlbSubpi:0.0012):0.0,St6Annos:0.00119):0.00237,St6Anno2:0.00119):0.0):0.0,MgoLeuco:0.00118):0.0071):0.0083,((((((SyiAlutu:0.00177,SyiCaudi:0.00591):0.00593,A9LAndin:0.00887):0.00119,Ky100040:0.04189):0.00716,(Pn7iNud2:0.0,Pn7iNuda:0.0):0.01422):0.00119,(((SyiEuras:0.02069,VaaInsol:0.00355):0.0012,DhePalle:0.00414):0.00533,L35Speci:0.01123):0.00119):0.00652,HdsMangr:0.02842):0.01683):0.00657):0.00416,((((((BtbSubc2:6.0E-4,BtbSubco:0.00118):0.00651,H66Consp:0.00946):0.00238,(BtbBotry:5.9E-4,BtbSimil:5.9E-4):0.00118):0.00414,BtbObtus:0.00651):0.00178,BtbIsabe:0.00651):0.0178,((RpbConic:0.0065,RpbMirif:0.00886):0.03509,P17Subac:0.0202):0.00181):0.00658):5.9E-4,((((((((((((((((((((((((((((Ce1Lace2:0.0,Ce1Lace3:0.0):0.0,Ce1Lacer:0.0):0.0,TeyCarti:0.03047):0.0,TeyAlbum:0.04899):0.00182,GprTaxic:0.00726):0.00535,Ce1Spiss:0.01989):0.00239,Ce1Retic:0.00361):0.00237,((Ce3Aneir:0.00609,GprPanno:0.01007):0.00298,Ce1Virid:0.00482):0.00119):0.0,Ce1Tarda:6.0E-4):0.00118,(A9VSerpe:0.00651,PbiAlbom:0.01667):0.00359):0.0,(By0Albos:5.9E-4,GprTaxi2:0.00533):0.00356):0.00178,(((Ce1Purp2:0.0,Ce1Purp3:0.0):0.00356,Lt9Molli:0.01019):0.00119,Ce1Purpu:0.00181):0.00237):0.00118,Ce3Subv2:0.00118):0.0,Ce3Speci:6.1E-4):0.00828,A9MAfric:0.01775):0.00478,(((((((((PbiRadi2:0.0,PbiRadia:0.0):0.0,CfPhlebi:0.00296):0.0,PbiRadi3:5.9E-4):0.0,PbiRadi4:0.0):0.00118,(PbiSpec2:0.00142,PbiSpeci:0.00237):0.00356):0.00592,(TyyFumid:0.00299,TyySubgi:0.00296):0.0083):0.00119,PbiBrevi:6.0E-4):0.00237,((Ce3Gilve:0.00239,PbiLivid:0.00303):0.00239,PbiTreme:0.00414):0.00119):0.00237,((((PbiChrys:0.00538,PbiaUda0:0.00476):0.00595,PbiSuboc:0.0):0.0,PbiSubse:0.00357):0.00237,(C1HSepte:0.00414,D6KPachy:0.01124):0.00357):0.0):0.00355):0.0,((((((((((CTFSpec2:0.0,CTFSpeci:0.0):0.0012,A45Mali2:0.00121):0.0,CTFSpec3:0.00192):0.0,CTFSpec4:0.00128):0.0,G3EAbiet:5.9E-4):0.00118,((G3EAbie2:0.0161,RigVinct:0.00196):0.0012,Pm9Spadi:0.00425):0.0):0.00118,CTFAdust:0.0):0.0,CTFFumos:0.0):0.0,CTFAdus2:0.0):0.00118,IrpLacte:0.00914):0.00119):0.00237,(((((((((((((A9VAmeri:0.00118,RizBrunn:0.0):0.00118,RizRadic:0.00177):0.00296,RizFilam:0.00118):0.0,A9VFouqu:0.00355):0.00356,Hu1Rutil:0.00829):0.00475,((Ph4Sangu:0.00183,Ph4Velut:0.0012):0.0012,Ph4Brunn:0.0018):0.0):0.00118,Ph4Magno:0.0):0.0,Ph4Avell:0.0):0.0,Ph4Sordi:0.0):0.0,(((Ph4Chry4:0.0,Ph4Chrys:0.0):0.0,Ph4Stere:0.0012):0.0,Ph4Speci:0.0025):0.00118):0.0,(((A9UGigan:0.00611,LneTrach:0.00793):0.00123,A9UGiga2:0.00473):0.00119,(A39Caer2:0.00176,A39Caeru:0.00356):0.00711):0.00475):0.0,(Ph4Spec2:0.00118,Ph4Spec3:0.0):0.0):0.0,(IF3Corru:0.00359,IF3Rosae:0.0012):0.0024):0.00237):0.00237,TnoEpimi:0.01336):0.00595,(P14Elega:0.00488,P14Petal:0.00592):0.01783):0.00119,(((((((((((CfMarcha:0.0,MhyLigni:0.00118):0.0,MhyLign2:0.0012):0.0,MhyLign3:6.0E-4):0.0,MhyLign4:0.0):0.01064,(((MhyCora2:0.0,MhyCoral:6.1E-4):0.0,MhyCora3:0.0):0.0,MhyCora4:6.0E-4):0.0012):0.00653,(((((FHACulmi:0.00846,MhyNotho:0.0066):0.00121,MhyBucki:0.00421):0.0018,((Lt8Liche:0.0036,MhyMarso:0.0012):0.00601,Lt8Fucif:0.01123):0.00536):0.00712,FHARosei:0.00969):0.0,SMBZZZ97:0.0):0.00238):0.00178,((MdbAuran:0.0012,MhyAuran:0.0):0.00962,Lt8Arval:0.01275):0.00243):0.00356,(((SMBZZ166:0.0,VuiComed:0.0065):0.00473,DdiRoseo:0.00236):0.00178,A9NStrig:0.00296):0.00474):0.00534,GlzIncru:0.00414):0.00237,(Gi8Tenui:0.00851,TtpSphae:0.0071):0.00475):0.00593,((((((((((GphTrab2:0.00118,GphTrabe:0.0):0.0,GphSubfe:0.0):0.0,GphStria:0.0):0.0,GphTrab3:0.0):0.0,GphTrab4:0.0):0.00118,((GphSepi2:0.0,GphSepia:0.00118):0.0,GphSepi3:0.0):0.00118):0.0,(((NltLepi3:6.0E-4,NltLepid:0.00423):0.0024,NltLepi2:0.0024):0.0036,(HiySulc2:0.0,HiySulca:0.0):0.00355):0.00474):0.0,GphAbiet:0.00121):0.00355,((((GphMexic:0.003,GphProtr:0.0024):0.01565,GphCarbo:0.00661):0.00544,(BseRadi2:0.0012,BseRadia:0.00188):0.0132):0.00301,((VelBerk2:0.0,VelBerke:0.00186):0.00601,VelFimbr:0.00423):0.00542):0.00241):0.0,DnkExpan:0.00584):0.00771):0.0095):0.00119,((((CDJUnico:0.00474,D6KUnico:0.00893):0.00179,CDJUnic2:0.00734):0.00297,CDJSpeci:0.00414):0.00949,Ab4Bienn:0.00414):0.00119):0.00237,TyyChion:0.00946):0.00238,((((((((((((((((FmtPini4:0.0,FmtPinic:0.0):0.01784,FmtPini2:0.0):0.0,FmtPini3:5.9E-4):0.00473,(A45Juni2:0.0,A45Junip:0.00241):0.00362):0.00119,A45Malic:0.00241):0.00118,(A45Vari2:0.00121,A45Varii:6.0E-4):0.00543):5.9E-4,((An8Albol:0.00858,OgpBalsa:0.00488):0.00307,Me8Nigra:0.00617):0.00612):0.0,FmtRosea:0.00118):0.00355,((A45Albid:5.9E-4,A45Heter:0.0):0.0071,NlpMacul:0.00592):0.00238):0.00119,((((((A3ALeuco:0.00769,OgpBals2:0.0071):6.0E-4,A3ACaesi:0.00414):0.00415,OgpRenny:0.00178):0.00712,(A38Aurea:0.01187,BC9Trans:0.00414):0.00357):0.00119,DblSudan:0.01715):0.00239,(((FbpRadi2:0.0,FbpRadic:0.0):0.00724,(FbpVail2:0.0,FbpVaill:0.0):0.00591):0.00356,((A45Sinu2:0.00121,A45Sinu3:0.00121):0.00483,A45Sinuo:0.00303):0.00726):0.00237):0.0):5.9E-4,((((A45Xant2:0.00296,A45Xanth:5.9E-4):0.00118,A45Speci:5.9E-4):0.00118,A45Sitch:6.0E-4):0.0142,A45Sitc2:0.00543):0.00119):0.00118,((((((((((((((TwnCamp2:0.00304,TwnCamph:0.00604):0.00243,(TwnCamp3:0.0,TwnCamp4:0.0):0.0):0.0,TwnCamp5:0.00479):0.0,(TwnCam10:0.00122,TwnCamp6:0.00363):0.00121):0.0,TwnCamp8:0.00532):0.0,TwnCamp9:0.0):0.0,TwnCam11:0.0):0.0,TwnCam12:0.0):0.0,TwnCam13:0.0):0.0,TwnCam14:0.0):0.0,TwnCam15:0.0):0.0,TwnCam16:0.0):0.01419,TwnCamp7:0.01202):0.00657,(((((S91Cris2:0.0,S91Cris3:0.01166):0.00121,(S91Cris4:0.00533,S91Crisp:0.00237):0.00119):0.0,S91Cris5:0.00177):0.05445,(((S91Spat2:0.01187,S91Spat3:0.02339):0.0012,S91Spath:0.00178):0.00829,S91Brevi:0.01069):0.00656):0.00664,(((LaiSulp4:0.0,LaiSulph:0.0):0.0083,LaiSulp3:0.0):0.01304,LaiSulp2:5.9E-4):0.03561):0.0048):0.00119):0.00237,(((((((((((((((((((GanAustr:0.00178,GanTsuga:0.00177):0.00118,GanBonin:0.00237):0.00118,GanAust2:0.00118):0.0,(GanLuci2:0.0024,GanLucid:0.00359):0.00479):0.00237,(DnkExpa2:0.00355,DnkExpa3:0.0):0.00474):0.0,Au6Speci:0.0):0.0,((BFEGalli:0.00355,M66Xanth:0.00178):0.0,TamSpeci:0.00498):0.00356):0.00118,LnnTigri:5.9E-4):0.0,LnnSpeci:5.9E-4):0.00118,G61Rhino:0.00355):0.00356,(M67Caver:0.00591,PkyPapyr:0.00533):0.00357):0.0,HxaHirta:0.0):0.00118,(((P17Medul:0.00178,P17Suba3:0.00414):0.00119,HxaHirt2:0.0):0.0,BFEByrs2:6.8E-4):0.0):0.0,HxaPobeg:5.9E-4):0.00118,BFEByrsi:5.9E-4):0.0,Ea0Scabr:5.9E-4):0.0,BFEByrs3:0.0):0.00118,(C1JSquam:0.00769,DtoMolli:0.01495):0.00478):0.0,(DmsCrus2:0.0,DmsLindb:0.0):0.00355):0.00178):0.00118,((((((((((((((((((((PpuCocci:0.0,PpuSpeci:0.00296):0.0,PpuSpec2:0.0):0.0,PpuSpec3:0.00118):0.00355,I5UFlavi:0.0):0.00118,TamVersi:0.0):0.0,WlpCoco2:0.00118):0.0,TamVers2:0.0):0.0,TamVers3:0.0):0.0,(TamSpec2:0.00355,TamVers4:0.0):0.00118):0.0,TamVers5:0.0):0.0,TamVers6:0.0):0.0,TamVers7:0.0):0.0,TamVers8:0.00118):0.00118,TamHirsu:0.0):0.0,JngSubun:5.9E-4):0.0,TamPolyz:0.00178):0.0,TamSpec4:0.0):0.00118,TamSpec3:0.0156):0.00477,DmsOverh:0.00887):0.00238,(((((A9WFulge:5.9E-4,GrfFron2:0.00177):0.0,S91Speci:0.00296):0.0,GrfFron3:0.0):0.02011,GrfSordu:0.00118):0.00297,((LoiCiner:0.00684,LoiMirab:0.00852):0.00915,DnoSulph:0.00414):0.00475):0.0):0.00474):5.9E-4,A9OLappo:0.00769):0.00475,((((CuyAbiet:0.00361,CuyAmbig:0.00668):0.00785,IF2Geoge:0.00668):0.00544,((Me5Giga2:0.0,Me5Gigan:0.0):0.02723,RigVinc2:0.00362):0.00477):0.00238,(Al5Higan:0.0,Al5Syrin:0.0):0.00946):0.0):5.9E-4):0.0,((DmsCrust:0.00152,Se4Rhois:0.00535):0.00119,DmsCrus3:0.0):0.00947):0.0,(((((An7Amer2:6.0E-4,An7Amer3:6.0E-4):6.0E-4,(An7Ameri:0.00716,Ce3Subve:0.00857):0.00123):0.00242,((An7Romel:6.0E-4,An7Semis:0.00118):5.9E-4,An7Rome2:6.0E-4):0.00237):5.9E-4,Se4Fimbr:0.00237):0.00118,JngNitid:0.00856):0.00356):0.00829,((((((((Ky100147:0.00178,Ky100148:0.0):0.0,Ky100150:0.0):0.00347,Ky100149:0.00534):0.0,Ky100151:0.00337):0.00348,((Ky100096:0.00347,PzlMulti:0.00946):0.00178,Ky100194:0.01384):0.00118):0.00118,((Ky100188:0.00173,Ky100189:0.0):0.0,Ky100190:0.0):0.0104):0.00296,Ky100144:0.00867):0.00118,((((Ky100171:0.00986,Ky100172:0.0):0.05917,Ky100234:0.00721):0.00367,(T85Speci:0.00177,TleSpeci:0.01304):0.00119):0.00476,((HynGeoge:0.00296,HynSpeci:0.01241):0.01131,BCWImbri:0.00414):0.00475):0.00357):0.00832):0.00357,((((((((((InoLint2:0.00296,InoLint3:0.0):0.0,InoLint4:0.0):0.0,InoBaum2:0.0):0.0,InoBaum3:0.00159):0.0,InoBaum4:0.0):0.00355,InoBaumi:0.0071):0.00356,InoLinte:0.00414):0.01126,FmpMedit:0.00887):0.00357,(Pn5Igni2:0.00476,Pn5Ignia:0.00237):0.01784):0.00179,JaaArgil:0.02308):0.00419):0.00416):0.00237,((((((((((((((((G3EBifo2:0.0066,G3EBifor:0.00656):0.0018,G3EAbie3:0.00656):0.0,((G3EFusc2:0.00482,G3EFusco:0.00363):0.00362,Po0Versi:0.0043):0.00181):0.00358,(G3ELari2:0.00241,G3ELaric:0.00358):0.00179):0.00537,((((HyhAluta:0.00177,HyhArgut:0.00532):0.00415,P17Suba2:0.00696):0.019,TbuGraci:0.01666):0.00839,(Hd7Dupor:0.01775,Hd7Oliva:0.00591):0.00717):0.00298):0.00119,(FbcmRude:0.00355,TbuGlobi:0.01125):0.00119):0.00355,TbuInorn:0.00709):5.9E-4,((HyhAbiet:0.00473,HyhBarba:0.01066):0.00119,(HyhFlocc:0.00355,HyhSubal:0.00355):0.00119):0.0071):0.00119,(BdrRadu2:0.0,BdrRadul:5.9E-4):0.00946):0.00119,C1ISpeci:0.00709):5.9E-4,RknFibul:0.00473):0.00178,(Od3Romel:0.01005,PbiGeorg:0.01244):0.00179):0.0,(C7QLaeve:0.00414,Gl9Hiema:0.00296):0.00178):0.00118,D62Purpu:0.00591):0.00178,((((((RsnMeri2:0.00414,RsnMeri3:0.0):0.00119,RsnMerid:0.00564):0.01186,SkvFurfu:0.0136):0.00597,RsnChiri:0.0012):0.00119,RsnFurfu:0.00296):5.9E-4,DJSPinic:0.00355):0.00711):0.00593,((((((((RsnBico2:0.0,RsnBicol:0.0):0.0,RsnBico3:0.00179):0.00118,RsnFriab:0.00118):0.00118,RsnSacch:0.00118):0.00237,RsnMutab:0.00532):0.0166,((A9EPrae2:0.00473,A9EPrae3:0.00414):0.00831,H89Puber:0.0071):0.00178):0.00417,((((HyhParad:0.02157,HyhRimos:0.01658):0.0036,HyhBrevi:0.0249):0.00479,(HyhNespo:0.01655,HyhSpeci:0.01064):0.00299):0.00834,(HyhCrust:0.02426,RgeGrise:0.02187):0.00844):0.02212):0.00299,(((((C8AHadri:0.02037,Pd5Fusif:0.00828):0.01317,Ky100090:0.03763):0.00604,(GuaOtthi:0.00414,TuuFlocc:0.00296):0.00119):6.0E-4,((GeaSacca:0.01952,Sp5Stell:0.01124):0.01199,Go2Clava:0.00532):6.0E-4):0.00474,(CvrPisti:0.00887,KavHiman:0.00355):5.9E-4):0.06285):6.0E-4):5.9E-4):0.00119,(((((((((D1KAuri3:0.00893,D1KSpeci:0.00118):0.00119,D1KPoly2:0.0):0.0,D1KAuri2:5.9E-4):0.00118,D1KAuric:6.4E-4):0.00237,(D1KPoly3:0.00178,D1KPolyt:0.01545):0.00777):0.00237,ExdGland:0.00768):0.00416,ExdUvaps:0.00591):0.0,Ex0Calce:0.00296):0.0077,(((D7KGela3:0.01271,D7KGelat:0.00182):0.0,D7KGela2:5.9E-4):0.03074,D7JHelve:0.00788):0.00598):0.00712):0.00475,((((((((D7ISpec2:7.5E-4,D7ISpeci:0.00296):0.00709,L34Crist:0.00947):0.01072,D7IIncru:0.00786):0.0,T52Speci:0.00414):0.01422,((EFYArtoc:0.00718,EFYCamel:0.00552):0.01584,D7LCeras:0.00415):0.00178):0.00655,(((D7IVermi:0.00667,PfrIndic:0.01434):6.0E-4,Ky100136:0.01257):0.00119,(Ky100180:0.01213,Ky100199:0.01351):0.01047):0.00119):0.0,Ky100242:0.01361):0.00417,SMBZZ394:0.02229):0.0012):0.0,SMBZZ257:0.01587):0.00119,(((((((((CvlCrist:0.00236,CvlSpeci:0.00239):0.00592,Ky100069:0.0156):0.0107,Ss0Brink:0.01015):0.00358,(((Ss0Oblo2:0.0,Ss0Oblon:0.0):0.0,Ss0Oblo3:0.0012):0.00237,DPKFlavo:0.006):0.00237):0.0,(((Ss0Brin2:5.9E-4,Ss0Brin3:6.0E-4):0.00119,Ss0Farin:0.01556):0.0,Ss0Brin4:0.00179):0.00296):0.0,SMBZZZ56:0.0):0.00118,(MuvMuci2:0.00948,MuvMucid:0.00262):0.01542):0.00715,(Ss0Radu2:0.00416,Ss0Radul:0.00118):0.01007):0.00297,((((((Ss0Efibu:0.00552,Ss0Octos:0.00661):0.02781,Ss0Biggs:0.00709):0.00299,Ss0Serna:0.00177):0.00237,(Ss0Exim2:0.0,Ss0Eximu:0.0):0.00827):0.01305,(((C7TPube2:0.0018,C7TPubes:0.0):0.0036,Ss0Adnat:0.00595):0.01733,Ss0Athel:0.00601):0.0042):0.00416,(((HyuAlbom:0.00177,HyuRufes:0.00118):0.0,HyuRepan:5.9E-4):0.00177,HyumAff0:0.00414):0.0154):0.00178):0.0237):0.00239,((((((((((((Th9Cucu3:0.01251,Th9Cucum:0.0):0.0,RhzSol30:5.9E-4):0.0,Th9Cucu2:0.0):0.00237,RhzSol18:5.9E-4):0.0,(RhzSol28:5.9E-4,RhzSol32:0.00119):0.00119):0.00118,((RhzSol19:0.00119,RhzSol21:0.0):0.0,RhzSol23:0.00119):0.00238):0.0,RhzSol24:0.0):0.00118,((((((((RhzSol22:0.0,RhzSol27:0.0):0.00238,RhzSol26:5.9E-4):0.00238,RhzSol20:0.00178):0.00119,RhzSol25:0.0):0.0,RhzSol34:0.0):0.00119,RhzSol29:5.9E-4):0.0,RhzSol31:0.00119):0.0,RhzSol33:0.0):0.00357):0.00592,((BCQSpec3:0.00124,BCQSpeci:0.00415):0.00356,BCQSpec2:0.0):0.00237):0.00119,(BugAngul:0.00473,Th9Fusis:0.00237):0.01068):5.9E-4,RhzSpeci:0.00595):0.00237,RhzSpec2:0.00128):0.00888):0.01128,((((((BCJCorn2:0.0,BCJCorne:0.0):0.00237,BCJCorn3:0.00534):0.00416,BCJVisco:0.0143):0.00597,DcxSpath:0.01424):6.0E-4,IG5Alpin:0.01901):0.00239,(((Dy5Speci:0.00475,Gu3Bucci:0.02138):0.0012,Dy5Chrys:0.00713):0.00417,Dy5Still:0.01781):0.01918):0.04792):0.00606,(((((((((((((((((((((((((((((((((((((((((((((((((((((((((((((((((((((((((((((((((((((((((Cr1Gat18:0.0,Cr1Gat19:0.0):0.0,Cr1Gat20:0.0):0.0,Cr1Gat21:0.0):0.0,Cr1Gat22:0.0):0.0,Cr1Gat23:0.00118):0.0,Cr1Gat24:0.0):0.0,Cr1Gat25:5.9E-4):0.0,Cr1Gat26:5.9E-4):0.0,Cr1Gat27:0.0):0.0,Cr1Gat28:0.0):0.0,Cr1Gat29:0.0):0.0,Cr1Gat30:0.0):0.0,Cr1Gat31:0.0):0.0,Cr1Gat32:0.0):0.0,Cr1Gat33:0.0):0.0,Cr1Gat34:0.0):0.0,Cr1Gat35:0.0):0.0,Cr1Gat36:0.0):0.0,Cr1Gat37:0.0):0.0,Cr1Gat38:0.0):0.0,Cr1Gat39:0.0):0.0,Cr1Gat40:0.0):0.0,Cr1Gat41:0.0):0.0,Cr1Gat42:0.0):0.0,Cr1Gat43:0.0):0.0,Cr1Gat44:0.0):0.0,Cr1Gat45:0.0):0.0,Cr1Gat46:0.0):0.0,Cr1Gat47:0.0):0.0,Cr1Gat48:0.0):0.0,Cr1Gat49:0.0):0.0,Cr1Gat50:0.00118):0.0,Cr1Gat51:0.0):0.0,Cr1Gat52:0.0):0.0,Cr1Gat53:0.0):0.0,Cr1Gat54:0.0):0.0,Cr1Gat55:0.0):0.0,Cr1Gat56:0.0):0.0,Cr1Gat57:0.0):0.0,Cr1Gat58:0.0):0.0,Cr1Gat59:0.0):0.0,Cr1Gat60:0.0):0.0,Cr1Gat61:0.0):0.0,Cr1Gat62:0.0):0.0,Cr1Gat63:0.0):0.0,Cr1Gat64:0.0):0.0,Cr1Gat65:0.0):0.0,Cr1Gat66:0.0):0.0,Cr1Gat67:0.0):0.00118,((((((((((((Cr1Gatt2:0.0,Cr1Gatt4:0.0):0.0,Cr1Gatt5:0.0):0.0,Cr1Gatt7:0.0):0.0,Cr1Gatt8:0.0):0.0,Cr1Gat10:0.0):0.0,Cr1Gat11:0.0):0.0,Cr1Gat12:0.0):0.0,Cr1Gat13:0.0):0.0,Cr1Gat14:0.0):0.0,Cr1Gat15:0.0):0.0,Cr1Gat16:0.0):0.0,Cr1Gat17:0.0):0.0):0.0,Cr1Gat68:0.0):0.00118,((((((((((Cr1Neof2:0.0,Cr1Neofo:0.0):0.0,Cr1Neof3:0.0):0.0,Cr1Neof4:0.0):0.0,Cr1Neo22:0.0):0.0,Cr1Neo23:0.0):0.0,Cr1Neo28:0.0):0.0,Cr1Neo30:0.0):0.0,Cr1Neo31:0.00595):0.00119,(Cr1Amylo:0.0,TuyWingf:0.00238):0.02015):0.0,Cr1Gatti:0.0):0.0):0.0,Cr1Neof9:0.0):0.0,Cr1Gatt3:0.0):0.0,Cr1Neo10:0.0):0.0,Cr1Neo14:0.0):0.0,Cr1Gatt9:0.0):0.0,Cr1Neo16:0.0):0.0,Cr1Neo17:0.0):0.0,Cr1Neo18:0.0):0.0,Cr1Neo19:0.0):0.0,Cr1Neo21:0.0):0.00118,Cr1Neof5:0.0):0.0,Cr1Neof6:0.0):0.0,Cr1Neof7:0.0):0.0,Cr1Neof8:0.0):0.0,Cr1Neo11:0.0):0.0,Cr1Gatt6:0.0):0.0,Cr1Neo12:0.0):0.0,Cr1Neo13:0.0):0.0,Cr1Neo15:0.0):0.0,Cr1Neo20:0.0):0.0,Cr1Neo24:0.0):0.0,(((Cr1Neo26:0.00118,Cr1Neo29:0.00296):0.0,Cr1Neo25:0.01415):0.0,Cr1Neo27:0.01137):0.0):0.00118,FbdDepau:0.006):0.02434,Cr1Hevea:0.00414):6.0E-4,BueDendr:0.0107):0.02321,((BueSaka2:0.00118,BueSakae:0.0):0.00592,(TpmPapi2:0.0018,TpmPapil:5.9E-4):0.00711):0.00535):0.00657,Cr1Flavu:0.02192):0.0018,((AsoHumi2:0.0,Cr1Podzo:0.0):0.00592,BueNinhb:0.00597):0.00475):0.00238,((((((((((((((((((((((((((DxmMrak5:0.0,DxmMrak6:0.0):0.00357,DxmMra10:0.0):0.0,DxmMrak9:0.0):0.0,DxmMra12:0.0):0.00119,(((DxmMrak2:0.0,DxmMraki:0.0):0.0,DxmMrak3:0.0):0.0,DxmMrak4:0.0):0.0):0.0,((DxmMra11:0.0,DxmMrak7:0.0):0.0,DxmMra15:0.0):0.00119):0.0,DxmMrak8:0.0):0.0,DxmMra13:0.0):0.0,DxmMra14:0.0):0.00118,(DxmBonin:5.9E-4,DxmWalti:5.9E-4):0.00119):0.0,((((((((DxmHain2:0.0,DxmHaina:0.0):0.0,BueSpe11:0.0):0.0,DxmHain3:0.0):0.00118,BueSpec4:0.0):0.0,BueSpe14:0.00118):0.00118,DxmYunna:0.0):0.0,DxmYunn2:0.0):0.0,DxmYunn3:0.0):0.00118):0.0,(DxmHuia2:0.0,DxmHuiae:0.0):0.00476):0.0,DxmPseu4:0.00118):0.00118,((((((((DxmPseu2:0.0,DxmPseud:0.0):0.0,DxmPseu3:0.0):0.0,DxmKomag:0.0):0.0,BueSpec3:0.0):0.0,DxmPseu6:0.0):0.0,DxmPseu7:6.0E-4):0.00474,DxmSchim:0.00118):0.00178,DxmSimao:0.00592):0.00475):0.0,((((DxmBoekh:5.9E-4,DxmPseu5:0.00237):0.0,(DxmNaka3:0.0,DxmNakas:0.0):0.00118):0.0,DxmNaka2:0.0):0.00118,(DxmWuzh2:0.0,DxmWuzhi:0.0):0.00355):0.00119):0.0,DxmQinli:0.0):0.0,DxmCylin:6.0E-4):0.0,DxmQinl2:0.0):0.0,DxmQinl3:0.0):0.0,DxmQinl4:0.0):0.00474,(DxmHubei:0.0,DxmLinzh:5.9E-4):0.00118):0.00593,DxmAnoma:0.00592):0.00476,(((((((HnnSine2:0.00596,HnnSine3:0.00238):0.00478,HnnSinen:0.0):0.00711,Cr1Luteo:5.9E-4):0.0,(((Cr1Spe10:0.0,Cr1Spe15:0.0):0.0012,Cr1Spe18:0.0018):0.00359,HnnKunmi:0.00118):0.00119):0.0,HnnlZeae:6.0E-4):0.00118,(BueSpe12:5.9E-4,BueSpec9:0.0):0.01066):0.00238,((HnnCopro:0.00476,HnnSurug:0.00536):0.0012,HnnOryza:0.00178):0.00593):0.01367):0.00358,(((((((((DszChang:0.00182,DszFrist:0.00414):0.00178,DszAuran:0.00118):0.0,DszCroce:0.00118):0.00356,(DszHung2:0.0,DszHunga:0.0):0.00118):0.0,DszBuhag:0.00533):0.00593,DszZsolt:0.0):0.0,DszZsol2:0.0):0.00118,DszSpeci:0.00237):0.0083,(BueForm2:0.0,BueMelas:0.00414):0.00949):0.00119):0.00297,(((((BueSpe13:0.00178,BueSpec5:0.0):0.00357,BueSpec6:5.9E-4):0.0,BueSpe10:0.0):0.00594,((BuePseud:0.0,BueVaria:0.00119):0.00119,H1WOberj:5.9E-4):0.00713):0.00477,(((BueBegon:0.00178,BuePanic:0.00119):0.0,BueSiame:0.00238):0.0208,BueSetar:0.01722):0.00241):0.0543):0.00726,(((I8IEffi2:0.00243,I8IEffib:6.1E-4):0.01581,DJ9Polyp:0.01396):0.01412,BueArund:0.03728):0.00846):0.00479):0.00298,((FbbInco2:0.00675,FbbIncon:0.00357):0.00598,FbbMurrh:0.00178):0.00949):5.9E-4,(((((((((((((((KckSacc2:5.9E-4,KckSacch:0.00296):0.0,KckImper:0.00355):0.00119,(KckThai2:0.01424,KckThail:0.00178):0.00179):0.00651,KckBarri:0.00296):5.9E-4,FmcThail:5.9E-4):0.00355,((((KckPhaf2:0.0,KckPhaff:5.9E-4):0.00711,KckMachi:0.00533):0.00476,KckSchim:0.00118):0.00475,FmcOgasa:0.0143):0.00239):0.00118,(((((((FmcSichu:0.0,FmcSpeci:0.0):0.0,FmcDisty:0.00474):0.00119,KckCalop:0.0):0.0,KckCucph:5.9E-4):0.0,KckVietn:0.0):0.0,KckCucp2:0.0):0.0,KckLitse:0.0):0.00118):0.00118,(FmcChine:5.9E-4,FmcLiche:0.0):0.0):0.00237,FmcFuzho:0.01008):0.00774,((FmcBorne:5.9E-4,FmcPolyb:0.00948):0.00238,FmcPenic:0.00415):0.01781):0.0012,FmcHorov:0.00771):0.00297,CQDPolym:0.0125):0.00537,Cr1Spec5:0.00533):5.9E-4,(((((((((I8HUsne2:0.00122,I8HUsnea:0.00364):0.00365,(I8HUsne3:0.0,I8HUsne4:6.1E-4):0.00243):0.00243,DJ9Giraf:0.01003):0.0,(DJ9Hypo2:6.1E-4,DJ9Hypog:0.0):0.00607):0.00122,((DJ9Cetr2:0.0,DJ9Cetra:6.1E-4):0.02548,DJ9Pertu:0.00971):0.00307):0.0,DJ9Evern:0.00729):0.00183,DJ9Tucke:0.01336):0.0,(((DJ9Indec:0.02672,SMBZZZ63:0.00635):0.00243,DJ9Morif:0.01025):0.00122,(SMBZZ406:0.01274,SMHZZ256:0.01274):0.0161):0.00306):0.0,((DJ9Copp2:0.00732,DJ9Coppi:0.0):0.01949,(DJ9Liche:0.05106,DJ9Wirth:0.00789):0.00436):0.00367):0.00302):0.00178,((((((((((Cr1Carn2:0.0,Cr1Carne:0.0):0.0,Cr1Carn3:0.0):0.00593,Cr1Spec4:0.00355):0.00178,Cr1Spe14:0.00719):0.00714,(Cr1Spec2:5.9E-4,Cr1Speci:0.0):0.00474):5.9E-4,((Cr1Spe11:0.0,Cr1Spe12:0.0):0.0012,Cr1Penea:0.00355):0.00356):0.00119,SMBZZZ57:0.00318):0.00119,((((((DJ9Mese2:0.00426,DJ9Mese3:0.00243):0.01097,DJ9Auran:0.03737):0.02117,DJ9Brasi:0.02943):0.00603,((DJ9Globi:0.00299,DJ9Speci:0.00441):0.01021,DJ9Fucif:0.0164):0.00303):0.01914,BueMiyag:0.044):0.01033,(BueGlobi:0.00593,Cr1Dimen:0.0):0.01306):0.00658):0.00775,(((DJ9Clad2:0.00121,DJ9Clado:0.0):0.01579,DJ9Lepto:0.00182):0.00122,((DJ9Loba2:0.0,DJ9Lobar:0.0):0.00364,DJ9Nephr:0.00304):0.00243):0.00851):0.00297,I8JMagnu:0.00972):0.00298):0.00119):0.00237,(((((((((((Cr1Spe13:0.0,Cr1Spec8:6.0E-4):0.0012,H1XBando:0.00296):0.00178,BueSpeci:0.00592):0.00178,((Cr1Laur3:0.0,Cr1Laure:0.0):0.00237,Cr1Laur2:0.00237):0.00356):0.0,(((BuePseu2:0.00297,Cr1Cellu:0.0):0.00237,BueSpec2:5.9E-4):0.00237,Cr1Spec3:6.0E-4):0.00118):0.0,Cr1Spec6:6.0E-4):0.0,Cr1Spec9:0.0):0.00828,((((Cr1Flav2:0.0,Cr1Flave:0.0):0.0,Cr1Spe19:0.00873):0.00475,Cr1Spe17:0.00299):5.9E-4,((Cr1Aure2:0.01126,Cr1Aureu:0.0):0.0,Cr1Aure3:0.0):0.00118):0.00592):0.00178,(BueHanna:0.00297,BuePenni:0.00474):0.01425):0.00238,((BueUnica:0.00496,IQPAlbus:0.00594):0.00238,BueUnic2:0.00238):0.00653):5.9E-4,((DJ9Calop:0.00546,DJ9Cande:0.00303):0.00122,I8JBrefe:0.01092):0.00488):0.00356):0.01188,(((((((((((((((((((((((((((((TpnAster:0.0,TpnCorem:0.0):0.0,TpnFaeca:0.0):0.0,TpnAsahi:0.0):0.0,TpnAquat:0.0):0.0,TpnJapon:0.0):0.0,TpnAqua2:0.00338):0.0,TpnInsec:0.0):0.0,TpnInse2:0.0):0.0,TpnAsah2:0.00379):0.0,TpnCore2:0.0):0.00355,TpnLacti:5.9E-4):0.0,TpnCaseo:0.0):0.00237,TpnInkin:5.9E-4):0.0,TpnOvoid:0.0):0.0,TpnBeige:0.0):0.01659,((((TpnDerma:0.0,TpnMucoi:5.9E-4):0.00356,TpnMonil:5.9E-4):0.00119,TpnDebeu:0.00533):0.00475,((TpnCuta2:0.0,TpnCutan:0.0):0.0,TpnCuta3:0.00119):0.00593):0.0208):0.00718,(((((((((((AsoAlbi2:0.0,AsoAlbid:5.9E-4):0.0,AsoAlbi3:0.0):0.0,AsoAlbi4:0.0):0.00237,(((AsoHumi4:0.0,AsoHumic:0.0):0.0,AsoHumi5:0.0):0.0,AsoHumi6:0.0):0.00592):0.00119,AsoMusci:0.0):0.0,Cr1Spe16:0.0):0.00237,Cr1Spec7:6.0E-4):0.00118,(AsoLonga:0.0,AsoPseud:0.0):0.00592):0.00948,((AsoHumi3:5.9E-4,Cr1Curva:5.9E-4):0.01303,Cr1Dasze:0.00533):0.00774):0.00119,AsoMusc2:0.01486):0.00715,Cr1Fragi:0.00533):0.00178):0.00833,((((TpnLaib4:0.0,TpnLaiba:0.0):0.00118,TpnLaib2:0.0):0.0,TpnLaib3:5.9E-4):0.00592,(((TpnMulti:0.0,TpnSpec3:0.00178):0.0,TpnMult2:0.0):0.0,TpnMult3:0.0):0.00237):0.00237):0.00238,TpnLoubi:0.0):0.0,(((((((((TpnDulc2:0.0,TpnDulci:0.0):0.0,TpnDulc3:5.9E-4):0.00592,TpnVeenh:0.00355):0.00119,TpnGraci:0.0):0.0,TpnGrac2:5.9E-4):0.0,TpnGrac3:0.0):0.0,TpnGrac4:0.0):0.0,TpnGrac5:0.0):0.00118,TpnVaden:0.00118):0.00355):0.0,TpnLoub2:0.00118):0.0,TpnLoub3:0.0):0.0,TpnLoub4:0.0):0.0,TpnLoub5:0.0):0.00237,(((((((TpnDomes:0.0,TpnMonte:0.0):0.0,TpnSpec2:0.00118):0.0,TpnDome2:0.0):0.0,TpnDome3:0.0):0.0,TpnMont3:0.0):0.00473,(TpnBras2:0.0,TpnBrass:0.0):0.0071):0.00119,(TpnScar2:0.00592,TpnScara:0.0):0.00712):0.00178):0.00237,TpnMont2:0.00534):0.00238,((((TpnSpeci:5.9E-4,TpnWieri:5.9E-4):0.00474,TpnLigni:0.00237):0.00534,TpnSporo:0.00592):0.00238,(((TpnPoros:0.0,TpnXylop:0.0):0.0,TpnPoro2:0.0):0.00237,TpnPoro3:0.00296):0.00296):0.00118):0.00593,(D1VAnac2:0.0,D1VAnaca:0.0):0.00753):0.00357,((((BueNakho:0.0,BueSpec8:0.0):0.0,BueNakh2:0.0):0.0,BueFormo:5.9E-4):0.00296,BueSpec7:0.00237):0.00948):0.00238):0.01071,(DJ9Foli2:5.9E-4,DJ9Folia:0.00182):0.01185):0.00477,Cr1Skinn:0.00651):0.02253,((((((((((((((((((((((Cr1Albid:0.0,Cr1Bhuta:5.9E-4):0.0,Cr1Albi2:0.0):0.0,Cr1Antar:5.9E-4):0.0,Cr1Albi3:0.0):0.0,Cr1Albi4:0.00118):0.0,Cr1Albi5:0.0):0.0,Cr1Fried:0.00178):0.0,Cr1Albi6:0.00652):0.0,Cr1Albi7:0.0):0.0,OtMZZZ51:0.0):0.00118,Cr1Vishn:0.0):0.0,Cr1Vish2:0.0):0.0,Cr1Conso:0.0):0.0,Cr1Vish3:0.0):0.0,Cr1Vish4:0.0):0.0,Cr1Vish5:0.0):0.0,Cr1Vish6:0.0):0.0,Cr1Vish7:0.0):0.0,Cr1Vish8:0.0):0.01775,(((((((((Cr1Magnu:0.0,Cr1yAter:0.0):0.0,FldElega:0.0):0.0,FldFlori:0.0):0.00118,FldGlobi:5.9E-4):0.00355,FldUnigu:0.00414):0.0,SMBZZZ98:0.00635):0.00119,FldCapsu:0.01065):0.00298,FldSpeci:0.0111):6.0E-4,(((Cr1Gastr:0.0,Cr1Gilve:0.0):0.0,Cr1Gast2:0.0):0.0,Cr1Gast3:0.0):0.00473):0.00415):0.00476,(BueTaiw2:0.01073,BueTaiwa:5.9E-4):0.02142):6.0E-4,((((((((((((((((((Cr1Aeri2:0.00292,Cr1ypCf0:0.0):0.0,Cr1ypCf2:0.0):0.0,Cr1ypCf3:0.0):0.0,Cr1Aeri3:6.0E-4):0.0,Cr1ypCf4:0.0):0.0,Cr1Aeri4:0.0):0.0,Cr1Aeri5:0.0):0.0,Cr1ypCf5:0.0):0.00238,Cr1Aeriu:0.0):0.00118,Cr1Terre:0.0):0.0,Cr1Terr2:0.0):0.0,Cr1Fusce:0.0):0.0,Cr1Terr3:0.0):0.00237,Cr1Terr8:0.0):0.0,Cr1Ter10:0.0):0.0,Cr1Ter12:0.0):0.0,Cr1Ter13:0.0):0.0071,((((((Cr1Terr4:0.0,Cr1Terri:0.0):0.0,Cr1Terr5:0.0):0.0,Cr1Terr6:0.0):0.0,Cr1Terr7:0.0):0.0,Cr1Terr9:0.0):0.0,Cr1Ter11:0.0):0.01328):0.00238):0.00772):0.02333,(((((((Cr1Macer:0.0,CsfFerig:0.00355):0.0,CsfBispo:0.0):0.00118,(CsfInfi2:0.0,CsfInfir:0.0):0.00118):0.00118,(CsfCapit:0.0,CsfLarim:0.0):0.00118):0.03791,((ItrPerpl:0.00118,UdePanno:0.00118):0.02133,GuePullu:0.00829):0.00358):0.00419,(((((MklAquat:0.00296,MrkPsych:0.00296):0.00237,MrkFrigi:0.0):0.0,MrkFrig2:0.00118):0.0,MrkFrig3:0.0):0.0071,(((UdeMegal:0.00296,UdePunic:0.00178):5.9E-4,UdePuni2:0.00178):0.00474,UdePyric:0.00296):0.01899):0.00358):0.00595,XtmDendr:0.02315):0.012):0.01202):0.00479,(Ky100097:0.00542,Ky100099:0.0):0.00361):0.0024,((((((((((((QmbSpeci:0.00732,SMBZZZ49:0.0):0.00122,(RtrBaca2:0.0,RtrBacar:0.00119):0.01543):0.0012,((RtrPhyl2:0.0,RtrPhyll:0.00416):0.00119,DFYJugla:0.00237):0.00594):0.00119,((CQ3Paph2:0.0,CQ3Paphi:0.00119):0.02017,JmnAngko:0.02547):0.00241):0.01191,((((D4QAyres:0.00384,DJ6Iowen:0.00475):0.00119,(DJ6Carie:0.0,DJ6Golos:0.0):0.0095):0.00894,(Ea3Pate2:0.00297,Ea3Patel:0.00192):0.02021):0.01918,TilPalle:0.02381):0.00121):0.00299,(((((TilCreme:0.00119,TilLilac:0.00714):0.0,TilWash2:0.00239):0.00476,TilWashi:0.0):0.0,Ey1Gaill:0.0032):0.00475,(Ey1Ficar:0.0064,TilSpeci:0.0015):0.01839):0.00418):0.0012,((((TilAlbe2:0.0,TilAlbes:0.00654):0.0,TilAlbe3:6.5E-4):0.0,TilAlbe4:0.0):0.0,TilAlbe5:0.00322):0.00949):0.00179,(((((((TilFlav2:0.00653,TilFlava:0.00483):0.00238,TilDerxi:5.9E-4):0.0,TilOryzi:0.00119):0.00475,TilFulve:0.0119):0.00537,(T57Anom2:0.00892,T57Anoma:0.00119):0.00893):0.00895,JamDacty:0.01411):0.01438,((TilMinor:0.01494,TilPenni:0.01127):0.0078,GgfRivea:0.03508):0.00242):0.01439):0.00299,(((RsoNymp3:6.1E-4,RsoNymph:0.0):0.00246,RsoNymp2:0.00119):0.03862,D17Hygro:0.00957):0.00601):0.00238,(((((((((MlzGlob2:0.0,MlzGlobo:0.00541):0.0,OtuZ1032:0.0):0.0,SMHZZ228:0.02866):0.00241,MlzSpeci:0.0):0.00721,((((MlzRest2:0.00613,MlzRestr:6.0E-4):0.0012,MlzRest3:6.0E-4):0.0,SMHZZZ30:0.00637):0.0,SMBZZ502:0.04808):0.00844):0.00968,MlzSympo:0.01226):6.1E-4,MlzPachy:0.0122):0.00121,SMBZZ155:0.00637):0.00121,((MlzFurf2:0.00345,MlzObtus:0.00473):0.01558,(MlzFurfu:0.00687,MlzSloof:0.0):0.03127):0.00508):0.05569):0.00121,(((((ExsRhod2:0.00118,ExsRhodo:0.00119):0.0,ExsRostr:0.00533):0.00119,ExsVacci:0.00191):5.9E-4,ExsGraci:0.01611):0.00895,((Gr4Cylin:0.00831,Gr4Phoen:0.00511):0.01666,D50Scirp:0.02436):0.01144):0.02037):0.0054,(((((((((((((((UstHorde:6.0E-4,UstTriti:0.0):0.00715,MzcBulla:0.0):0.00119,(MzcBull2:0.0,PszSpeci:0.00119):0.00119):0.00119,(((DJ8Reil2:0.0,UstSpeci:0.00182):0.0,UstMaydi:0.00179):0.0,PszFlocc:0.0):0.0):0.0,D4PPenns:6.4E-4):0.0,DJ8Reili:0.0):0.0,DJ8Speci:0.00164):0.0,(SMBZZZ66:0.0,UstEscul:6.0E-4):0.0):0.0,Kp100003:0.00191):0.01073,UstShira:0.00179):0.0526,(L51euAff:0.00656,UscStand:0.00655):0.01556):0.01699,(D4OAmazo:0.00323,D4OLimit:0.00238):0.01192):0.00481,((((SzoMela3:0.00486,SzoMelan:0.00192):0.0243,(SzoSpec2:5.9E-4,SzoSpeci:0.0):0.00357):0.0018,SzoMela2:0.00119):0.00476,(RtrAche2:0.0,RtrAchen:0.00238):0.01192):0.00419):0.02392,(D4RKarii:0.07255,D4RScler:0.04093):0.03736):0.02878,(D15Endog:0.01245,D15Eupho:0.00767):0.03513):0.05395):0.0189):0.0072,(((((((((((((((((((D16Hydr2:0.00441,D16Hydro:0.0):0.01608,(GczAnta2:0.0,GczAnta3:0.00238):0.00951):0.00539,(((RtrSpec4:0.0018,RtrYarro:0.0):0.0,RtrYarr3:6.0E-4):0.00119,RtrYarr2:0.00244):0.01547):0.00358,((SooFusha:0.00713,SooGrise:0.00476):0.02564,(SooInosi:0.00654,SooSingu:0.00772):0.00179):0.01137):0.00239,(D1JSpeci:0.00383,SooTsuga:0.00714):0.01073):0.00358,(SooFalca:0.00476,SooSpec2:0.00488):0.00477):0.01071,(((((((MiyViol2:0.0,MiyViol3:0.00778):0.0,MiyViol4:0.0):0.00119,MiyViola:0.00187):0.01071,DJ7SpCf0:0.00654):6.0E-4,(RtrHorde:0.00238,UsmFluit:0.00616):0.00954):0.01194,(KgrErio2:0.00123,KgrEriop:5.9E-4):0.02493):0.0042,(Ls5Scot2:0.00178,Ls5Scott:0.00238):0.00714):0.00179):0.0,Mb8Inter:0.01374):0.00359,(Hg8Pycn2:0.00305,Hg8Pycni:0.00256):0.05014):0.00603,(((((((SobParar:0.00297,SooBlume:0.00654):0.00119,SobPara2:0.00178):0.00119,((SooRoseu:0.0,SooSpec3:0.0):0.0,SooRose3:5.9E-4):0.00119):0.0,SooSpec4:0.00178):0.0,SooRose2:6.0E-4):0.0,SMBZZZ37:0.0):0.00237,((SobJohns:0.0,SobSpeci:0.0):0.00237,SobSalmo:0.00297):0.00416):0.00417):0.00477,D1JPenio:0.02022):0.01198,((((((((((((RdpBabje:0.0,RtrGrami:0.00119):0.0,RtrGram3:0.0):0.00119,RtrGluti:0.0):0.0,RtrGlut2:0.0):0.0,RtrGlut3:0.0):0.0,RtrGlut4:0.0):0.0,RtrGlut5:0.0):0.0,(RtrGlut7:0.0,RtrGram2:0.00119):0.0):0.0,RtrSpec5:0.0):0.0,RtrGlu10:0.00237):0.00119,RdpKrato:0.00534):0.00178,((RdpDiob2:0.00144,RdpDiobo:0.00178):0.0,RdpDiob3:6.7E-4):0.00119):0.00238):0.0024,(((((((((((((((((((((RtrMuc10:0.0,RtrMuci8:0.00178):0.0,(RtrMuc11:0.0,RtrMuc12:0.00241):0.0012):0.00119,(RtrMuc14:0.00477,RtrMuci7:0.00197):0.0):0.0,RtrMuci3:0.00251):0.00357,RtrMuci2:0.00251):0.0,RtrMuci6:6.0E-4):0.0,RtrMuc13:0.0):0.0,RtrMucil:0.0):0.0,RtrMuc16:0.00178):0.0,RtrGlut6:0.00119):0.0,RtrMuci4:0.00119):0.0,RtrSpec2:0.00356):0.0,RtrSpec3:0.00119):0.0,RtrMuci5:0.0):0.00237,RdpSphae:0.00297):0.00119,RtrMuci9:8.0E-4):0.0,RtrMuc15:0.00505):0.00119,RtrGlut9:0.0):0.0,RtrGlut8:6.0E-4):0.01069,((((((((RdpAzori:0.00119,RdpLusit:0.00297):0.00238,RdpFluvi:5.9E-4):0.0,RdpFluv2:0.00119):0.00119,((SobRuin2:0.00595,SobRuine:0.00357):0.00239,SooNylan:0.00833):0.00119):0.00356,SobRuin4:0.0):0.0,SobRuin5:6.0E-4):0.00119,SobRuin3:0.00297):0.00357,SooPoons:0.00773):0.01193):0.00119,(((RdpToru2:5.9E-4,RdpTorul:5.9E-4):0.0,RdpToru3:0.0):0.0,RdpToru4:0.00238):0.00594):0.00119):0.0446,JclSubme:0.04669):0.02086,((((((((((CQIHalo3:0.00596,CQIHalop:0.00477):0.0,CQIHalo2:0.0):0.00476,(C00Hyph2:0.01859,C00Hypha:0.00119):0.0024):0.00179,((BenMusa2:0.00298,BenMusae:0.0216):0.00962,BenIngol:0.01195):0.01022):0.0216,((((SooLact2:0.00734,SooLopha:0.00597):0.06001,(SooSasic:0.02338,SooTaupo:0.01077):0.02484):0.01532,IPJApoba:0.06376):0.02591,(BenSaka2:0.0,BenSakag:0.0):0.02763):0.00793):0.00364,(((SooDraco:0.01133,SooPyrro:0.00836):0.0018,SooRuber:0.00597):0.01196,SooDiosp:0.00656):0.01983):0.02722,((((((((((BenMisca:0.00179,BenSubro:0.01077):0.00599,BenSorbi:0.00535):0.00418,KooMalvi:0.00893):0.01136,BenChang:0.01074):6.0E-4,((BenYucc2:0.0,BenYucci:0.00238):0.0,BenYucc3:0.00238):0.00714):0.0,SMBZZ187:0.00317):0.00119,D0VMacro:0.02975):0.01392,BenPhyll:0.02206):0.0,SMBZZZ94:0.00317):0.00965,(BenCilia:0.02683,BenNagan:0.03812):0.02081):0.00365):0.02186,((((((D0WSpeci:0.03794,Ky100020:0.0073):0.00125,Ky100138:0.00337):0.01871,((Ky100223:0.0,Ky100224:0.0):0.0,Ky100225:0.0018):0.02344):0.01131,((SooCopr2:0.006,SooSubbr:0.00419):0.01623,SooDimme:0.03417):0.04402):0.08987,D0VSpeci:0.05672):0.005,(((((Ky100107:0.0,Ky100108:0.0):0.0,Ky100109:0.0):0.00694,Ky100100:0.0):0.0,Ky100288:0.0):0.00347,Ky100103:0.00338):0.04167):0.00249):0.01582,(((TitSpec4:0.01014,TitSpec6:0.00761):0.006,TitRoseu:0.01123):0.01501,TitDepen:0.04896):0.0761):0.00679,(MxiOsmu2:0.00655,MxiOsmun:5.9E-4):0.1373):0.00804):0.0079,((((((((((((((((((((((SooOgas2:0.0,SooOgasa:0.0):0.0,SooOgas3:0.0):0.0,SooOgas4:5.9E-4):0.0,SooOgas5:0.0):0.0,SooOgas6:0.0):0.0,SooOgas7:0.0):0.0,SooOgas8:5.9E-4):0.00356,BnnHahaj:0.0):0.0,BnnHaha2:0.0):0.0,BnnHaha3:0.0):0.0,BnnHaha4:0.0):0.00118,SooBisch:0.00356):0.0,BnnSpeci:0.0):0.00118,SooSyzyg:0.00237):0.01483,((((RtrMarin:0.0,SooVermi:5.9E-4):0.00356,(SooGrac2:0.0,SooGraci:0.0):0.0083):0.00178,((SooCopro:0.00714,SooOryzi:0.00596):0.00836,SooFolii:0.00416):0.00715):0.0,SMBZZ101:0.0):0.00119):6.0E-4,(SooMagn2:0.00297,SooMagni:0.0):0.01783):0.00119,((((EbdHaseg:0.00119,SooYunna:0.00357):0.00119,EbdHase2:0.0):0.0083,SooElong:0.00654):0.00656,(RtrLacto:0.01437,SooSpec5:5.9E-4):0.00956):0.00596):6.0E-4,(((((SooPhyll:0.00417,SooSpeci:0.00237):0.00417,SooKluyv:0.01373):0.0012,SooSalic:0.00476):0.00357,RtrArmen:0.00178):5.9E-4,RtrAuran:0.00892):0.01133):0.00119,(((((((((((((RtrCass2:0.0,RtrCassi:0.0):0.00119,RtrSaman:0.00424):0.0,RtrCalyp:5.9E-4):0.00475,RtrSloof:0.0):0.00119,RtrSpeci:0.00925):0.0,RtrSloo2:0.0):0.0,RtrSloo3:0.00241):0.0,RtrSpec6:0.0):0.00119,((((RtrMinu2:0.00656,RtrNymph:0.0012):0.0,RtrMinu3:0.0):0.0,RtrSpec7:6.0E-4):0.00119,RtrMinu4:0.00968):0.00119):0.0,RtrMinut:8.6E-4):0.00119,B4FFimet:0.00311):0.00357,(((RtrLaryn:0.00178,RtrPinic:0.00119):0.00178,RtrBenth:0.00535):0.00119,(RtrLysin:0.00237,RtrPalli:0.00356):0.00238):0.00238):0.00297,(OcfExte2:0.0,OcfExter:0.0):0.00475):0.01487):0.00179,(SkgDacr2:0.0,SkgDacry:5.9E-4):0.0083):0.00119,((((RtrLame2:0.0,RtrLamel:0.00534):0.0,RtrLame3:0.0):0.0,RtrLame4:0.0):0.0,RtrLame5:0.0):0.00119):0.02616,NadSebac:0.02017):0.01506):0.00904,(((((((((((((((((((((((((((((((((MmpLari9:5.9E-4,MmpLaric:0.00119):0.00119,MmpLar10:5.9E-4):0.00119,((MmpLari4:0.00119,MmpLari7:0.0):0.0,MmpLar14:0.00119):0.0):0.0,((MmpLar12:0.0,MmpLari2:5.9E-4):0.0,MmpLar13:0.0):0.00356):0.0,((MmpLari3:0.0,MmpLari6:0.0):0.0,MmpLari8:0.0):0.0):0.0,MmpLar15:0.01259):0.00119,MmpLari5:0.0):0.0,MmpLar11:5.9E-4):0.0,MmpLar16:0.00178):0.00593,MmpSpec2:7.2E-4):0.00119,MmpEupho:0.00296):0.00237,MmpSpeci:0.00143):0.0,MmpEuph2:0.00381):0.00119,MmpOccid:0.00715):0.05172,((UrdInter:0.00119,UrdSpeci:0.0):0.0,M28Leviu:6.0E-4):0.00474):0.00663,((((HysPoly2:0.00179,HysPolyp:0.00357):0.00239,HysPoly3:0.00537):0.0,HysAspid:0.00581):0.00597,Mm9Speci:0.00178):0.00178):0.0,(((((B4SEpil2:0.00296,B4SEpilo:0.0):0.0166,(B4SGoepp:0.00237,M27Caryo:0.00592):0.00535):0.00835,((B45Aste2:0.0,B45Aster:7.1E-4):0.0,B45Aste3:0.0):0.00948):0.00238,CxaArcto:0.00302):0.00594,IJ6Ribic:0.00179):0.0):0.00119,(Ed3Hark2:0.00119,Ed3Harkn:0.00178):0.00119):0.00889,NyeVacci:0.01616):0.02154,CXHToxic:0.00949):0.0018,PucSuzut:0.04035):0.00121,(((((((((((PucConvo:0.00608,PucHemer:0.00488):0.00305,PucCaric:0.00302):0.0,PucPelar:0.0071):0.00119,PucViola:0.00297):0.00178,(UcsAppe2:0.00241,UcsAppen:0.00143):0.00651):0.01188,PucSmila:0.00858):0.00358,PucCoron:6.1E-4):0.00119,(((((D4EKevor:0.01596,PucPhysa:0.01525):0.01114,UcsAritr:0.0073):0.00917,PucStrii:0.00415):0.00179,D4IMirab:0.00367):0.00119,(D4JKalan:0.0,PucHorde:0.008):0.00123):0.0):5.9E-4,((((PucTrit2:0.01358,PucTriti:0.02312):0.00455,PucTrit3:0.00163):0.00448,PucHord2:0.00153):0.00373,PucPoaru:0.00415):0.00238):0.01009,(NysEchi2:0.0,NysEchin:0.0):0.01898):0.00597,(((LtlPruni:0.00474,TrzDisco:0.0077):0.00952,GsgLiboc:0.0077):0.00238,PucPodop:0.00593):0.00178):0.0):0.00356,((((D4KMexic:0.00679,D4KSpeci:0.00118):0.01427,KhnUredi:0.0085):0.00418,T99Intru:0.00714):0.00595,((Gy0Nite2:5.9E-4,Gy0Niten:0.00119):0.01543,Ph0Ampel:0.01502):0.00838):0.0):0.00119,((((((((((((I4HFerru:0.0,I4HFrute:0.0):0.0,I4HFrut2:6.2E-4):0.00247,I4HGuian:6.2E-4):0.00123,(I4HMesoa:6.2E-4,I4HWinte:0.00308):0.00185):0.0,(I4HNiti2:0.0,I4HNitid:0.0):0.00123):0.00123,I4HAmazo:0.00123):0.00494,I4HEmarg:0.00185):0.00247,((I4HEchin:6.2E-4,I4HGrega:0.0):0.0,I4HSegre:0.0):0.0111):0.02477,(I4NPolya:0.00863,PucPopow:0.00493):0.00434):0.0156,(UmdFusis:0.00732,UmdTeppe:0.00183):0.01163):6.2E-4,GsgJunip:0.00643):0.0,GsgClavi:0.0122):0.00358):0.00178,DJ5Lippi:0.02287):6.0E-4,DueDivin:0.01219):0.00119,((RrcsKoae:0.03625,RveHavan:0.02368):0.01236,RveEscul:0.01161):0.00183):0.00119,(((PkoPach2:0.00304,PkoPachy:0.00214):0.00356,PkoPach3:0.00495):0.00774,D4GCruci:0.00439):0.00714):0.01369,I4JBipor:0.0265):0.00602,(D4LSmila:0.00523,H56Vasta:0.0432):0.00717):0.00543,B41Torre:0.03029):0.02109,(((((((EarMusc2:0.0,EarMusci:0.0):0.00237,JolaCf00:0.0079):0.00775,InmDefor:0.02131):0.0048,D0WDisci:0.01956):0.01437,((Sb7Burti:0.00729,Sb7Cares:0.00903):0.00124,(Sb7Cane2:0.0,Sb7Canes:0.0):0.02888):0.01209):0.0018,(Hb5Mompa:0.00794,Hb5Purpu:0.00595):0.01191):0.00239,D0WPustu:0.00829):0.00894):0.02517,Hb5Corti:0.02754):0.04291):0.00664,(((((Ky100133:0.0188,Ky100162:0.01394):0.00519,(Ky100134:0.0,'Ky100134.1':0.0):0.01045):0.0618,(D0XFagin:0.04148,HcgSpeci:0.02807):0.00188):0.00187,D18Solan:0.04506):0.01434,(HboMirab:0.02619,HcgVaria:0.01663):0.01511):0.00902):0.00359,((Ky100141:0.00722,Ky100142:0.0):0.05415,Ky100110:0.02698):0.03145):0.0084):0.00182,Ky100200:0.03378):0.00726,(((ErzAsche:0.00319,ErzCaspa:0.00446):0.01342,ErzFiner:0.00127):0.00256,Ky100270:0.03299):0.00747):0.01213):0.00181,(((((((((((((((((((((((((((((((((((((GmuSpe60:0.0,RzhIntr2:0.00118):0.00118,RzhIntr7:0.0):0.0,RzhIntr5:0.0):0.0,(RzhIntr6:0.0,RzhIntr8:0.00182):0.00118):0.0,RzhIntr9:0.00177):0.00118,RzhIntra:0.00118):0.0,(((GmuSpe15:6.0E-4,GmuSpe19:0.00178):0.00119,GmuSpe21:0.00474):0.0,GmuSpe61:0.00237):0.00474):0.0,RzhIntr3:0.0):0.0,RzhIrr16:0.00533):0.0,RzhgsCf0:0.00296):5.9E-4,(GmuSpe57:0.00119,GmuSpe59:5.9E-4):0.0):0.0,RzhInt30:0.00419):0.00119,GmuSpe58:0.00118):0.0,GmuSpe62:0.0):0.00118,RzhIrr17:0.00237):0.0,GmuSpe63:0.00296):0.00592,RzhIrre5:0.00139):5.9E-4,(RzhIrre4:0.0,RzhIrre9:7.0E-4):0.00139):0.0,RzhIrre7:0.00139):0.0,RzhIrre8:7.0E-4):0.00237,((((RzhIrr10:0.0,RzhIrr14:0.00139):0.00418,RzhIrre3:7.0E-4):0.0,RzhIrr12:7.0E-4):0.00139,RzhIrre6:0.00139):0.00418):0.0,((((RzhInt12:0.00557,RzhInt17:0.00557):0.0021,RzhInt21:0.00348):0.00279,RzhInt13:0.00836):0.0,RzhInt15:0.00558):0.00978):0.0,((RzhIrr13:0.00279,RzhIrre2:0.0):0.0,RzhIrr11:7.0E-4):0.00418):5.9E-4,RzhIrr15:0.00139):0.00118,RzhInt20:0.00348):0.00178,RzhInt10:0.00349):0.0,((((RzhInt11:0.00697,RzhInt14:0.00279):0.0,RzhInt16:0.00279):0.0014,RzhInt19:0.00209):0.0014,RzhInt22:0.00348):0.00698):0.00356,(((((GmuSpe17:0.0012,GmuSpe20:0.0):0.0012,GmuSpe14:0.00357):0.00119,GmuSpe18:0.0):0.0,RzhIntr4:0.00177):0.0,RzhFasci:0.00246):0.00118):0.00118,((GmuSpe16:0.0,GmuVesic:0.00769):0.00119,GmuVesi2:0.01667):0.00477):0.00829,(((((((RzhInt24:0.0,RzhInt25:0.0):0.0,RzhInt26:0.0):0.0,RzhInt27:0.0):0.0,RzhInt28:0.0):0.00355,RzhInt23:0.00177):5.9E-4,RzhInt29:0.00118):0.00473,GmuProli:0.00839):0.00297):0.00297,((((GmuManih:0.00651,RzhClar2:5.9E-4):0.0,RzhClar3:0.00532):0.00119,RzhClar4:0.0077):0.00593,(RzhClar5:0.01418,RzhClaru:0.00532):0.00596):0.00653):0.00536,S07Sinuo:0.01708):0.00418,Ky100187:0.05166):0.0012,(((((((((((((((((((GmuSpe23:5.9E-4,GmuSpe30:0.0):0.0,GmuSpe44:0.0):0.0,GmuSpe56:0.0):0.00236,((FnfMos10:0.00248,GmuSpe53:0.00118):0.0,GmuSpe46:0.00177):0.0):0.0,GmuSpe50:0.00177):0.0,GmuSpe34:0.0):0.0,GmuSpe22:0.00118):0.0,FnfMoss2:5.9E-4):0.0,(GmuSpe32:0.00118,GmuSpe37:0.00118):0.00118):0.0,GmuSpe35:0.00177):0.0,(FnfMoss3:0.00236,GmuSpe26:0.00295):0.00118):0.0,GmuSpe31:0.00295):0.0,((FnfCoro2:0.00236,FnfCoro3:0.00236):0.00118,FnfCoron:0.00473):0.00474):0.00118,FnfMosse:0.00591):0.00592,(((((((FnfGeos2:0.00279,FnfGeos3:0.00418):0.0,FnfGeos5:7.0E-4):0.00139,FnfGeos4:0.00349):0.00558,(FnfGeosp:0.0,GmuVerru:0.00414):0.0):0.00237,(FnfCale2:0.0,GmuFragi:0.00177):0.0):0.0,FnfCaled:5.9E-4):0.0,(GmuSpe11:0.00414,GmuSpe12:0.00414):0.00475):0.00118):0.00355,FnfrmCf0:0.03413):0.00359,(((((FnfMoss8:0.00385,FnfMoss9:0.00462):0.00232,FnfMoss7:0.00232):0.00462,FnfMoss6:0.00154):0.00154,FnfMoss5:0.00694):0.00154,FnfMoss4:0.00468):0.01078):0.00297,GFZConst:0.02189):0.00539,((((((((GmuSpec7:0.0,GmuSpeci:5.9E-4):0.0,GmuSpec2:0.00118):0.0,GmuSpec3:0.0):0.0,GmuSpec4:5.9E-4):0.0,GmuSpec6:0.00177):0.0,GmuSpec8:0.00118):0.0,GmuSpec5:0.00236):0.02248,((GmuMacr2:0.00118,GmuMacro:0.00177):0.0071,GmuSpe10:0.00709):0.02316):0.0024):0.00537):0.03112,((((((((((((((((((((((((((GmuSpe33:0.00472,GmuSpe36:0.0):0.0,GmuSpe40:0.00413):0.00118,GmuSpe43:5.9E-4):0.00118,GmuSpe47:5.9E-4):0.0,GmuSpe49:0.00236):0.0,((((GmuSpe28:0.00295,GmuSpe29:0.00177):0.0,GmuSpe48:0.00295):0.0,GmuSpe52:0.00177):0.0,GmuSpe55:0.00354):0.00118):0.0,(GmuSpe25:0.0,GmuSpe27:0.0166):0.00119):0.0,GmuSpe38:0.00295):0.0,(GmuSpe39:0.00236,GmuSpe51:5.9E-4):0.00118):0.0,GmuSpe41:0.00295):0.0,GmuSpe42:0.00118):0.0,GmuSpe45:0.00413):0.0,GmuSpe54:0.00295):5.9E-4,CdgLame6:0.00295):0.0,CdgEtun2:0.00649):0.00118,GHKInfr5:0.00295):0.0,((CdgClaro:0.02469,GHKInfr2:0.00531):0.00239,CdgLame2:5.9E-4):0.0):0.0,GmuEtuni:5.9E-4):0.0,((CdgEtuni:0.00826,GHKInfre:0.00354):0.0,(CdgLame4:0.00413,GHKInfr4:0.00413):0.0):0.0):0.0,(((((CdgClar5:0.00123,GmuSpec9:0.00472):0.0,GmuSpe24:0.02957):6.0E-4,CdgLame5:0.01553):0.0,GHKInfr3:0.00354):0.0,(CdgLamel:0.00118,GmuLuteu:0.00472):0.0):0.0):0.0,CdgLame3:0.00295):0.0,CdgClar2:0.00184):0.0,CdgClar4:0.00123):0.0,CdgClar3:0.00368):0.0,GmuEtun2:0.0048):0.00591,(GmuSpe13:0.00531,GmuVisco:0.00472):0.01007):0.03917):0.00974,((((((((((((((((((SueDipu2:0.00123,SueDipur:0.00369):0.0,SueDipu6:0.00369):0.0,SueDipu8:0.00246):0.0,(SueDip11:0.00617,SueDip12:0.00369):0.0):0.0,SueDip13:0.00246):0.0,SueDip14:0.0037):0.0,SueDip15:0.00123):0.00123,SueDipu9:0.00554):0.00371,((((SueDipu4:6.2E-4,SueDipu5:0.00308):0.0,SueDip10:0.00431):0.00123,SueDipu7:0.00246):0.00123,SueDipu3:0.00493):0.00988):0.00927,((((SueCalo2:0.0,SueCalo6:0.0):0.00592,(SueCalo3:0.00474,SueCalos:0.00296):0.0):0.00356,SueSpino:0.01007):0.00179,(((SueBiorn:0.0,SueCalo4:0.0):0.00474,SueCalo5:0.00533):0.00238,SueAurig:0.00431):0.00416):0.00119):5.9E-4,SueProje:0.00889):0.00119,SueAuri2:0.00862):0.01428,(((((((GipAlbid:0.00474,GipRose3:6.1E-4):0.00119,GipRosea:0.01186):0.0,GipAlbi2:5.9E-4):0.0,GipRose2:6.1E-4):0.00118,(GipAlbi3:0.00484,GipRose4:0.00297):0.00417):0.00297,(((GipGiga2:5.9E-4,GipGigan:0.00118):0.0,(GipGiga3:5.9E-4,GipSpeci:0.00533):0.0):0.0,GipGiga4:0.0):0.00118):0.00119,((((GipMarg3:5.9E-4,GipMarg4:0.00356):0.00237,GipMarg2:0.0083):0.0,GipDecip:0.01311):0.00238,GipMarga:0.00118):0.00237):0.00474):0.00178,((((((((SueNodos:0.00652,SuePellu:0.01331):0.00359,SueGilmo:0.00119):0.0,SueGilm2:0.0):0.00593,RarTropi:0.00244):0.0,RarAlbor:5.9E-4):0.00296,SueCasta:0.01802):0.0,(RarFulgi:0.00415,RarWeres:0.00948):0.00239):0.00119,((SueGreg2:0.0,SueGreg3:0.0):0.00474,SueGrega:0.00118):0.00356):0.00593):0.00238,((((((((SueDipap:0.00908,SueHete2:6.1E-4):0.00121,SueHeter:0.00593):0.0,SueHete3:5.9E-4):0.00356,(SueCerr2:0.00178,SueCerra:0.00237):0.00238):0.0,GKKColli:0.00658):0.00238,((SueHete4:0.0,SueRetic:5.9E-4):0.00119,SueReti2:0.00355):0.00119):0.0,SueReti3:0.00178):0.0,SueReti4:0.00237):0.00652):0.04932,((((((((((AV4Scin2:0.00295,AV4Scint:0.00295):0.0,AV4Scin4:0.00118):0.0,AV4Scin5:0.00276):0.0,AV4Scin7:0.00354):0.0,AV4Sci10:0.00236):0.00118,AV4Sci14:0.00295):0.00178,AV4Sci12:0.00236):0.00118,((AV4Fran2:0.00236,AV4Franc:0.00177):0.0,(AV4Fran3:0.00295,AV4Fran4:0.00236):0.00118):0.00236):0.00118,(((AV4Sci11:0.00354,AV4Scin8:0.00177):0.0,AV4Sci13:0.00295):0.0,AV4Sci15:0.00354):0.00118):0.00236,(((AV4Scin3:0.00236,AV4Scin9:0.00177):0.00118,AV4Sci16:0.00473):0.0,AV4Scin6:0.00709):0.00119):0.03784):0.00424,(((((((((AK5Caver:0.00531,AK5Laevi:0.00531):0.00534,AK5Spec2:0.01063):0.00594,AK5Longu:0.01891):0.00537,(AK5Spin2:0.00243,AK5Spino:0.00531):0.00711):0.00416,GHKSpeci:0.02888):0.00359,(((AK5Lacun:0.00354,AK5Melle:0.01242):0.0,AK5Lacu2:0.00472):0.0,AK5Lacu3:0.00236):0.01064):0.00297,(((((AK5Spec4:0.00354,AK5Spec6:0.00413):0.00119,AK5Spec3:0.00177):0.0,AK5Spec7:0.00885):0.0,AK5Spec8:5.9E-4):0.00118,AK5Spec5:0.00885):0.01187):0.00714,(((AK5Bras3:0.0,AK5Brasi:0.0225):0.00119,AK5Bras2:0.0):0.01653,AK5Speci:0.01122):0.0149):0.0173,(((GHKBalt2:0.00414,GHKBalt3:0.00355):0.0,GHKBalt6:0.00534):0.0,((GHKBalt4:0.0,GHKBalt5:0.0):0.00592,GHKBalti:0.00474):0.00356):0.04618):0.00483):0.00417,(((((((((((((DivCela3:0.0,DivCela4:0.00118):0.0,DivCela2:8.8E-4):0.0,DivCela5:5.9E-4):0.0,DivCela7:0.0):0.00118,DivCelat:5.9E-4):0.0,DivCela6:0.0):0.00236,((GmuEbur2:0.0,GmuEburn:5.9E-4):0.0,GmuEbur3:0.0):0.0):0.00473,DivSpec4:0.00118):0.00237,(((DivSpur2:0.00295,DivSpur3:6.1E-4):0.00237,DivSpurc:0.00472):0.00829,DivAuran:0.00177):0.00355):0.00177,((GHKNeva2:0.0,GHKNevad:0.0):0.00708,(Oo5Bare2:0.00472,Oo5Barea:5.9E-4):0.0):0.00828):0.00118,((((GmuEpiga:0.00355,GmuVersi:0.00413):0.0,GmuVers2:0.00236):0.00236,(DivSpec3:0.00118,DivSpec5:0.00118):0.00118):0.01064,((DivSpec6:0.00184,DivSpeci:0.00557):0.0037,DivSpec2:0.00354):0.00533):0.00178):0.00532,((GmuTrim2:0.00413,GmuTrimu:0.00236):0.0,GmuTrim3:0.00177):0.00591):0.02017,GmuFulvu:0.04417):0.01213):0.01077):0.02471,((((((((((AbpLept3:0.00295,AbpLepto:0.00709):0.0,AbpLept5:0.00118):0.0,(AbpLept6:0.00177,AbpLept8:0.00531):0.00237):0.00236,AbpLep10:6.1E-4):0.0,AbpLep11:0.00413):0.00414,(((AbpLept4:0.00118,AbpLept9:0.00177):0.00355,AbpLept2:0.00177):0.0,AbpLept7:0.00118):0.00591):0.00414,((((AbpFenn2:0.0,AbpFenni:0.00118):0.0,AbpFenn3:0.0213):0.0,AbpFenn4:0.0):0.00826,((AbpSpec2:0.01122,AbpSpec4:0.01714):0.00836,(AbpSpec3:0.00592,AbpSpeci:0.01363):0.06338):0.00483):0.00238):0.00653,(((GohPyri2:0.00236,GohPyrif:0.00123):0.0,(GohPyri4:0.0,GohPyri5:0.0):0.00123):0.00768,GohPyri3:0.01353):0.03036):0.01379,((AZXTrap2:0.00236,AZXTrapp:0.00118):0.01301,AZXSchen:0.01122):0.04229):0.00905,(((((AJ3Occu2:5.9E-4,AJ3Occul:0.00237):0.0,AJ3Occu3:0.00118):0.01183,AJ3Brasi:0.01123):0.00358,AJ3Lacca:0.01773):6.0E-4,Ky100117:0.0404):0.01554):0.00609):0.00965):0.00181,SMBZZ472:0.01917):0.0054,((((((((((((((((((((((((((((((SMBZZ145:0.0,SMHZZ257:0.01911):0.0,SMBZZ425:0.00955):0.0064,SMBZZ434:0.00955):0.01282,(SMHZZ339:0.03514,SMHZZZ29:0.0):0.01292):0.00642,(Hq100003:0.07479,SMBZZ161:0.02236):0.00613):0.0,(((((SMHZZ231:0.01274,SMHZZ232:0.01274):0.02254,SMBZZ379:0.00955):0.01286,SMBZZ177:0.00318):0.0,SMHZZ238:0.02229):0.00644,SMHZZ276:0.00955):0.00641):0.0024,(((((((SMBZZ376:0.00318,SMHZZ293:0.01911):0.03865,(SMBZZ424:0.00637,SMHZZ255:0.01592):0.01932):0.0,SMBZZ428:0.02229):0.00966,SMHZZZ95:0.01592):0.0,SMHZZ331:0.02875):0.00323,SMHZZ280:0.01592):0.0129,(Hq100000:0.00597,SMBZZZ19:0.0):0.0):0.00119):0.01705,(Ct1Speci:0.01162,'MT730699.1':0.02136):0.03048):0.00121,((((SMBZZ160:0.00318,SMBZZ169:0.0):0.02552,SMHZZZ40:0.0):0.0,SMBZZ391:0.01274):0.0,SMBZZ403:0.01274):0.0):0.0,(SMBZZ380:0.01911,SMBZZ404:0.00318):0.01932):0.0,SMBZZ405:0.01274):0.0,SMBZZ408:0.01592):0.0,SMBZZ410:0.01274):0.0,(SMBZZ417:0.01592,SMBZZ435:0.00955):0.00645):0.0,SMBZZ454:0.01274):0.0,SMHZZ315:0.01274):0.0,SMHZZ317:0.01274):0.0,SMBZZ533:0.0102):0.00121,((SMBZZ378:0.01274,SMBZZ430:0.01911):0.00969,SMBZZ418:0.00637):0.016):0.00242,(((((((Ct1Hyal2:5.9E-4,Ct1Hyali:0.0):0.0,Ct1Hyal3:0.0):0.03088,'MT730921.1':0.04028):0.00305,(Ct1Spec2:0.00787,'MT730979.1':0.00594):0.00716):0.00656,(Ay100008:0.01857,Dq100018:0.00973):0.0604):0.01274,(((Kj100037:0.01825,SMBZZZ72:0.0):0.0,Ab100026:0.00322):0.00305,SMHZZZ83:0.03175):0.00734):0.00665,(Ab100009:0.09016,Km100002:0.03329):0.00436):0.01744):0.00181,(((((((((((((((Ab100021:0.00363,RziEndos:0.01185):0.0,SMBZZZ21:0.0):0.0,(('MT730845.1':0.00296,'MT730846.1':0.00948):0.00357,'MT730825.1':0.01363):0.01672):0.00358,SMBZZ207:0.01274):0.0,SMHZZZ74:0.01592):6.0E-4,SMBZZ214:0.01592):0.00239,SMHZZZ63:0.01905):0.00239,(SMBZZ206:0.02222,SMHZZZ64:0.00317):0.05145):0.00239,SMBZZ167:0.0):0.0,SMBZZ213:0.00318):0.0,SMHZZZ65:0.03492):0.00119,SMHZZ110:0.02564):0.00478,SMBZZ211:0.00955):0.00597,'MT730843.1':0.02791):0.00423,((((Ky100026:0.00337,Ky100027:0.0):0.00675,(Ky100130:0.06655,Ky100131:0.0):0.00719):0.01445,((Kj100035:0.04573,SGGZZZZ3:0.11654):0.00429,SMHZZ135:0.04762):0.00308):0.01101,ZghPlank:0.01545):0.02407):0.00241):0.01017,((('MT730925.1':0.00238,'MT730976.1':0.00891):0.00357,Kt100000:0.00418):0.03508,Ay100007:0.04518):0.02327):0.02592,(((((((((((((((((((((((((SMBZZ327:0.01905,SMHZZ160:0.0127):0.0161,SMBZZ335:0.00952):0.0064,(SMBZZ263:0.00635,SMBZZ348:0.01911):0.01286):0.0,SMBZZ353:0.0127):0.00639,(SMHZZ133:0.0127,SMHZZ234:0.01274):0.00643):0.00637,(SMHZZZ67:0.00952,SMHZZZ70:0.00952):0.0):0.0,SMBZZ393:0.01911):0.01923,(SMBZZ208:0.0,SMHZZ245:0.03185):0.0129):0.00641,(((((((SMHZZ265:0.00955,SMHZZ291:0.01592):0.02254,SMHZZ254:0.01592):0.0,SMHZZ210:0.01274):0.00642,SMHZZ275:0.00955):0.00641,SMHZZ219:0.01274):0.01284,SMBZZ390:0.01274):0.01286,SMBZZ328:0.00952):0.0192):0.00641,SMBZZ210:0.00635):0.0,SMHZZ292:0.02548):0.01286,(SMHZZZ68:0.00635,SMHZZZ75:0.0127):0.01282):0.01923,SMBZZ201:0.02215):0.01284,SMBZZZ17:0.0):0.0,((SMBZZ203:0.00952,SMHZZZ62:0.01587):0.01286,SMHZZZ61:0.0127):0.01923):0.00638,((((((((SMBZZ416:0.00637,SMHZZ283:0.01911):0.01288,(SMHZZ151:0.0127,SMHZZ205:0.01905):0.0):0.00641,SMBZZ419:0.03185):0.03236,SMHZZ132:0.0):0.02568,((((SMBZZ287:0.00952,SMBZZ343:0.0127):0.00642,SMHZZ196:0.02222):0.00643,SMBZZ277:0.01905):0.0,SMBZZ330:0.0127):0.02875):0.01288,SMBZZ209:0.00952):0.03205,SMHZZZ69:0.00952):0.01926,SMBZZ202:0.00317):0.03205):0.01282,(((SMBZZ222:0.01274,SMBZZ415:0.01274):0.01935,SMBZZ242:0.00637):0.0,SMHZZ310:0.01911):0.04502):0.0,B2TPolys:0.03487):0.00118,((((Ab100015:0.02585,SMBZZZ85:0.0):0.0,SMBZZ274:0.00952):0.00272,SMBZZZ43:0.0):0.0,SMHZZZ82:0.0127):0.00272):0.0,((SMBZZ137:0.03175,SMBZZZ67:0.01592):0.00649,SMHZZ116:0.01905):0.01929):0.00181,(SMBZZZ62:0.0,SMHZZZ20:0.00317):0.01908):0.0,((((((((((((SMBZZZ25:0.0,SMHZZZ45:0.00318):0.0,SMHZZZ48:0.01592):0.0,(SMHZZ274:0.01274,SMHZZZ50:0.00955):0.01288):0.032,SMHZZ264:0.00318):0.00643,SMHZZ261:0.01911):0.01932,(((SMBZZ240:0.00317,SMHZZ109:0.02222):0.03852,(SMBZZZ27:0.0,SMHZZZ12:0.00317):0.0):0.01926,SMHZZ201:0.0127):0.00642):0.0,((SMBZZ290:0.00952,SMHZZ341:0.02236):0.01932,SMBZZ275:0.00317):0.0256):0.0,SMHZZ192:0.00952):0.00638,SMHZZ164:0.0127):0.0256,Ef100007:0.0509):0.0,(((((((LlmAngul:0.01956,SMBZZZ84:0.03175):0.00179,E7ZVesic:0.00446):0.00239,(LlmSpeci:0.00492,SMBZZ134:0.00952):0.00123):0.00178,(LlmPocu2:0.00243,LlmPocul:0.0):0.01456):0.0191,((Hg100000:0.00563,Hg100002:0.00313):0.037,Jq100014:0.02188):0.05811):0.00488,SMBZZZ51:0.00952):0.00367,((((SMBZZ226:0.0127,SMHZZZ91:0.02222):0.01939,SMHZZZZ6:0.0):0.03828,(SMBZZ102:0.01592,SMHZZ380:0.02899):0.0129):0.00647,SMHZZ168:0.01587):0.01278):0.00122):0.00182,SMBZZ218:0.02222):0.0):0.03782,(((((((((((((((Kc100007:0.00237,Kc100008:0.0):0.0,Kc100009:0.00118):0.0,Kc100010:5.9E-4):0.02015,Kt100003:0.00673):0.00239,((((Kc100011:0.00119,Kc100012:5.9E-4):0.0,Kc100013:5.9E-4):0.0,Kc100014:0.00178):0.02017,Ky100218:0.02545):0.00119):0.00419,((((Kt100002:0.00366,Kt100004:0.0049):0.00122,Kt100005:0.00245):0.00611,Ky100104:0.02703):0.00238,(Hq100004:0.0266,Ky100137:0.00173):0.00474):6.0E-4):0.00238,PowSpeci:0.01654):0.00417,Hq100011:0.00982):0.00119,Ky100091:0.0):0.0,Ky100092:0.0):0.00237,(Et4Confe:0.0,Hq100015:0.00126):0.006):0.00533,Hq100010:0.00921):0.00178,(((((((Jx100014:5.9E-4,Jx100016:0.00177):0.0,Jx100013:0.00118):0.00118,Jx100015:0.00236):0.0,Jx100019:0.05195):0.00121,Jx100017:0.00355):0.0,Jx100018:0.00118):0.00946,PowSpec2:0.00301):0.00474):0.00712,((((((((Acoe6530:0.01292,SpzPunct:0.0):0.00554,SpzSpeci:0.0):0.0,SpzPunc2:0.00469):0.0,SpzPunc3:0.0):0.00591,(Ab100004:0.00177,SpzSpec2:0.0):0.00828):0.00237,(D8PArcti:0.01771,SpzAcumi:0.0101):0.00239):0.00534,(GacSemig:0.0244,Ky100043:0.02182):0.00481):6.0E-4,Ky100088:0.01622):0.00119):0.01186,(((((((Kc100003:0.00355,RztRosea:0.0):0.0,(SMBZZ392:0.00637,SMBZZ450:0.02229):0.04194):0.0,('MT730936.1':0.0,'MT730947.1':0.00118):0.00591):0.00296,D8OHelic:0.03423):0.00421,(Kc100005:5.9E-4,Kc100006:0.0):0.01064):5.9E-4,Jn100002:0.00756):0.0,BZ0Speci:0.00653):0.00118):0.01249):0.00663,((((((((((((SMBZZ401:0.01274,SMHZZ282:0.00955):0.00644,SMBZZ422:0.01274):0.00642,(SMBZZ175:0.00637,SMHZZ335:0.02556):0.01295):0.0064,(SMBZZ474:0.02556,SMHZZ316:0.00637):0.01942):0.00641,(Ab100016:0.03825,SMBZZZ24:0.0):0.0):0.0,SMHZZ352:0.02885):0.00137,SMBZZZ86:0.01911):0.01096,SMBZZ286:0.00635):6.8E-4,SMHZZ187:0.02222):0.00274,SMHZZ149:0.00952):0.0,SMHZZ200:0.0127):0.0041,((SMBZZ243:0.00952,SMHZZ169:0.01587):0.01286,(SMBZZ326:0.00635,SMHZZ178:0.01587):0.00642):0.01276):0.00342):0.00424,((((((((Af100002:0.0,ArkLepid:0.0):0.00946,Hq100009:0.00492):0.00831,Hq100006:0.01227):0.00238,Hq100008:0.01843):0.03753,(Hq100005:0.00862,Hq100013:0.01003):0.05697):0.01035,(Jq100007:0.02032,Jq100017:0.01405):0.04284):0.00545,((BTFAggre:0.02605,Hq100012:0.02523):0.00604,(Hq100007:0.02396,Hq100014:0.02778):0.04454):0.00121):0.01676,((((((SMBZZ355:0.0127,SMHZZ208:0.01905):0.00322,SMHZZ309:0.01278):0.03195,SMHZZ184:0.02222):0.00648,SMHZZ152:0.00317):0.03185,SMBZZ317:0.02222):0.00324,((((((((((((((((((((((((((((((((((((((((((((((((((((((SMBZZ412:0.00318,SMHZZ262:0.02866):0.03236,SMHZZ244:0.00318):0.05466,SMBZZ265:0.00952):0.01292,SMBZZ315:0.00952):0.00641,SMBZZ292:0.0127):0.032,(((SMBZZ264:0.01905,SMBZZ269:0.01587):0.00646,SMBZZ280:0.00952):0.01278,(SMBZZ307:0.01587,SMHZZZ33:0.00635):0.01284):0.0):0.0,SMBZZ359:0.0127):0.01278,((SMBZZ281:0.0127,SMHZZ155:0.02222):0.00646,SMHZZ204:0.00952):0.00639):0.0,SMHZZ131:0.0127):0.00639,(SMBZZ110:0.04651,SMHZZZZZ:0.0):0.0):0.0,(((SMBZZ271:0.00317,SMBZZ312:0.02857):0.03221,SMBZZ266:0.00952):0.01932,SMHZZ330:0.02236):0.00645):0.0,SMBZZ272:0.01587):0.0,((((((((SMBZZ282:0.00635,SMBZZ398:0.02229):0.01288,SMBZZ278:0.0127):0.0,SMBZZ283:0.0127):0.0,SMBZZ284:0.0127):0.0,SMHZZ137:0.0127):0.0,SMHZZ138:0.0127):0.0,SMHZZ139:0.0127):0.0,SMHZZ141:0.0127):0.00639):0.0,SMBZZ279:0.01587):0.0,(SMBZZ293:0.0127,SMHZZ235:0.02229):0.01292):0.00637,((((SMBZZ323:0.0127,SMBZZ336:0.01587):0.01608,SMBZZ168:0.00317):0.0,SMHZZ193:0.01905):0.01284,SMBZZ212:0.0381):0.00649):0.00638,(Ab100013:0.00475,Jq100008:0.00839):0.0):0.0,SMHZZZ43:0.0127):0.0012,(((((((Jq100012:0.06083,SMHZZZ77:0.02848):0.00616,Jq100019:0.04942):0.0188,Jq100011:0.06516):0.00375,Jq100018:0.08688):0.00819,KppLaure:0.04407):6.1E-4,SMBZZZ33:0.01905):0.00242,(((Ab100007:0.01565,SMHZZ147:0.00635):0.00272,Kf100032:0.0391):0.00752,'LC482213.1':0.10018):0.0031):0.00242):0.00179,(((Ab100017:0.00204,Jq100010:0.0066):0.0,SMBZZZ32:0.0):0.0,(Jq100015:0.03951,SMBZZ288:0.02222):0.00183):0.00305):6.0E-4,((SMBZZZ31:0.0127,SMHZZ127:0.00952):0.01284,SMBZZ159:0.00952):0.0064):0.00477,((Kc100016:0.00357,Kc100017:0.00178):0.00119,Kc100020:0.00238):0.02736):0.00479,(SMBZZ236:0.0127,SMHZZZ94:0.0127):0.03859):0.0024,(((((((((RpmSpec3:0.00715,SMBZZZ50:0.00317):0.0,SMHZZ165:0.0254):0.0,SMHZZ325:0.02885):0.0,('MT730847.1':0.0148,'MT731008.1':0.0077):0.01077):0.00238,SMBZZ314:0.01587):0.00358,SMBZZ127:0.00635):0.00238,((((Kc100018:5.9E-4,Kc100019:0.00238):0.0,Kc100022:0.00238):0.0,Kc100021:0.00357):0.01132,'MT730751.1':0.01481):0.00777):0.0,SMBZZ302:0.01905):0.0,SMBZZZ71:0.0127):0.0):0.0,SMHZZ126:0.00952):0.0,((((((((((SMBZZ521:0.01286,SMHZZ374:0.02244):0.01305,SMHZZ357:0.00641):0.0,SMHZZ377:0.01935):0.02589,SMHZZ347:0.00641):0.0,(SMBZZ511:0.00962,SMHZZ372:0.01282):0.01297):0.0,SMBZZ528:0.02251):0.02593,SMHZZ328:0.00958):0.01939,SMBZZ478:0.00319):0.02572,(SMBZZ399:0.00955,SMHZZ251:0.01592):0.03221):0.0129,SMBZZ339:0.02222):0.0):0.0,(((((Kc100015:0.00654,Km100000:0.00414):0.02018,Ab100022:0.02878):0.00542,SMHZZ302:0.02548):0.0018,(SMBZZ420:0.01274,SMHZZZ16:0.01917):0.03236):0.0,Ab100006:0.02839):6.0E-4):0.00417,((('MT731013.1':0.0,'MT731025.1':0.0):0.0,'MT731010.1':5.9E-4):0.0,'MT730781.1':0.0):0.03073):0.00358,((((((((Jq100009:0.01557,SMHZZ268:0.00955):0.0012,(SMBZZ125:0.01911,SMBZZZ88:0.00318):0.05153):0.0018,Jq100016:0.01278):6.1E-4,SMHZZZ26:0.01597):0.00182,Af100003:0.02099):0.0,((SMBZZ142:0.0,SMBZZ475:0.00639):0.01923,SMBZZ163:0.01603):0.01295):0.00719,((SMBZZ469:0.01278,SMHZZZ23:0.00319):0.0,SMBZZ470:0.00958):0.00642):0.0024,SMHZZ136:0.03175):0.0024):0.00835,(((((((((((((((((('MT731006.1':5.9E-4,'MT731026.1':5.9E-4):0.00119,'MT730963.1':0.00119):0.0,'MT730959.1':5.9E-4):0.00119,'MT730948.1':5.9E-4):0.0,'MT731017.1':5.9E-4):0.00475,((D35Macro:0.00178,RpmElyen:0.0):0.0,'MT731028.1':0.0):0.0):0.0,(('MT731002.1':0.0,'MT731007.1':0.0):0.00119,'MT731001.1':0.0):0.0):0.00713,SMBZZZ23:0.0):0.0,(SMBZZ246:0.01899,SMHZZ183:0.01587):0.00643):0.0,(SMBZZ268:0.0127,SMHZZ105:0.0127):0.00643):0.0,SMBZZ285:0.01587):0.00119,((((SMBZZ260:0.00317,SMHZZ233:0.02548):0.01288,SMBZZ254:0.0127):0.00641,SMBZZ296:0.00952):0.0,SMHZZ203:0.0127):0.02556):0.00119,((SMBZZ505:0.01282,SMHZZ354:0.00962):0.03241,SMHZZ327:0.0):0.05797):0.00119,((((((((((SMHZZ130:0.0127,SMHZZ142:0.00952):0.00642,SMBZZ270:0.00952):0.00639,SMBZZ184:0.0):0.0,(SMBZZ334:0.00952,SMHZZ329:0.01917):0.00644):0.0,SMHZZ214:0.01587):0.0,SMBZZ173:0.0127):0.0,((SMHZZ119:0.0127,SMHZZ189:0.01587):0.0,SMHZZ289:0.01911):0.01282):0.0,SMBZZ320:0.0254):0.0,SMBZZ530:0.01003):0.01278,SMBZZ289:0.00952):0.0064):0.00119,SMHZZZ41:0.00635):0.0,(SMHZZ121:0.00952,SMHZZ212:0.0127):0.02568):0.00178,((((((((((((SMHZZ240:0.01274,SMHZZ246:0.00955):0.01288,(SMHZZ253:0.00955,SMHZZ299:0.01592):0.01935):0.01286,SMHZZ158:0.01274):0.0,SMHZZ249:0.00955):0.0,(SMBZZ446:0.01592,SMHZZ278:0.00637):0.01932):0.0064,((((SMBZZ427:0.01592,SMHZZ300:0.01592):0.00323,SMBZZ447:0.01592):0.0,SMHZZ304:0.01274):0.00642,SMHZZ270:0.00955):0.00641):0.01917,((SMBZZ452:0.01911,SMHZZ281:0.01274):0.01616,SMBZZ340:0.01592):0.00644):0.02572,SMBZZ227:0.00317):0.0,((((((((SMBZZ305:0.00952,SMHZZ190:0.01587):0.01286,SMHZZ185:0.0127):0.0,SMBZZ338:0.00952):0.01914,(SMBZZ249:0.00952,SMHZZ140:0.0127):0.00642):0.0,SMBZZ351:0.01587):0.0032,SMBZZ352:0.0127):0.0,SMHZZ202:0.0127):0.0064,(SMBZZ413:0.01592,SMHZZ312:0.01592):0.02589):0.00642):0.0,(((SMHZZ340:0.00639,SMHZZ376:0.02894):0.03571,SMBZZ439:0.01592):0.00647,SMBZZ256:0.00318):0.0448):0.00323,(SMBZZ322:0.0127,SMHZZZ99:0.01582):0.0096):0.00636,(SMBZZ189:0.0127,SMBZZ344:0.01587):0.00965):0.00638):0.00535,(((((Ef100005:0.01984,RpmSpec6:0.0):0.0,'MT730691.1':0.0):0.02604,RpmSpec5:0.02849):0.00906,Ab100012:0.03261):0.00544,RztHarde:0.01554):0.00418):0.00722):0.00119,((SMBZZZ54:0.00317,SMHZZ125:0.01905):0.00642,SMBZZ248:0.01905):0.07063):0.0,((((((((((((((((((((SMBZZ436:0.00955,SMHZZ239:0.01274):0.01288,SMHZZ117:0.00952):0.0096,SMBZZ414:0.01911):0.00642,((SMBZZ291:0.01587,SMBZZ300:0.00952):0.00643,SMBZZ258:0.01587):0.01923):0.00641,(SMBZZ294:0.01905,SMHZZ191:0.01587):0.00646):0.01274,(SMBZZ250:0.01587,SMBZZ253:0.00952):0.00641):0.01276,(((((((SMBZZ409:0.00955,SMHZZ260:0.01592):0.01935,SMHZZ209:0.00635):0.016,SMBZZ421:0.02548):0.02903,SMHZZ143:0.00952):0.0,((SMBZZ316:0.00952,SMBZZ333:0.0127):0.0,SMBZZ346:0.0127):0.01278):0.00637,SMBZZ188:0.0):0.0,SMHZZ211:0.02222):0.0128):0.0,SMBZZ255:0.00952):0.0,(((((SMHZZ170:0.0127,SMHZZ179:0.0127):0.01605,SMBZZ301:0.01905):0.0,SMBZZ319:0.00317):0.01911,(SMHZZ123:0.00952,SMHZZ124:0.0127):0.00642):0.0,SMHZZ157:0.00952):0.01276):0.0,SMBZZ313:0.0127):0.01274,((SMHZZ181:0.01587,SMHZZZ42:0.00952):0.00963,SMBZZ310:0.0127):0.0):0.01272,((((SMBZZ440:0.01592,SMBZZ451:0.00955):0.02899,SMBZZ295:0.00635):0.01282,SMHZZ180:0.01587):0.00643,SMHZZ144:0.01905):0.00643):0.0,(((((((SMBZZ332:0.00317,SMHZZ172:0.01905):0.0,SMBZZ443:0.02548):0.01929,SMBZZ324:0.00952):0.0,SMHZZ173:0.01587):0.0128,SMHZZ207:0.00952):0.0128,(SMBZZ438:0.02548,SMHZZ258:0.01592):0.01951):0.0064,SMBZZ306:0.01587):0.00641):0.00635,(Ab100010:0.02931,SMBZZZ11:0.0):0.0):0.0,SMHZZ195:0.02222):0.0,(((SMBZZ467:0.00639,SMHZZ337:0.01597):0.0,SMHZZ338:0.01597):0.02899,((SMHZZ307:0.00637,SMHZZ351:0.02251):0.01292,SMHZZ306:0.01911):0.03537):0.0):0.00205,SMHZZ266:0.02229):0.00137,((((((SMBZZ221:0.00952,SMBZZ444:0.04167):0.01303,SMBZZ217:0.00952):0.0128,SMBZZ215:0.0127):0.00322,SMBZZ331:0.02548):0.01608,SMHZZZ78:0.02548):0.00323,SMHZZ243:0.00637):0.00641):0.00205,Ef100006:0.06955):0.01537,(((((((((((SMBZZ383:0.01274,SMBZZ384:0.01911):0.01616,SMBZZ176:0.01592):0.00644,SMBZZZ14:0.0):0.0,SMBZZ501:0.02894):0.01292,SMHZZZ51:0.01274):0.0,SMHZZ225:0.00955):0.00643,SMHZZZZ7:0.0):0.0,SMHZZ230:0.03185):0.0,SMBZZ382:0.00955):0.0064,SMBZZ262:0.01905):0.00963,Dq100019:0.04069):0.0051):0.00824):0.0,SMHZZ113:0.01587):0.00119,RpmSpec4:0.04384):0.00182,((((((SMBZZ204:0.01905,SMHZZZ66:0.0127):0.0,SMBZZ345:0.0254):0.01929,((SMBZZ205:0.01899,SMBZZ219:0.01899):0.01603,SMBZZ231:0.03175):0.01608):0.0,(RpmSpec2:0.02303,SMHZZ156:0.00635):0.00243):0.0,SMBZZ241:0.00952):0.00243,(SMBZZ228:0.01587,SMBZZ239:0.00635):0.03852):0.0):0.0,SMBZZ350:0.0127):0.0012,(SMHZZ175:0.0127,SMHZZ197:0.0127):0.00643):0.0012,(SMBZZZ10:0.0,SMHZZZ11:0.0):0.0):0.0,SMHZZZ24:0.0):0.0,((((((SMBZZ261:0.01587,SMBZZ325:0.01905):0.01292,SMBZZ321:0.01905):0.03859,SMHZZZ79:0.02222):0.0,SMHZZZ76:0.0):0.01274,SMHZZ186:0.01587):0.0,SMHZZ188:0.01587):0.0128):0.0,SMBZZ303:0.01905):0.0,(SMHZZ161:0.01587,SMHZZ163:0.01587):0.00645):0.0012,SMBZZ358:0.01905):0.0012,(((((((((SMBZZ276:0.00952,SMHZZ271:0.02229):0.00645,SMHZZ159:0.00952):0.01278,SMHZZ148:0.00952):0.0064,SMHZZ182:0.00952):0.01917,SMBZZ259:0.0127):0.00642,SMBZZ356:0.01587):0.01282,SMHZZ114:0.00635):0.00639,((SMHZZ112:0.00635,SMHZZ153:0.01587):0.00642,SMBZZ174:0.0127):0.0):0.0,SMHZZ128:0.01587):0.0128):0.0,((((((SMHZZ154:0.02222,SMHZZZ21:0.00317):0.01605,SMBZZ297:0.0127):0.0,SMHZZZ34:0.02857):0.0129,((SMBZZ304:0.01587,SMBZZ308:0.00952):0.00643,SMHZZ199:0.01587):0.00641):0.0,SMBZZ318:0.01587):0.0,SMBZZ342:0.00952):0.00638):0.0,SMBZZ311:0.01587):0.0012,SMBZZ337:0.01905):0.0,((((SMBZZ433:0.01911,SMHZZ263:0.00318):0.0,SMHZZ313:0.02866):0.03231,SMBZZ298:0.00635):0.01605,SMBZZ357:0.00952):0.0128):0.0,Jn100003:0.03564):0.0,SMHZZ194:0.01587):6.0E-4,(SMHZZ297:0.00318,SMHZZ334:0.02556):0.03871):0.0012,SMBZZ349:0.0127):0.00241,SMHZZ166:0.00952):0.0012,SMBZZ341:0.0127):0.0012):0.0012):0.00967):0.00658):0.00361,(((((((((((((((((((Aatt4800:0.0,BthDend2:0.0):0.0,BthDend9:0.0):0.0,BthDen12:0.0):0.0,BthDen15:0.0):0.0,BthDen17:0.0):0.00119,BthDendr:0.0):0.0,BthDend3:0.0):0.0,(BthDen16:6.0E-4,BthDend4:0.0):0.0):0.0,BthDend5:0.0):0.0,BthDen19:0.0):0.0,((((Aat14656:0.0,Ada37402:0.00156):0.0,BthDend6:0.0):0.00156,BthDen13:0.0):0.0,BthDen18:0.0):0.00119):0.0,BthDend7:0.0):0.0,BthDen10:0.0):0.0,BthDen11:0.0):0.0,BthDen14:0.0):0.10866,(HmyPolyr:0.10367,SMHZZZZ8:0.03185):0.00959):0.03255,(RpmSpeci:6.1E-4,RpmSphae:6.0E-4):0.06853):0.01796,Et4Speci:0.02901):0.01513,(((((Eu100003:8.0E-4,Eu100004:0.0048):0.00721,Km100005:0.01503):0.04593,Jq100020:0.0463):0.0,(SMBZZ194:0.01592,SMBZZZ65:0.00637):0.01932):0.00365,(SMBZZ354:0.01905,SMBZZ526:0.03846):0.00979):0.00304):0.00603):0.00658,((((((((((((((((((((((((((((((((((((((((SMBZZ407:0.01274,SMBZZ426:0.01911):0.00646,SMHZZ248:0.00955):0.0,(SMBZZ441:0.01274,SMHZZ295:0.02229):0.01295):0.0064,SMHZZ301:0.01274):0.00641,SMHZZ237:0.00955):0.01282,SMBZZ385:0.00637):0.01284,SMHZZ223:0.00955):0.0,(SMBZZ387:0.01274,SMHZZ305:0.00955):0.00644):0.0,SMHZZ269:0.01274):0.0,SMHZZ296:0.01274):0.00642,(((((SMBZZ373:0.00955,SMHZZ222:0.01911):0.00323,SMHZZ272:0.01592):0.00642,SMHZZ221:0.01592):0.0,SMHZZ226:0.01592):0.0,(SMHZZ229:0.02229,SMHZZ241:0.01911):0.01295):0.00642):0.01926,SMHZZZZ2:0.0):0.0064,((Ab100025:0.00722,'LC482219.1':0.00668):0.00244,SMBZZZZ9:0.0):0.0):0.0,SMBZZ133:0.0297):0.0,(((((((((((SMBZZ453:0.00637,SMHZZ308:0.03503):0.01297,SMBZZ377:0.01274):0.02247,SMBZZ267:0.01587):0.0,((SMBZZ442:0.01911,SMHZZ279:0.01274):0.00969,SMHZZ122:0.01587):0.01282):0.0064,SMHZZ167:0.01587):0.0128,SMBZZ448:0.01911):0.00965,SMHZZ298:0.01592):0.00643,(((((SMBZZ252:0.0127,SMHZZ111:0.0127):0.00643,SMBZZ251:0.00635):0.0319,SMHZZ198:0.01587):0.00645,SMHZZZ73:0.00317):0.00637,SMHZZZ93:0.01266):0.0):0.03492,SMBZZ156:0.00319):0.01917,(SMBZZ197:0.0,SMBZZ524:0.00321):0.02568):0.00323,(SMBZZ522:0.01923,SMHZZZ56:0.00643):0.00648):0.01284):0.0,((SMHZZ346:0.01282,SMHZZZ55:0.01603):0.02273,SMHZZZ39:0.00345):0.0):0.0,((SMBZZ465:0.01282,SMBZZ497:0.02244):0.0065,(SMBZZ527:0.01282,SMHZZZ54:0.01282):0.01297):0.00645):0.0,SMBZZ200:0.01863):0.0,SMHZZ324:0.02236):0.0,SMBZZ495:0.02244):0.0,SMBZZ529:0.03215):0.00123,SMHZZ373:0.02244):0.00122,(Ab100024:0.00719,'LC482216.1':0.00425):0.00609):0.00975,((Jq100004:0.00415,Jq100005:0.00415):0.02022,Hq100002:0.0119):0.00359):0.00119,((SMBZZ476:0.02564,SMHZZ342:0.01603):0.0,Ab100027:0.00403):0.00157):0.00119,SMBZZZ12:0.0):0.0,(((((((((((((SMBZZ107:0.01917,SMBZZ509:0.01282):0.01299,SMHZZZZ3:0.0):0.0,SMHZZZ31:0.00321):0.0,SMHZZZ32:0.0):0.0,SMBZZ499:0.01603):0.0,SMBZZ508:0.01282):0.0,SMBZZ510:0.01282):0.0,SMHZZ356:0.01282):0.0,SMBZZ512:0.01282):0.0,SMHZZ362:0.01603):0.0,SMBZZ531:0.01342):0.01292,SMHZZZ28:0.01603):0.0,(((SMBZZ492:0.00962,SMHZZ348:0.01282):0.00648,SMBZZ347:0.01603):0.01295,SMHZZ336:0.01282):0.0):0.00641):0.0,SMBZZ199:0.0):0.0,SMBZZ506:0.02244):0.00179,(SMBZZ157:0.0,SMBZZ198:0.00321):0.01284):0.0,((((SMHZZZ27:0.0,SMHZZZ36:0.00641):0.0,SMHZZ294:0.01911):0.0,(SMHZZ363:0.00321,SMHZZ375:0.01923):0.02593):0.0,SMBZZ515:0.01282):0.0129):0.0,SMHZZZ53:0.00962):0.00119,((((((((SMBZZ504:0.00968,SMHZZ365:0.01613):0.01631,SMBZZ496:0.0129):0.05537,(SMBZZ525:0.02564,SMHZZ120:0.01917):0.00977):0.0,SMBZZ372:0.01603):0.00646,SMHZZ213:0.01597):0.0,SMHZZ322:0.01286):0.01292,(((SMBZZ507:0.02244,SMHZZ333:0.02244):0.00982,SMBZZ473:0.00965):0.00645,SMHZZ369:0.01603):0.00646):0.00644,((((((SMBZZ479:0.00962,SMBZZ516:0.01282):0.01945,SMHZZ371:0.03205):0.00655,SMBZZ468:0.00962):0.01295,SMBZZ518:0.01603):0.01292,SMBZZ519:0.01282):0.0,SMBZZ523:0.00962):0.00966):0.01932):0.0,SMBZZ381:0.01911):0.00119,SMHZZ364:0.02244):0.0,SMHZZ366:0.02244):0.00119,SMHZZ370:0.02244):0.00358,(SMBZZ411:0.01274,SMHZZ273:0.01911):0.00969):6.0E-4,SMHZZ220:0.00637):0.00357,(((((((Ay100006:0.0,Jn100004:0.00299):0.00237,NwkSpeci:0.0):0.02253,(Ab100008:0.02927,SMBZZ165:0.01899):0.00748):0.00725,SMHZZZ15:0.00955):0.00181,Ed2Speci:0.0434):0.0176,BPKRepli:0.06507):0.00185,Ky100053:0.03826):0.00429):0.00907):0.00479,(((((((((((((((((Kc100025:0.00358,Kc100032:0.00298):0.0012,Kc100026:0.00119):0.0,Kc100027:6.0E-4):0.0,Kc100028:0.00119):0.0,Kc100029:0.00179):0.0,Kc100030:0.00298):0.0,Kc100031:0.00179):0.0,Kc100033:0.00239):0.0,Kc100034:0.00358):0.0,Kc100035:0.00298):0.00119,Kc100023:0.00537):0.0,Kc100024:0.00179):0.05968,Jq100006:0.03874):0.01348,((((Ab100014:0.01769,SMBZZ179:0.0):0.00136,SMBZZ309:0.03503):0.00887,SMHZZ332:0.02244):0.0,((Jq100013:0.0219,SMBZZ150:0.02548):0.00366,Km100003:0.03655):0.00542):0.00897):0.00542,((((Ky100114:0.03604,Ky100115:0.0):0.02523,Ky100112:0.01989):0.07572,Kf100022:0.03162):0.00786,Jx100012:0.04299):0.01526):0.0012,SMBZZZ80:0.01929):0.00481,(((((((((((SMBZZ180:0.01274,SMBZZZ48:0.0):0.0,SMBZZ423:0.01274):0.0,SMHZZ284:0.01274):0.0,(SMHZZ285:0.00637,SMHZZ287:0.01592):0.01288):0.01278,SMBZZ182:0.01278):0.00643,SMBZZ114:0.01917):0.01288,SMBZZ432:0.01911):0.0,SMBZZ449:0.01592):0.00963,(SMBZZZ70:0.00318,SMHZZZ59:0.03077):0.0125):0.00311,Et4Helio:0.04492):0.00178,SMBZZ112:0.00319):0.00592):0.00427):0.00955,(((((((((((((((((((((('KJ668083.1':0.0,'KJ668084.1':0.0012):0.0,'KJ668082.1':0.0):0.00118,'KJ668081.1':0.0):0.0,'KJ668080.1':0.0):0.0,'KJ668079.1':0.0):0.0,'KJ668078.1':0.0):0.0,'KJ668075.1':0.0):0.0,'KJ668074.1':0.0):0.0,'KJ668072.1':0.0):0.0,(((('KJ668068.1':6.0E-4,'KJ668069.1':5.9E-4):0.0,'KJ668066.1':0.0):0.0,'KJ668065.1':6.0E-4):0.0,'KJ668064.1':0.0):0.00118):0.0,'KJ668067.1':6.0E-4):0.00472,((((((('KJ668076.1':0.0,'KJ668077.1':0.0):0.0,'KJ668073.1':0.0):0.0,'KJ668063.1':0.0):0.0,'KJ668060.1':0.0):0.0,'KJ668059.1':0.0):0.00472,((MbhHypog:5.9E-4,MbhSpeci:0.0):0.0,Kj100033:0.0):0.0):0.00708,MbhInsig:5.9E-4):0.00118):0.0,MbhMacra:0.0):0.00118,Kj100026:0.0):0.00118,((((((MopMexic:0.0,MopSpeci:5.9E-4):0.0,MopSpec2:0.0):0.00237,MopElong:0.0):0.00237,(('KJ668058.1':5.9E-4,'KJ668062.1':0.0):0.00236,'KJ668071.1':0.00177):0.00413):0.00118,(Kj100025:5.9E-4,MopSpec3:0.0):0.00236):0.01003,'KJ668061.1':0.00354):0.00533):0.01064,(('KJ668057.1':0.00236,Kj100027:0.00118):0.02006,Kj100031:0.01088):0.01012):0.0107,((((('KJ668050.1':0.0,'KJ668051.1':0.0):0.0,'KJ668048.1':6.0E-4):0.00472,Kj100028:0.0):0.0,Kj100032:0.0):0.0,Kj100036:6.0E-4):0.01062):0.00356,('KJ668047.1':0.00236,Kj100034:0.0):0.01179):0.00118,(((('KJ668049.1':0.00302,'KJ668070.1':0.00355):0.04984,'KJ668085.1':0.00121):0.0024,Ay100005:0.0):0.0,OegSpeci:0.0):0.00825):0.01716,(((((('KJ668055.1':0.0,'KJ668056.1':0.0):0.0,'KJ668054.1':0.0):0.0,'KJ668052.1':0.0):0.00707,Kj100030:0.0059):0.02899,('KJ668053.1':0.00425,Kj100029:0.00304):0.06265):0.01941,SMBZZ170:0.01592):0.00243):0.03309,((((((((((SMBZZZ18:0.0,SMHZZZ90:0.01899):0.0,(SMBZZZ68:0.01911,SMHZZZ14:0.00635):0.02568):0.0,Ky100047:0.04167):0.00349,(SMBZZ477:0.02556,SMHZZ174:0.0127):0.00645):0.00348,(((SMHZZ118:0.01905,SMHZZ176:0.00952):0.00644,SMHZZ129:0.01905):0.0,SMHZZ145:0.01905):0.01282):0.0,(((SMBZZ299:0.00952,SMHZZ134:0.01905):0.0,SMHZZ171:0.0127):0.00639,SMHZZ177:0.01587):0.00641):0.0,SMHZZ206:0.01905):0.00697,SMBZZ329:0.01905):0.01047,(SMBZZ389:0.00955,SMBZZ431:0.01911):0.03548):0.01399,((((((((((Kf100025:0.01292,Kf100031:0.0087):0.00348,Kf100024:0.01549):0.00434,S30Macro:0.06417):0.00791,((S30Decip:0.02169,S30Minut:0.03122):0.00367,S30Speci:0.0285):0.03586):0.00603,Kf100026:0.01809):0.01497,((S30Endo2:0.00342,S30Endob:0.00219):0.00119,Kf377700:0.00119):0.02672):0.00546,((Kf100027:0.03273,Kf100030:0.03371):0.08842,Kf100029:0.01983):0.00445):0.00301,Ky100226:0.05204):0.00121,Kf100028:0.02244):0.04654,ITKCurva:0.05743):0.00688):0.00186):0.00483,(Ab100011:0.03268,Ab100023:0.05538):0.03092):6.1E-4):0.00718,(((((((((((((Asre3151:0.00118,Asre4440:0.00118):0.0,Asre4090:5.9E-4):0.0,Asre7950:0.002):0.0,Asre1002:0.00458):0.0,Asre6220:0.00148):0.0,Asre1003:0.00285):0.0,Asre1890:0.0028):0.00237,(((((NsxFront:0.0,NsxSpeci:0.0):0.0,NsxFron2:0.00592):0.0,NsxFron3:0.00118):0.0,(NsxFron4:0.0,NsxSpec2:0.00178):0.0):0.0,Kf100034:0.0012):0.00237):0.0,Asre1385:0.01674):0.0,Asre1004:0.00519):0.00829,(((I05Spec2:0.0,Kf100033:0.00299):0.00239,(I05Speci:0.0,Kf100035:0.01384):0.00238):0.00474,D8HAbere:0.0148):0.00418):0.05589,(((((((((Ky100037:0.00174,Ky100038:0.0):0.0,Ky100039:0.0):0.01388,Ky100044:0.00173):0.0,Ky100045:0.0):0.0,Ky100046:0.0):0.00347,((Ky100013:0.0,Ky100014:0.0):0.00347,Ky100061:0.00694):0.02441):0.02275,Jn100000:0.03666):0.00766,((Ky100213:0.00522,Ky100214:0.0):0.02087,Kc100004:0.05417):0.01197):0.02573,OumBrass:0.02752):0.00968):0.00547,(((((BdbHapto:5.9E-4,Cd4Coro6:6.2E-4):0.00238,BdbHapt2:0.00236):0.00237,BdbMicro:0.00236):0.00237,(BdbRana2:0.0,BdbRanar:0.00357):0.0):0.0,BdbRana3:5.9E-4):0.0449):0.00843):0.00239,(((((((((((((((((((((((((((((((((((((((((((((((((((((((((((((((((((((((((((((((MuaSpec2:0.01908,MuaSpeci:0.00298):0.0,(MuoRamos:6.0E-4,MuoSpe23:0.03224):0.00121):0.0,MuoCirci:6.0E-4):0.0,MuoRace2:0.00298):0.0,MuoRamo2:6.1E-4):0.0,MuoSpec3:0.0):0.0,MuoCir15:0.03224):0.0,MuoRac21:0.0):0.00238,EmsAnoma:0.0054):0.0,MuoCir14:0.0335):0.0,(((((MuoCirc6:0.0,MuoSpec2:0.03454):0.0,MuoSpec8:6.3E-4):0.0,MuoSpe10:0.0):0.0,MuoSpe18:0.0):0.06626,MuoCir16:0.00358):0.00363):0.0,BckCten2:0.0022):0.00239,BckCteni:0.0012):0.0,((MuoSpe16:0.0019,MuoSpec6:0.0):0.0,MuoSpe19:6.3E-4):0.06702):0.00121,MuoCirc2:0.0):0.0,MuoCirc4:6.1E-4):0.0607,((MuoCirc5:0.0,MuoCirc9:0.0):0.0,MuoCir10:0.0):0.00126):0.0,MuoCirc7:0.0):0.0,MuoCirc8:0.0):0.0,MuoCir11:0.0):0.0,MuoCir12:0.0):0.0,MuoCir13:0.0):0.0638,((C41Circi:0.0,MuoCirc3:0.0):0.01203,MuoSpeci:0.0):0.0):0.0,BckCten3:0.00395):0.00119,RzmVari2:0.00179):0.00715,(MuoPlumb:0.00122,MuoRacem:0.0):0.0):0.05961,MuoRac14:6.3E-4):0.00121,MuoRace3:0.0):0.0,MuoSpino:0.0):0.0,MuoRace4:0.0):0.0,MuoRace5:0.0):0.0,MuoRace6:0.0):0.0,MuoSpin2:0.0):0.0,MuoRace7:0.0):0.0,MuoRace8:0.0):0.0,MuoSpin3:0.0):0.0,MuoSpin4:0.0):0.0,MuoSpin5:0.0):0.0,MuoSpin6:0.0):0.0,MuoRace9:0.0):0.0,MuoRac10:0.0):0.0,MuoRac11:0.0):0.0,MuoRac12:0.0):0.0,MuoRac15:0.0):0.0,MuoRac16:0.0):0.0,MuoSpin7:0.0):0.0,MuoRac17:0.0):0.0,MuoSpin8:0.0):0.0,MuoSpin9:0.0):0.0,MuoRac18:0.0):0.0,MuoRac19:0.0):0.0,MuoRac20:0.00126):0.00123,MuoRac13:0.0):0.00123,MuoBrunn:0.0):0.0,MuoBrun2:0.0):0.0,MuoBrun3:0.0):0.0,(MuoBrun4:0.0,MuoBrun5:0.0):0.00126):0.06505,(((P66Para2:0.0,P66Para3:0.0):0.00366,P66Paras:0.00541):0.0252,(C70Brefe:0.01741,C70Jones:0.01501):0.00425):0.00241):0.0206,MuoGenev:0.00778):0.0036,(((((((((((((RzmVari3:0.0,RzmVaria:6.0E-4):0.0,MuoSpec4:0.0):0.00119,MuoIrreg:0.00122):0.00238,MuoIrre2:0.00122):0.0,MuoIrre3:0.00244):0.00238,MuoIrre4:0.00122):0.01073,RzmEndop:0.00119):0.00119,(MuoHiem3:0.00478,MuoHiema:0.0):0.00717):0.0,MuoHiem2:0.0):0.00119,MuoLuteu:0.00716):0.00418,ZgrHeter:0.01321):0.00779,((((((HlyElega:0.003,TadElega:6.0E-4):0.0,P43Anoma:0.0012):0.0024,P45Circi:0.0072):0.00361,P43Anom2:0.00239):0.00479,P43Anom3:0.00239):0.00837,MuoMuced:0.02402):0.00485):0.0012,DopFulva:0.0084):0.0012):0.0,(((((((((((((MuoSpec5:6.3E-4,MuoSpec7:0.0):0.0,MuoSpec9:0.0):0.0,MuoSpe11:0.0):0.0,MuoSpe12:0.0):0.0,MuoSpe13:6.3E-4):0.0,MuoSpe14:0.0):0.0,MuoSpe15:0.0):0.0,MuoSpe17:0.0):0.0,MuoSpe20:0.0):0.0,MuoSpe21:0.0):0.0,MuoSpe22:0.0):0.00253,((((((((MuoFusc2:0.0,MuoFuscu:0.0):0.0,MuoFusc3:0.0):0.0,MuoFusc4:0.0):0.0,MuoFusc5:0.0):0.0,MuoFusc6:0.0):0.0,MuoFusc7:0.0):0.0,MuoFusc8:0.0):0.0,MuoFusc9:0.0):0.00253):0.07089,(((At6Eleg2:0.0,At6Elega:0.0048):0.0,At6Eleg3:0.0027):0.01556,HpuAssam:0.0114):0.00241):0.00365):0.00179,C2BSeria:0.00773):0.00657,(((BlkTris2:5.9E-4,BlkTrisp:0.0):0.00119,(C40Infun:0.0042,P44Circi:0.00119):0.00119):0.00774,GbrPersi:0.01381):0.03122):0.00241,((((MuoIndi2:0.0,MuoIndic:6.0E-4):0.01787,KrkCorde:0.01321):0.0,(MuoAmph2:0.0052,MuoAmphi:0.00299):0.0018):0.00715,((MyyMicr2:0.0,MyyMicro:0.0):0.0072,MyyAfric:0.00722):0.01686):0.003):0.00419,(((((((((((((((((((((((((((((((RzpMic12:0.0,RzpMicro:0.0):0.00966,(RzpMicr2:0.0,RzpMicr5:0.0):0.0012):0.0,RzpMicr3:0.0):0.0,RzpMicr4:0.0):0.0,RzpAzygo:0.0):0.0,RzpMicr6:0.0):0.0,RzpMicr7:0.0):0.0,RzpMicr8:0.0):0.0,RzpAzyg2:0.0):0.0,RzpAzyg3:0.0):0.0,RzpMic11:0.0):0.0,RzpMic13:0.0):0.0,(RzpMic14:0.0,RzpMic15:0.0):0.00738):0.0,RzpMic16:0.0):0.0,RzpMic18:0.0):0.0,RzpMic19:0.0):0.0,RzpMic23:0.0):0.0012,RzpMicr9:0.0):0.0,RzpMic10:0.0):0.0,RzpMic17:0.0):0.0,RzpSpec4:0.0):0.0,RzpMic20:0.0):0.0,RzpMic21:0.0):0.0,RzpMic22:0.0):0.00598,(RzpHomot:0.00542,RzpSchip:0.0):0.0):0.0,RzpSchi2:0.0):0.00598,RzpCaesp:6.0E-4):0.03235,((((((((((AylRouxi:0.0,RzpOryz2:0.0):0.0,RzpOryz4:6.0E-4):0.0,AylRoux3:0.0):0.0,AylRoux4:0.0):0.0,AylRoux5:0.0):0.0,RzpSpec3:0.00367):0.0,AylRoux6:0.0):0.0012,RzpOryz3:0.0):0.0,AylRoux2:0.00544):0.0,RzpSpec2:6.2E-4):0.0012):0.00966,(((((((RzpStol2:0.0,RzpStol3:0.0):0.0,RzpStol5:0.00662):0.0,RzpStol6:0.00119):0.0,RzpStol7:6.0E-4):0.02507,RzpSexu2:0.01083):0.01026,SztMegal:0.01389):0.00422,So5Umbel:0.01693):0.00544):0.01444,(RzpStol4:0.0,RzpStolo:0.0):0.04077):0.02365,((CokRecu2:0.00842,CokRecu3:0.00537):0.01739,BnjPoitr:0.01815):0.08048):0.01045):0.01321,((((Ky100229:0.0,MuoRecur:0.00299):0.0,MuoVaria:0.00119):0.00359,MuoVari2:0.00245):0.0024,BckCirci:0.0108):0.02342):0.00723,(((((((((Pb3Klei4:0.00179,Pb3Klein:0.0):0.0012,Pb3Klei3:0.0012):0.0012,Pb3Klei2:0.00359):0.0018,((Pb3Long2:0.0,Pb3Longi:0.0):0.0,Pb3Long3:0.0):0.00478):0.0024,((Pb3Pull2:0.0,Pb3Pullu:0.00127):0.0,Pb3Pull3:6.0E-4):0.0012):0.0024,(((((((Pb3Spha2:0.0,Pb3Sphae:0.0):0.0,Pb3Spha3:0.0):0.00239,Pb3Spha4:0.0):0.0,Pb3Spha5:0.0):0.0,Pb3Spha6:0.0):0.0,Pb3Spha7:0.00179):0.0,Pb3Spha8:0.00299):0.0024):0.01078,(((((Pb3Crys4:0.0,Pb3Crys5:0.0):0.00121,Pb3Crys3:0.0):0.00957,(Pb3Rori2:6.0E-4,Pb3Rorid:0.0):0.0012):0.0066,Pb3Crys2:0.00359):0.0096,Pb3Cryst:0.00778):0.00301):0.0012,(((Pb3Umbo2:0.0,Pb3Umbo3:0.0):0.0,Pb3Umbo4:0.0):0.0,Pb3Umbon:0.0042):0.01678):0.00903,(((((UthEpal6:0.0,UthEpall:0.00545):0.00121,UthEpal2:0.0):0.0,UthEpal4:0.0):0.0,UthEpal5:0.0):0.00361,UthEpal3:0.00181):0.06269):0.00796):0.04458,(((((P42Blak2:0.0,P42Blake:0.0036):0.0,P42Blak3:0.0):0.02261,Sp4Fusig:0.02587):0.07879,(ApeEleg2:0.0036,ApeElega:6.0E-4):0.0947):0.00818,RaySpect:0.06519):0.00184):0.00612,(((((((LcmCory4:0.00121,LcmRamos:6.1E-4):0.00121,LcmRamo2:6.1E-4):0.00604,(LcmCory3:0.00543,LcmCory5:0.00245):0.00544):0.00788,LcmBlake:0.00903):0.05203,DhdElega:0.07464):0.02587,(((C42Umbel:0.0152,P69Artic:0.0164):0.0313,ZycMexic:0.02973):0.00309,(FenLinde:0.02067,TmyPirif:0.01633):0.01714):0.08773):0.0019,((((((RzmPusi2:6.1E-4,RzmPusil:0.00493):0.0,RzmPusi3:0.0):0.0,RzmPusi4:0.0):0.0,RzmPusi5:0.0):0.01227,RzmMiehe:0.00184):0.00431,(RzmMieh2:6.1E-4,RzmMieh3:0.0):0.02695):0.1312):0.03249):0.03292,((((GogButle:0.00664,GogSpec3:0.00244):0.0,GogSpeci:6.0E-4):0.0,GogSpec2:6.0E-4):0.03711,HseVesic:0.02288):0.08539):0.01754,((((((CghBert2:0.0,CghPolym:0.0):0.0,CghElega:6.0E-4):0.0,CghBert3:0.00296):0.00356,CghBaini:0.00585):0.00119,CghEleg2:0.00495):0.00416,(CghEchi2:0.00207,CghEchin:0.00836):0.01076):0.03936):0.00736,(((((((AbsGlau2:0.00119,AbsGlauc:6.0E-4):0.0,AbsGlau4:0.00121):0.0107,C39Paden:0.01257):0.00779,(AbsCaer2:6.0E-4,AbsCaeru:6.0E-4):0.03463):0.00903,(((AbsHeter:0.0,AbsPsych:0.0):0.02297,(AbsRepe2:0.00967,C39Pade2:0.0359):0.00303):0.00783,AbsRepen:0.01681):0.02111):0.0018,Ky100291:0.07491):0.00181,HtyRadia:0.03943):0.02064):0.04306,AbsGlau3:0.02705):0.02438,CghSpeci:0.03423):0.08533,(((((Ky100177:0.0,Ky100206:0.00179):0.0,Ky100293:0.0):0.00346,(Ky100178:0.0,Ky100179:0.0):0.00358):0.00693,(Ky100166:0.00173,Ky100167:0.0):0.00347):0.03475,((((UmbSpec2:0.00237,UmbSpeci:0.0):0.00119,UmbIsabe:0.00119):0.00712,(UmbeNan2:0.0,UmbeNana:0.0):0.02269):0.00897,UmbRaman:0.01601):0.00958):0.01263):0.01824,((((((((((((((((Pd8Neoa2:0.0,Pd8Neoap:0.0):0.0,Pd8Neoa3:0.0):0.0,Pd8Neoa4:0.0):0.0,Pd8Neoa5:6.0E-4):0.0,(Pd8Neoa6:0.0,Pd8Neoa7:0.0):0.00238):0.0,Pd8Neoa8:0.0):0.00595,(((EynRadic:0.0044,Pd8Kondo:0.00238):0.00119,FuiNeopy:0.00714):0.00777,(FuiIthac:0.00714,Pd8Blunc:0.00595):0.00299):0.0012):0.00538,SnwCastr:0.04444):0.00731,EynRhizo:0.02564):0.01146,((((FuiPieri:0.01968,Pd8Delph:0.00954):0.03805,EynSciar:0.02624):0.00671,Pd8Dipte:0.02027):0.03978,EynConic:0.02499):0.00731):0.00181,(((ZptAngli:0.02746,ZptOccid:0.01193):0.02429,ZptRadi2:0.01145):0.00181,ZptRadic:0.00554):0.02156):0.05845,((((((EtmChrom:0.0,EtmMusca:6.0E-4):0.0,EtmMusc2:0.0):0.00476,(EtmSchiz:0.01729,EtmThrip:0.00597):0.00241):0.00358,EtmCulic:0.03986):0.01032,(EtmPlan2:0.00178,EtmPlanc:0.00179):0.02262):0.01746,((ErnPtyco:0.0066,IKOAulic:0.00956):0.03178,ErnCarol:0.02911):0.00911):0.05861):0.01997,((((((Cd4Lamp3:0.0,Cd4Lamp5:6.2E-4):0.0,Cd4Lamp4:0.0):0.01493,Cd4Lamp2:0.01488):0.099,(((Cd4Thro2:0.00661,Cd4Throm:0.00602):0.0,Cd4Obscu:0.0):0.0504,Cd4Lampr:0.04184):0.00866):0.0118,Cd4Osmod:0.0722):0.00674,(Cd4Pumil:0.03841,Cd4Rhyso:0.03102):0.10081):0.01257):0.02222,(((((Cd4Coro2:0.00123,Cd4Coro3:6.1E-4):0.00491,(Cd4Coro4:0.0,Cd4Coron:0.0):0.00246):0.00123,(Cd4Coro5:0.00368,Cd4Firmi:0.00368):0.0):0.00491,((Cd4Bref2:0.0,Cd4Speci:0.0):0.00616,Cd4Brefe:0.00551):0.00677):0.01109,Cd4Incon:0.02038):0.16641):0.00451,((SMBZZZ39:0.00316,SMBZZZ75:0.01905):0.00319,SMHZZZ60:0.02215):0.0384):0.02137,(((((((((((((((((((((((((AyeMacr2:6.4E-4,AyeMacro:0.00237):0.0,AyeMacr3:0.0):0.0,AyeMacr4:0.0):0.0,AyeMacr5:0.0):0.0,AyeMacr6:0.0):0.0,AyeMacr7:0.0):0.0,AyeMacr8:0.0):0.0,AyeMacr9:0.00718):0.0,AyeMac10:5.9E-4):0.0,AyeMac11:0.0):0.0,AyeMac12:0.0):0.0,AyeMac14:0.00237):0.0,Acdu2000:0.02437):0.0012,AyeArbus:0.0):0.00119,AyeMac13:0.00256):0.00119,AyeArbu5:0.00418):0.0,AyeArbu6:0.00121):0.00119,((AyeAnoma:6.0E-4,AyeArbu3:0.00358):0.0,AyeAnom2:6.0E-4):0.00119):0.0083,((AyeArbu2:0.00367,AyeArbu4:0.00298):0.00418,(AyeMoni2:0.0042,AyeMonil:0.0018):0.00777):0.00657):0.01906,(I3BPring:0.03002,I3BRamos:0.02551):0.01715):0.00902,BZ3Speci:0.04097):0.01936,(((DW6Uncin:0.00182,I3CLativ:0.00361):0.0,DW6Spino:0.00185):0.0012,DW6Unci2:6.2E-4):0.04214):0.0085,((((((((((DW6Angu2:0.00417,I3CQuadr:0.00342):0.0,DW6Spec5:0.00302):0.00119,DW6Speci:0.00259):0.00477,(DW6Angu3:0.0018,DW6Spec2:0.0):0.0012):0.00179,((('MT730977.1':0.0,'MT730981.1':0.00118):0.0,'MT730954.1':5.9E-4):0.00118,'MT730750.1':0.00118):0.03665):0.00119,(DW6Spec3:0.00479,DW6Spec4:0.00418):6.0E-4):0.0,DW6Angui:0.0018):0.00118,(BZ4Speci:0.0,BZ4Varia:0.0):0.00476):0.08768,(((BZ1Spec2:0.00373,BZ1Speci:0.00685):0.01645,BZ1Brita:0.00834):0.02463,(('MT730797.1':0.00355,'MT730800.1':0.00118):0.01125,'MT730790.1':0.00828):0.04579):0.04953):0.01851,((BZ1Emer2:6.0E-4,BZ1Emers:0.00118):0.00118,(BZ1Emer3:0.0,BZ1Emer4:5.9E-4):0.00237):0.05213):0.00729):0.01928,(((GlAZZZZZ:0.0,Ky100233:0.0):0.14737,(Ky100025:0.10478,Ky100065:0.00368):0.14365):0.02569,Ky100029:0.13736):0.07598):6.1E-4,BraZZZZZ:0.1573):0.00122):0.00557):0.0049,((((((((((((((((((((((Ab100040:0.02317,Ab100043:0.02932):0.00744,(Ab100042:0.01466,Ab100044:0.01716):0.02349):0.10258,(Aj100000:0.16359,SGlZZZZ5:0.20484):0.01046):0.02489,((Ab100046:0.16263,Gq100002:0.29861):0.04748,(Jq100023:0.05134,Kx100004:0.04195):0.10134):0.00867):0.01187,Ef100008:0.15246):0.01124,Gu100018:0.17174):0.012,Eu100005:0.13548):0.07832,(((((((SMBZZ135:0.00965,SMHZZZ37:0.01613):0.00976,SMBZZ183:0.01608):0.01299,SMBZZ148:0.00965):0.03896,((PraAB901:0.00182,PraAB903:6.1E-4):0.00364,Kp100014:0.01331):0.00244):0.00305,(((SMBZZ116:0.03859,SMBZZZ96:0.00965):0.03595,SMBZZ153:0.01608):0.01301,SMBZZZ93:0.01286):0.00651):0.00366,PraAB902:0.04562):0.00124,SMHZZZ13:0.0456):0.00248):0.00706,((((Jq100021:0.02664,SMBZZZ60:0.0):0.00248,(Kr100004:0.02771,SMHZZ379:0.0129):0.00309):0.01003,Jq100022:0.04557):0.00377,SMBZZ181:0.05431):0.00377):0.01843,(((Kp100006:0.0267,PraKT072:0.03181):0.01037,Kt100007:0.066):0.00124,SMBZZ111:0.03215):0.00183):0.00862,(SMBZZZ91:0.00955,SMHZZZ47:0.01911):0.14171):0.00496,((((((Ab100031:0.0191,Ab100055:0.01457):0.00121,(Ab100035:0.00239,Gu100017:0.02137):0.00363):0.0024,(Ab100033:0.0012,Ab100036:0.0012):0.01317):0.0018,(((Af100004:0.06824,SMHZZ150:0.0381):0.00315,SMHZZ146:0.04444):0.00125,SMBZZ143:0.00952):0.00993):0.00244,Ay100009:0.06926):0.00615,(((((Ab100032:0.00419,Kp100008:0.00378):0.00419,Hg100003:0.01196):0.0012,Ab100037:0.01196):0.00542,Ab100034:0.00778):0.00481,Kp100005:0.008):0.00902):0.03076):0.01044,((((((Kp100011:0.01994,SMBZZ191:0.00962):0.00334,SMBZZZ29:0.0):0.0,(SMBZZ386:0.01274,SMHZZ242:0.01274):0.0129):0.0,SMHZZ236:0.01274):0.00499,SMBZZZ81:0.02548):0.01501,((Ab100041:0.01145,SMBZZZ76:0.0):0.00723,SMBZZ123:0.03503):0.00424):0.00487):0.00486,((PraGU070:0.06409,SMHZZZ25:0.00318):0.00747,Ab100038:0.024):0.02677):0.00792,(Ab100029:0.05084,BrnZZZZZ:0.08765):0.00422):0.02023,(((((((((((((Ky100051:0.0,SGlZZZZ7:0.0):0.00737,SGsZZZZ2:0.0):0.0,Ky100204:0.0):0.0,Ky100205:0.0):0.0,SGsZZZZ3:0.0):0.00363,((Ky100295:0.0,SGlZZZZ8:0.0):0.00363,Ky100220:0.00735):0.0091):0.00366,(SMBZZ369:0.01278,SMBZZZ35:0.00958):0.01292):0.0,SGsZZZZ4:0.0):0.0073,(((((SMBZZ396:0.00955,SMHZZ318:0.02229):0.01295,Kp100013:0.02909):0.00168,Kp100012:0.00249):0.00166,SMBZZZ74:0.00639):0.0,PraAB907:0.01856):0.0012):0.00121,SMHZZ314:0.01592):0.00422,((Ab100030:0.07798,SMBZZ126:0.02848):0.00482,PraAB906:0.04518):0.01377):0.02259,(((((SGlZZZZ6:0.01465,'SGlZZZZ6.1':0.01648):0.01843,Kp100007:0.0206):0.0055,(Kp100004:0.0037,Kp100009:0.03184):0.03575):0.0086,(Dq100020:0.01138,Dq100021:0.00526):0.01766):0.00369,(PraAB905:0.02068,SMBZZ162:0.01603):0.00487):0.05457):0.00619,(Ab100039:0.06446,Ab100052:0.05683):0.01056):0.01232):0.00983,(((((((((((((((((((((SMHZZ358:0.01286,SMHZZ360:0.01608):0.00326,SMHZZ359:0.00965):0.04523,(SMHZZ353:0.01608,SMHZZ355:0.01613):0.0):0.00974,SMBZZ498:0.01286):0.0,SMBZZ514:0.01608):0.00972,SMBZZ121:0.00968):0.01295,SMBZZZ34:0.0129):0.00648,(OtMZ1414:0.00968,SMBZZZ45:0.01935):0.01964):0.00648,(((SMBZZZ78:0.00323,SMHZZZZ5:0.0):0.0,SMBZZ500:0.02572):0.00977,SMBZZ375:0.03834):0.01305):0.01297,SMBZZZ52:0.00323):0.00646,SMHZZ361:0.02258):0.00651,SMBZZ517:0.01929):0.01951,PraAB904:0.01222):0.00184,Kc100037:0.00512):0.01716,((OtuZ1014:0.00323,SMBZZ503:0.02251):0.01954,Kc100038:0.01345):0.00831):0.01481,Ab100047:0.05374):0.0,(SMBZZZ58:0.0129,SMBZZZ73:0.01935):0.03896):0.00622,(Ab100045:0.09896,Kc100036:0.08221):0.04856):0.04556,PraEU162:0.11332):0.00833,Gq100000:0.18442):0.01176,(Ky100068:0.0,SGlZZZZ2:0.0):0.08244):0.00972):0.00438,(SMBZZ164:0.00353,SMHZZZ58:0.0106):0.01423):0.00188,(((((((((SMBZZ185:0.0254,SMBZZ190:0.01278):0.0,SMBZZ532:0.03401):0.00325,SMBZZ171:0.01071):0.01299,((SMBZZ151:0.00318,SMBZZZ30:0.0):0.02552,SMBZZ186:0.01911):0.01942):0.01948,((((Km100006:0.05463,Kp100010:0.09293):0.0,SMHZZ218:0.00639):0.0025,SMBZZZ77:0.02548):0.0,(SMBZZ104:0.01592,SMBZZ273:0.00955):0.01935):0.0025):0.00125,((SMBZZ370:0.01274,SMHZZZ35:0.00318):0.00321,SMBZZ534:0.02113):0.02585):0.00125,SMBZZ130:0.01917):0.00313,((Ky100285:0.0,SGGZZZZ4:0.0):0.01047,SMBZZ152:0.01278):0.0158):0.00498,((Hg100004:0.07134,SMBZZ136:0.02229):0.00127,SMBZZZ87:0.03185):0.01708):0.01898):0.00929,((((((((Ab100057:0.00893,Ab100059:0.01073):0.0096,Ab100056:0.02506):0.00181,(SMBZZ400:0.03822,SMBZZ471:0.03514):0.01954):6.1E-4,SMBZZ141:0.05112):0.00242,Jmkj3690:0.06651):0.01366,(((Ky100254:0.0,Ky100255:0.0):0.08163,SMBZZZ61:0.07767):0.01351,Ab100058:0.07301):0.0061):0.00246,(((((Ky100052:0.0,SGGZZZZZ:0.0):0.0,SGlZZZZ3:0.0):0.0,SGGZZZZ2:0.0):0.0,Ky100056:0.0):0.02936,(((Ky100062:0.0,Ky100063:0.00344):0.0,Ky100064:0.0):0.01375,SGlZZZZ4:0.0582):0.01406):0.01118):0.01657,((((Ky100286:0.01226,Ky100287:0.0):0.0035,SMBZZZ69:0.01274):0.01761,Ab100028:0.06786):0.00784,(((Ab100050:0.06785,SMBZZ129:0.0):0.01097,SMBZZ193:0.01274):0.02751,SGsZZZZZ:0.05157):0.00277):0.00866):6.2E-4):0.00918,(((((((Ab100053:0.06149,SoGZZZZZ:0.04693):7.6E-4,(Ky100168:0.00337,Ky100169:0.00337):0.03378):0.01663,((Ab100049:0.0041,SMBZZZ90:0.00955):0.00411,SMBZZZ26:0.01911):0.00206):0.01771,(Jq100024:0.01767,SMBZZ178:0.0):0.00366):0.01266,(Atjd8360:0.02603,RozAllom:0.03744):0.0084):0.00364,(SMBZZZ82:0.0254,SMHZZZ71:0.01905):0.01618):0.00182,RozSpeci:0.06776):0.01534):0.00243,((((((((((((((((SMBZZ244:0.00637,SMBZZ245:0.02548):0.01939,SMBZZ224:0.01274):0.0,SMHZZZ96:0.01592):0.00642,((SMHZZ104:0.01592,SMHZZZ84:0.00637):0.01932,SMHZZZ81:0.00955):0.00643):0.0,SMBZZ225:0.01592):0.0,SMHZZZ97:0.01592):0.0,SMHZZZ98:0.02229):0.01288,((SMBZZ223:0.00637,SMBZZ238:0.02866):0.01292,SMHZZZ86:0.00955):0.01926):0.0,((((((((((SMBZZ216:0.0127,SMBZZ220:0.0127):0.00642,(SMBZZ234:0.02548,SMHZZZ80:0.00635):0.00966):0.0,SMHZZ267:0.01911):0.00643,SMBZZ235:0.03503):0.00647,SMHZZZ92:0.01592):0.01923,SMHZZZ19:0.00318):0.0,SMBZZ371:0.02885):0.00646,SMHZZZ85:0.01274):0.00643,SMBZZ237:0.01911):0.00963,SMBZZ230:0.01592):0.01288):0.0,(((SMBZZ445:0.00955,SMHZZ286:0.01911):0.0161,SMHZZ311:0.02548):0.02589,(Ab100051:0.00688,SMHZZZZ4:0.0):0.0):0.00276):0.0,(SMBZZ233:0.01592,SMHZZZ72:0.0254):0.00648):6.9E-4,SMHZZZ87:0.01592):0.0,(((((((SMBZZ158:0.0,SMBZZ229:0.00318):0.00638,SMHZZ259:0.03205):0.00324,SMHZZZ89:0.01592):0.01284,(SMHZZ100:0.0,SMHZZ102:0.02229):0.05153):0.0,SMBZZ149:0.00637):0.0,Ab100048:0.01775):0.0,(SMHZZ103:0.01592,SMHZZZ88:0.01592):0.00647):0.00956):0.00137,(SMBZZ232:0.01592,SMBZZ455:0.03205):0.0261):0.00137,(((Ab100054:0.01125,Jn100005:0.01229):0.0,SMHZZZ22:0.00318):0.00251,SMHZZ288:0.01274):0.00377):0.059,((Kf100023:0.02446,SMBZZZ92:0.00317):0.00245,Km100004:0.01502):0.04582):0.00187):0.01812):0.00183,((((((UphPulp2:0.0,UphPulpo:0.0):0.00492,UphTrifo:0.00492):0.01353,BTZDulic:0.01061):0.00247,BTZMaydi:0.01731):0.003,BTZMacul:0.0279):0.01383,('MT730831.1':0.0077,PraPrac2:0.0065):0.01305):0.03289):0.00785,((((((((((((((((((((((MtiAlpi2:0.0,MtiSpeci:6.1E-4):0.0,MtiAlpin:0.0):0.0,MtiAlpi3:0.0):0.0,MtiSpec3:0.00121):0.0,MtiSpec6:0.00219):0.00356,MtiParvi:0.00825):0.00178,MtiWolfi:0.0125):0.00119,(MtiIndoh:0.00539,MtiPolyc:0.00778):0.00719):0.00357,((Ky100119:0.0,Ky100120:0.0):0.01799,MtiChlam:0.00536):0.00298):0.00238,((GmiMulti:0.00239,LbgTrans:0.00777):6.0E-4,DohDecum:0.00657):0.00659):0.00357,(MtiVert2:0.00299,MtiVerti:0.0012):0.0275):0.0,((MtiSpec5:0.00437,MtiSpec7:0.0051):7.3E-4,MtiSpec4:0.00583):0.00584):0.0,(Ky100030:0.00719,Ky100031:0.0):0.01799):0.00239,(Ky100033:0.0,Ky100034:0.0):0.00694):0.00238,Ky100041:0.0):0.0,Ky100042:0.0):0.00119,Ky100059:0.00348):0.0,Ky100060:0.0):0.00119,((Ky100073:0.0,Ky100074:0.0):0.0,Ky100075:0.0):0.01389):0.00179,MtiSpec2:0.04887):0.02187,((((((((EogAggre:0.00187,EogPisif:0.00597):0.0012,EogPisi2:0.00313):0.00837,((EogSpec2:0.00187,EogSpec4:0.00125):0.00876,EogOrego:0.00312):0.00188):0.0012,(EogSpec3:0.0025,EogSpeci:0.0):0.00375):0.00957,((((EogFlam2:0.0025,EogFlamm:0.00125):6.3E-4,EogLacti:0.00119):0.0,EogLact4:0.0025):0.00119,((EogLact3:0.0,EogLact5:6.2E-4):0.0025,EogLact2:0.00438):0.00376):0.01071):0.0084,(Ky100181:0.00338,Ky100216:0.03125):0.02787):0.00423,(Ky100085:0.0,Ky100087:0.0):0.08741):6.0E-4,(Ky100124:0.0,Ky100126:0.0):0.00676):0.0048):0.00542,(Ky100128:0.01213,Ky100129:0.0):0.02426):0.00362):0.0018):0.01252,((((((((((((((((((((SmuCuli8:0.0,SmuCulis:0.00716):0.0,SmuCuli5:0.00298):0.0,SmuCul10:0.0):0.0,SmuCul12:0.0):0.0,SmuCul13:0.0):0.00118,SmuCuli2:0.00179):0.04739,D4XRepen:0.03788):0.00182,(((Cp5Stel2:0.0,Cp5Stell:0.0):0.01313,Cp5Stel3:0.00119):0.02499,ZplEphem:0.03017):0.00181):0.00478,(((H58Melu3:0.0089,H58Melus:0.00316):0.00149,H58Melu2:0.00555):0.01711,(H58Merid:0.02712,H58aTica:0.01896):0.01944):0.01955):0.00121,((GsdHibe2:0.02745,GsdHiber:0.02021):0.00422,GsdHibe3:0.02061):0.00721):0.0018,(((D4SSpec2:0.00223,D4SSpec3:0.01144):0.00483,D4SSpeci:0.04689):0.00369,D4SPatag:0.02831):0.0226):0.00968,(H57Spec2:0.01538,H57Speci:0.02145):0.02282):0.00422,(((FurBoom2:0.0066,SmuAngus:0.00301):0.00602,FurBoome:0.0169):0.01629,D4VSpeci:0.03419):0.03217):0.00547,((((((((((SmuCuli4:0.00238,SmuCulic:0.00119):6.0E-4,SmuSimu2:0.00298):0.00119,SmuCuli6:6.0E-4):0.0,SmuCul14:0.0):0.00119,SmuCul11:5.9E-4):0.00473,(((SmuCuli7:0.0,SmuCuli9:0.0):0.0024,SmuFecun:0.01017):0.00478,SmuCuli3:0.00955):0.00359):0.00593,SmuAnnul:0.02682):0.009,SmuColor:0.02796):0.0024,((SmuMucr2:0.0018,SmuMucro:0.01076):0.00477,SmuMucr3:0.00415):0.02369):0.0048,SmuCauda:0.03807):0.01446):0.00301,(((((((((((((((((SmuSimu5:0.0,SmuSimu6:0.0):0.0,SmuSpec4:0.0):0.0012,SmuSpeci:0.0):0.0,(SmuComm2:0.00299,SmuCommu:0.00179):0.01318):0.0,SmuSimul:0.00596):0.0,SmuSpec2:0.00297):0.0,SmuSpec3:0.003):0.00119,SmuSimu3:0.00417):0.00953,SmuSimu4:0.00961):0.00718,SmuTipul:0.01735):0.00179,((((SmuImit2:0.00959,SmuImita:0.00599):0.0018,SmuTrona:0.00597):0.00477,(SmuOrth3:0.00118,SmuOrtho:0.00898):0.00476):0.00237,SmuOrth2:0.0024):0.00474):0.00475,(SmuCyli2:0.00417,SmuCylin:0.00656):0.02032):0.00119,SmuDipte:0.0221):0.00478,D4TArcol:0.01818):0.00537,SmuPhyto:0.02982):0.00361,SmumCf02:0.03095):0.0072,(SmuMegaz:0.00892,SmumCf00:0.00953):0.02458):0.00663):0.00663,SmuMorbo:0.06843):0.06127,((((((((((((Ce7Acic2:6.0E-4,Ce7Acicu:6.0E-4):0.0,Ce7Acic3:0.0):0.0024,(Ce7Furc2:0.00242,Ce7Furca:0.0):0.0048):0.01321,Ce7Spira:0.00958):0.09527,((((Ce7Reve2:0.00652,Ce7Rever:0.00657):0.05777,Ce7Brazi:0.08623):0.00503,Ce7Spec3:0.08631):0.01549,Ce7Speci:0.10526):0.01135):0.00435,((Ce7Inter:0.06846,Ce7Spec2:0.05861):0.02993,KicAlaba:0.06201):0.0173):0.01166,(((LdrMacr2:0.0,LdrMacro:0.0):0.03461,LdrPenni:0.03245):0.0055,Ky100057:0.04052):0.01165):0.00308,(DmcAcumi:0.06055,MtyPtero:0.04087):0.00312):0.0134,Pn0Coron:0.05678):0.00613,MymYatsu:0.06845):0.06759,((Or4Haysi:0.02607,Or4Speci:0.02883):0.02173,Or4Catal:0.05802):0.07775):0.02787,((McoScopa:0.01757,SiyMinut:0.01612):0.02297,SiyAspir:0.06691):0.02106):0.0):0.01234,((((((((RmdBrev2:0.0,RmdBrevi:0.0):0.00355,RmdSpec3:0.00524):0.00534,RmdLongi:0.00262):0.00119,RmdlbCf0:0.0):0.0,RmdlbCf2:0.0):0.00355,RmdSpec2:0.00237):0.00889,RmdSpeci:0.01243):0.10621,(((Ky100010:0.01538,Ky100019:0.02326):0.04859,Ky100095:0.08614):0.18725,(Ab100005:0.09236,Kf100021:0.09385):0.01144):0.00521):0.02021):0.00248,((((KuzMonil:0.04436,Pi0Corym:0.04084):0.04576,D7MEuryb:0.073):0.00996,ZphInsid:0.10586):0.00938,((RplEleg2:0.00421,RplElega:0.00545):0.13631,(SycDepre:0.04527,TnpSphae:0.05307):0.0167):0.03873):0.01477):0.00978,((Ab100019:0.02201,Ab100020:0.00963):0.00418,Ab100018:0.02394):0.1133):0.00372):0.00361):0.024,((((((((((((((UncCry29:0.0,UncFre99:0.0):0.0,UncEu717:0.00301):0.00122,UncEu727:0.01261):0.0,UncCry34:0.00244):0.00122,UncE3453:0.00246):0.0,UncCry23:0.00182):0.00122,UncEu723:0.00457):0.01339,UncMa329:0.00395):0.00122,((UncM2727:0.02378,UncM2818:0.01039):0.00519,UncEu937:0.02068):0.00184):0.00367,E0VSpec3:0.00848):0.01826,((((((Cr8Nord2:0.02854,Cr8Spe12:0.01102):0.00982,KmmCauda:0.00765):0.00611,Cr8Coeru:0.01896):0.00671,Cr8Nords:0.01271):0.01215,GKJSpeci:0.01364):0.00244,(E0VSpeci:0.02854,RhmDuple:0.02354):0.03392):0.0043):0.0122,GuiThet9:0.03628):0.00739,(((CryPara4:0.03623,CryPyre9:0.01455):0.00432,CryObov7:0.03291):0.01107,(UncFr103:0.03313,UncFr161:0.04617):0.01616):0.03072):0.09068,(((((((AcaCast5:0.0243,AcaSp148:0.00991):0.0048,AcaSp145:0.00632):0.0024,AcaPoly7:0.00716):0.0012,(AcaSp222:0.00417,AcaSp226:0.00358):0.00239):0.0018,AcaSp201:0.00836):0.0024,(AcaGriff:0.00119,AcaSp161:0.00541):0.00179):0.00239,AcaGrif2:0.02368):0.11798):0.024);
