# Supplementary material for: Mycoplankton Biome Structure and Assemblage Processes Differ Along a Transect From the Elbe River Down to the River Plume and the Adjacent Marine Waters
Source: Front Microbiol. 2021 Apr 23;12:640469. doi: 10.3389/fmicb.2021.640469 (PMC8102988; doi:10.3389/fmicb.2021.640469)
Supplement: Supplementary file 4 [file Table_3.xlsx]

## Sheet: Sheet1
Supplementary Table S3: Taxonomic classification and trophic mode of the most abundant OTUs.
Representative sequences of the OTUs were inserted into the phylogenetic reference tree using phylogenetic placement. Taxonomy of the branch where sequences were placed, were transferred on the OTU. Additionally, BLASTn was carried out and best BLAST hits are reported. Based on the classification over BLASTn, literature was screened for information on taxa specific trophic modes.
OTU	Position within the phylogenetic tree	Taxonomy of BLASTn hit with highest scores	Total Score	Max Score	Query Coverage [%]	E value	Sequence similarity [%]	Accession number	Trophic Mode*	Reference
SMBZZZZ9	Zygophlyctidales	Zygophlyctis planktonica	577	577	100	2e-160	100	LC482219.1	algal_parasite	(Seto et al., 2020, DOI: 10.3114/fuse.2020.05.02)
SMBZZZ12	Zygophlyctidales	Zygophlyctis melosirae	560	560	100	2e-155	99.04	LC482216.1	algal_parasite	(Seto et al., 2020, DOI: 10.3114/fuse.2020.05.02)
SMBZZZ10	Rhizophydiales	Protrudomyces sp.	555	555	100	8e-154	98.41	MT730751.1	pollen_saprotroph	(Letcher et al., 2008, DOI: 10.1016/j.mycres.2008.01.025; Frenken et al., 2017, DOI: 10.1111/1462-2920.13827; Simmons et al., 2020, DOI: 10.1186/s43008-020-00041-z)
SMBZZZ11	Rhizophydiales	Protrudomyces sp.	555	555	100	8e-154	98.41	MT730751.1	pollen_saprotroph	(Letcher et al., 2008, DOI: 10.1016/j.mycres.2008.01.025; Frenken et al., 2017, DOI: 10.1111/1462-2920.13827; Simmons et al., 2020, DOI: 10.1186/s43008-020-00041-z)
SMHZZZZ2	Zygophlyctidales	Zygophlyctis planktonica	573	573	99	2e-159	100	LC482219.1	algal_parasite	(Seto et al., 2020, DOI: 10.3114/fuse.2020.05.02)
SMHZZZZZ	Rhizophydiales	Protrudomyces sp.	538	538	100	9e-149	97.46	MT730751.1	pollen_saprotroph	(Letcher et al., 2008, DOI: 10.1016/j.mycres.2008.01.025; Frenken et al., 2017, DOI: 10.1111/1462-2920.13827; Simmons et al., 2020, DOI: 10.1186/s43008-020-00041-z)
SMBZZZ23#	Rhizophydiales	Boothiomyces sp.	549	549	100	4e-152	98.1	MT731028.1	pollen_saprotroph	(Letcher et al., 2006, DOI: 10.1016/j.mycres.2006.06.011; Kagami et al., 2017, DOI: 10.1111/fwb.12916; Simmons et al., 2020, DOI: 10.1186/s43008-020-00041-z)
		Terramyces sp.	549	549	100	4e-152	98.1	MT731026.1	pollen_saprotroph	(Letcher et al., 2006, DOI: 10.1016/j.mycres.2006.06.011; Phuphumirat et al., 2017, DOI: 10.1127/0029-5035/2011/0092-0233; Simmons et al., 2020, DOI: 10.1186/s43008-020-00041-z)
		Boothiomyces macroporosum	549	549	100	4e-152	98.1	MT731017.1	pollen_saprotroph	(Letcher et al., 2006, DOI: 10.1016/j.mycres.2006.06.011; Simmons et al., 2020, DOI: 10.1186/s43008-020-00041-z)
SMBZZZ19	Chytridiales	Chytriomyces sp. JEL341	558	558	100	7e-155	98.73	DQ536482.1	unspecified_saprotroph/ algal_parasite	(Letcher et al., 2006, DOI: 10.1016/j.mycres.2006.06.011; Simmons et al., 2020, DOI: 10.1186/s43008-020-00041-z)
SMBZZZ14	Rhizophydiales	Protrudomyces sp.	525	525	100	7e-145	96.83	MT730751.1	pollen_saprotroph	(Letcher et al., 2008, DOI: 10.1016/j.mycres.2008.01.025; Frenken et al., 2017, DOI: 10.1111/1462-2920.13827; Simmons et al., 2020, DOI: 10.1186/s43008-020-00041-z)
SMHZZZZ3#	Zygophlyctidales	Zygophlyctis planktonica	544	544	100	2e-150	98.08	LC482219.1	algal_parasite	(Seto et al., 2020, DOI: 10.3114/fuse.2020.05.02)
		Zygophlyctis melosirae	544	544	100	2e-150	98.08	LC482216.1	algal_parasite	(Seto et al., 2020, DOI: 10.3114/fuse.2020.05.02)
SMBZZZ17	Chytridiomycetes_clade_01	Chytridium polysiphoniae	571	571	100	9e-159	99.06	AY032608.1	algal_parasite/algal_symbiont	(Müller et al., 1999, DOI: 10.1046/j.1440-1835.1999.00165.x)
SMBZZZ18#	Chytridiomycota_clade_01	Harpochytrium sp.	490	490	100	2e-134	94.64	MT730786.1	litter_saprotroph/algal_decomposer	(Dee et al., 2015, DOI: 10.3852/14-275; Simmons et al., 2020, DOI: 10.1186/s43008-020-00041-z)
		Monoblepharis insignis	484	484	100	1e-132	94.32	KJ668077.1	wood_saprotroph	(Sparrow, F.K., 1965, DOI: 10.1016/S0007-1536(65)80007-9; Mollicone et al., 1994, DOI: 10.1080/00275514.1994.12026460)
		Monoblepharis micrandra	484	484	100	1e-132	94.32	KJ668073.1	wood_saprotroph	(Sparrow, F.K., 1965, DOI: 10.1016/S0007-1536(65)80007-9; Mollicone et al., 1994, DOI: 10.1080/00275514.1994.12026460)
SMBZZZ21	Chytridiales	Delfinachytrium mesopotamicum	586	586	100	3e-163	100	MT730617.1	pollen_saprotroph	(Vélez et al., 2013, DOI: 10.3852/12-353; Simmons et al., 2020, DOI: 10.1186/s43008-020-00041-z)
SMHZZZZ4	Basal_fungi_clade_02	uncultured Cryptomycota	584	584	100	1e-162	100	AB971039.1
SMBZZZ13#	Hypocreales	Acremonium sclerotigenum	577	577	100	2e-150	100	KJ194117.1	unspecified_saprotroph	(Li et al., 2014, DOI: 10.1094/PDIS-02-14-0113-PDN; Summerbell et al., 2018, DOI: 10.3390/microorganisms6030088)
		Acremonium alternatum	577	577	100	2e-160	100	AY083232.1	unspecified_saprotroph	(Summerbell et al., 2011, DOI: 10.3114/sim.2011.68.06; Giraldo et al., 2017, DOI: 10.1007/s11557-017-1271-7)
SMBZZZ16	Hypocreales	Virgatospora echinofibrosa	577	577	100	2e-160	100	AY489692.1	litter_saprotroph	(Maharachchikumbura et al., 2016, DOI: 10.1007/s13225-016-0369-6; HARAHAP et al., 2013, DOI: 10.5454/mi.7.3.3)
SMBZZZ15#	Chaetothyriales	Cyphellophora reptans	580	580	100	1e-161	100	KF155209.1	litter_saprotroph/animal_parasite	(Vicente et al., 2014, DOI: 10.1007/s13225-013-0246-5; Gao et al., 2015, DOI: 10.1371/journal.pone.0136857)
		Cyphellophora suttonii	580	580	100	1e-161	100	NG_062862.1	litter_saprotroph/animal_parasite	(Vicente et al., 2014, DOI: 10.1007/s13225-013-0246-5; Réblová et al., 2013, DOI: 10.1371/journal.pone.0063547)
		Cyphellophora fusarioides	580	580	100	1e-161	100	NG_065006.1	litter_saprotroph/animal_parasite	(Vicente et al., 2014, DOI: 10.1007/s13225-013-0246-5; Ebrahimi, L. and Fotouhifar, K.B., 2016, DOI: 10.12905/0380.sydowia68-2016-0131)
SMBZZZ20	Eurotiales	Aspergillus restrictus	579	579	100	5e-161	100	AB008407.1	unspecified_saprotroph	(Nikkuni et al., 1998, DOI: 10.2323/jgam.44.225; Lamy, B. and Davies, J., 1991, DOI: 10.1093/nar/19.5.1001)
SMBZZZ22#	Capnodiales	Cladosporium iridis	580	580	100	1e-161	100	MT644477.1	litter_saprotroph/plant_pathogen	(Asl et al., 2017, DOI: 10.29252/cmm.3.1.1; Schubert et al., 2007, DOI: 10.3114/sim.2007.58.05)
		Cladosporium bruhnei	580	580	100	1e-161	100	MH015009.1	litter_saprotroph/plant_pathogen	(Bensch et al., 2017, DOI: 10.3114/sim0003; Schubert et al., 2007, DOI: 10.3114/sim.2007.58.05)
*according to references (see column to the right)
