# Supplementary material for: Mycoplankton Biome Structure and Assemblage Processes Differ Along a Transect From the Elbe River Down to the River Plume and the Adjacent Marine Waters
Source: Front Microbiol. 2021 Apr 23;12:640469. doi: 10.3389/fmicb.2021.640469 (PMC8102988; doi:10.3389/fmicb.2021.640469)
Supplement: Supplementary file 5 [file Table_4.xlsx]

## Sheet: Elbe_OTU
Supplementary Table S4: Fully annotated OTU table.
The table provides frequencies of OTUs and detailed taxonomic information from the phylogenetic tree.
Representative sequence for each OTU can be found in the attached .fasta-file Supplementary File S1.
OTU	Sample24	Sample23	Sample21	Sample20	Sample19	Sample18	Sample17	Sample16	Sample15	Sample14	Sample13	Sample12	Sample11	Sample10	Sample9	Sample8	Sample7	Sample5	Sample4	Sample3	Sample2	Sample1	Phylum	Subphylum	Class	Order
SMBZZ131	0	0	0	0	0	0	0	0	0	0	0	0	0	0	0	0	0	0	0	0	22	0	Ascomycota	A_Pezizomycotina	A_Pe_Dothideomycetes	A_Pe_Do_Capnodiales
SMBZZ402	0	0	0	0	0	0	0	0	0	0	0	0	0	0	0	0	13	0	0	0	0	0	Ascomycota	A_Pezizomycotina	A_Pe_Dothideomycetes	A_Pe_Do_Capnodiales
SMBZZZ22	756	0	0	120	1	23	82	962	14	3	0	1	0	2	800	31	261	11	33	621	240	102	Ascomycota	A_Pezizomycotina	A_Pe_Dothideomycetes	A_Pe_Do_Capnodiales
SMHZZ215	2	0	0	0	0	0	0	0	0	0	0	0	0	0	0	0	0	0	0	1	0	0	Ascomycota	A_Pezizomycotina	A_Pe_Dothideomycetes	A_Pe_Do_Capnodiales
SMHZZ303	0	0	0	0	0	0	0	0	0	0	0	0	0	0	0	0	0	0	0	2	1	0	Ascomycota	A_Pezizomycotina	A_Pe_Dothideomycetes	A_Pe_Do_Capnodiales
SMHZZZ18	0	0	0	0	0	0	0	0	0	0	0	0	0	0	0	0	0	14	0	0	10	5	Ascomycota	A_Pezizomycotina	A_Pe_Dothideomycetes	A_Pe_Do_Capnodiales
SMHZZZ46	0	0	0	0	0	0	0	0	0	0	0	0	0	0	10	0	0	4	0	8	0	0	Ascomycota	A_Pezizomycotina	A_Pe_Dothideomycetes	A_Pe_Do_Capnodiales
OtuZZ651	0	0	0	0	0	0	0	0	0	0	0	0	0	0	0	0	0	0	0	3	8	0	Ascomycota	A_Pezizomycotina	A_Pe_Dothideomycetes	A_Pe_Do_Dothideales
SMBZZ109	0	0	0	0	0	0	0	0	0	0	0	0	0	0	60	0	0	0	0	0	0	0	Ascomycota	A_Pezizomycotina	A_Pe_Dothideomycetes	A_Pe_Do_Pleosporales
SMBZZ117	0	0	0	0	0	0	0	0	8	0	24	0	0	0	0	27	0	0	22	0	14	0	Ascomycota	A_Pezizomycotina	A_Pe_Dothideomycetes	A_Pe_Do_Pleosporales
SMBZZ118	0	0	0	0	0	0	0	0	0	0	0	0	0	0	51	0	0	0	0	0	0	0	Ascomycota	A_Pezizomycotina	A_Pe_Dothideomycetes	A_Pe_Do_Pleosporales
SMBZZ144	0	0	0	0	0	0	0	0	0	0	17	0	0	0	0	0	0	4	0	0	0	0	Ascomycota	A_Pezizomycotina	A_Pe_Dothideomycetes	A_Pe_Do_Pleosporales
SMBZZ388	0	0	0	0	0	0	0	0	0	0	0	0	0	9	0	11	0	0	10	1	0	2	Ascomycota	A_Pezizomycotina	A_Pe_Dothideomycetes	A_Pe_Do_Pleosporales
SMBZZZ83	0	0	0	0	0	0	0	0	0	0	0	0	0	0	0	59	0	0	20	0	36	0	Ascomycota	A_Pezizomycotina	A_Pe_Dothideomycetes	A_Pe_Do_Pleosporales
SMBZZZ95	0	0	0	0	0	0	0	0	0	0	0	0	0	0	0	105	0	0	3	0	113	12	Ascomycota	A_Pezizomycotina	A_Pe_Dothideomycetes	A_Pe_Do_Pleosporales
SMHZZ252	0	0	0	0	0	0	0	0	0	0	0	0	0	0	0	12	0	3	0	0	0	0	Ascomycota	A_Pezizomycotina	A_Pe_Dothideomycetes	A_Pe_Do_Pleosporales
SMHZZ277	0	0	0	0	0	0	0	0	0	0	0	0	0	0	0	1	1	0	4	0	0	16	Ascomycota	A_Pezizomycotina	A_Pe_Dothideomycetes	A_Pe_Do_Pleosporales
SMBZZ103	116	0	0	0	0	0	11	0	0	0	0	0	0	2	0	0	0	0	0	0	0	46	Ascomycota	A_Pezizomycotina	A_Pe_Eurotiomycetes	A_Pe_Eu_Chaetothyriales
SMBZZ195	0	0	0	0	0	0	2	0	0	0	0	0	0	0	0	0	0	0	0	0	0	5	Ascomycota	A_Pezizomycotina	A_Pe_Eurotiomycetes	A_Pe_Eu_Chaetothyriales
SMBZZ362	14	0	0	0	0	0	0	0	0	0	0	0	0	0	0	0	0	0	0	0	0	0	Ascomycota	A_Pezizomycotina	A_Pe_Eurotiomycetes	A_Pe_Eu_Chaetothyriales
SMBZZ367	20	0	0	0	0	0	0	0	0	0	0	0	0	1	0	0	0	0	0	0	0	0	Ascomycota	A_Pezizomycotina	A_Pe_Eurotiomycetes	A_Pe_Eu_Chaetothyriales
SMBZZ374	0	0	0	0	0	0	0	23	0	0	0	0	0	0	0	0	0	0	0	0	11	1	Ascomycota	A_Pezizomycotina	A_Pe_Eurotiomycetes	A_Pe_Eu_Chaetothyriales
SMBZZ483	16	0	0	1	0	0	0	0	0	0	0	0	0	0	0	0	0	0	0	0	0	0	Ascomycota	A_Pezizomycotina	A_Pe_Eurotiomycetes	A_Pe_Eu_Chaetothyriales
SMBZZ484	19	0	0	0	0	0	0	0	0	0	0	0	0	0	0	0	0	0	0	0	0	0	Ascomycota	A_Pezizomycotina	A_Pe_Eurotiomycetes	A_Pe_Eu_Chaetothyriales
SMBZZZ15	8268	150	43	630	1	80	85	2	0	0	0	1	0	7	0	1	0	5	1	22	57	5	Ascomycota	A_Pezizomycotina	A_Pe_Eurotiomycetes	A_Pe_Eu_Chaetothyriales
SMBZZZ64	0	0	0	0	0	17	57	27	0	0	0	0	0	0	8	0	4	0	0	16	25	201	Ascomycota	A_Pezizomycotina	A_Pe_Eurotiomycetes	A_Pe_Eu_Chaetothyriales
SMHZZZ44	24	0	0	0	0	0	0	0	0	0	0	0	0	0	0	0	0	0	0	0	0	0	Ascomycota	A_Pezizomycotina	A_Pe_Eurotiomycetes	A_Pe_Eu_Chaetothyriales
SMHZZZ49	0	0	0	0	0	0	0	0	0	0	0	0	0	0	0	0	0	0	0	14	0	0	Ascomycota	A_Pezizomycotina	A_Pe_Eurotiomycetes	A_Pe_Eu_Chaetothyriales
SMHZZZ52	186	0	1	0	0	0	0	1	0	0	0	0	0	1	0	0	0	0	0	0	0	0	Ascomycota	A_Pezizomycotina	A_Pe_Eurotiomycetes	A_Pe_Eu_Chaetothyriales
SMBZZ120	55	0	0	0	0	0	0	0	0	0	0	0	0	0	52	35	0	0	0	0	0	0	Ascomycota	A_Pezizomycotina	A_Pe_Eurotiomycetes	A_Pe_Eu_Eurotiales
SMBZZ456	6	0	0	0	0	0	0	1	0	0	0	0	1	0	0	0	0	0	0	0	0	0	Ascomycota	A_Pezizomycotina	A_Pe_Eurotiomycetes	A_Pe_Eu_Eurotiales
SMBZZ457	15	0	0	0	0	0	0	2	0	0	0	0	0	0	0	0	0	0	0	1	0	0	Ascomycota	A_Pezizomycotina	A_Pe_Eurotiomycetes	A_Pe_Eu_Eurotiales
SMBZZ458	5	0	0	2	0	0	0	0	0	1	0	0	0	0	0	0	0	0	0	0	0	0	Ascomycota	A_Pezizomycotina	A_Pe_Eurotiomycetes	A_Pe_Eu_Eurotiales
SMBZZ459	5	0	0	0	0	0	0	1	0	0	0	0	0	0	0	0	0	0	0	0	0	0	Ascomycota	A_Pezizomycotina	A_Pe_Eurotiomycetes	A_Pe_Eu_Eurotiales
SMBZZ460	8	0	0	2	0	0	0	0	0	0	0	0	0	0	0	0	0	0	0	0	0	0	Ascomycota	A_Pezizomycotina	A_Pe_Eurotiomycetes	A_Pe_Eu_Eurotiales
SMBZZ462	2	0	0	0	0	0	0	0	1	0	0	0	0	0	0	0	0	0	0	0	0	0	Ascomycota	A_Pezizomycotina	A_Pe_Eurotiomycetes	A_Pe_Eu_Eurotiales
SMBZZ463	0	0	0	0	0	0	0	1	0	0	0	0	0	0	0	0	0	0	0	0	1	0	Ascomycota	A_Pezizomycotina	A_Pe_Eurotiomycetes	A_Pe_Eu_Eurotiales
SMBZZ466	0	0	0	0	0	0	0	3	1	0	0	0	0	0	0	1	0	0	0	0	5	0	Ascomycota	A_Pezizomycotina	A_Pe_Eurotiomycetes	A_Pe_Eu_Eurotiales
SMBZZZ20	4214	0	0	274	0	55	19	673	226	219	389	230	410	11	293	143	2	3	12	19	1107	134	Ascomycota	A_Pezizomycotina	A_Pe_Eurotiomycetes	A_Pe_Eu_Eurotiales
SMHZZ319	1	0	0	1	0	0	0	0	0	0	0	0	0	0	0	0	0	0	0	0	0	0	Ascomycota	A_Pezizomycotina	A_Pe_Eurotiomycetes	A_Pe_Eu_Eurotiales
SMHZZ320	1	0	0	0	0	0	0	2	0	0	0	0	0	0	0	0	0	0	0	0	0	0	Ascomycota	A_Pezizomycotina	A_Pe_Eurotiomycetes	A_Pe_Eu_Eurotiales
SMHZZ326	0	0	0	0	0	0	0	0	1	0	0	0	0	0	0	1	0	0	0	0	4	0	Ascomycota	A_Pezizomycotina	A_Pe_Eurotiomycetes	A_Pe_Eu_Eurotiales
SMHZZZ38	100	0	0	12	0	0	0	3	0	0	1	1	3	0	0	1	0	0	0	0	0	0	Ascomycota	A_Pezizomycotina	A_Pe_Eurotiomycetes	A_Pe_Eu_Eurotiales
SMHZZZ57	34	0	0	2	0	0	0	1	0	0	0	0	3	0	0	0	0	0	0	0	0	0	Ascomycota	A_Pezizomycotina	A_Pe_Eurotiomycetes	A_Pe_Eu_Eurotiales
SMHZZ108	1	0	0	0	0	0	0	1	0	0	0	0	0	0	0	0	0	0	0	0	0	0	Ascomycota	A_Pezizomycotina	A_Pe_Eurotiomycetes	A_Pe_Eurotiomycetes_others
SMBZZ113	0	0	0	0	0	0	0	0	0	0	0	0	0	54	0	0	0	0	0	0	0	0	Ascomycota	A_Pezizomycotina	A_Pe_Leotiomycetes	A_Pe_LeErysiphales
SMBZZ464	0	0	0	0	2	0	0	112	0	0	0	0	0	0	0	0	0	0	0	3	0	0	Ascomycota	A_Pezizomycotina	A_Pe_Leotiomycetes	A_Pe_LeErysiphales
SMBZZZ47	0	0	0	0	49	0	0	310	0	0	0	0	0	0	0	0	0	0	0	14	0	0	Ascomycota	A_Pezizomycotina	A_Pe_Leotiomycetes	A_Pe_LeErysiphales
SMBZZ128	0	0	0	0	0	0	0	0	0	0	0	0	0	0	0	0	19	0	0	0	0	29	Ascomycota	A_Pezizomycotina	A_Pe_Leotiomycetes	A_Pe_Leotiomycetes_others
SMBZZ146	0	0	0	0	0	0	0	0	0	0	0	0	0	0	0	0	0	0	22	0	0	0	Ascomycota	A_Pezizomycotina	A_Pe_Leotiomycetes	A_Pe_Leotiomycetes_others
SMBZZ361	5	0	0	0	0	0	0	0	0	0	0	0	0	0	0	0	0	0	0	1	0	0	Ascomycota	A_Pezizomycotina	A_Pe_Leotiomycetes	A_Pe_Leotiomycetes_others
SMBZZ363	14	0	0	0	0	0	0	1	0	0	0	0	0	0	0	0	0	0	0	0	0	0	Ascomycota	A_Pezizomycotina	A_Pe_Leotiomycetes	A_Pe_Leotiomycetes_others
SMBZZZ41	614	0	0	0	0	0	0	0	0	0	2	1	33	0	0	64	0	0	1	6	0	1	Ascomycota	A_Pezizomycotina	A_Pe_Leotiomycetes	A_Pe_Leotiomycetes_others
SMBZZZ44	492	0	0	0	0	0	0	0	0	0	0	0	81	0	0	0	0	0	0	2	0	0	Ascomycota	A_Pezizomycotina	A_Pe_Leotiomycetes	A_Pe_Leotiomycetes_others
SMBZZZ53	1	0	0	84	0	0	25	0	0	0	0	0	0	0	32	1	0	0	6	1	9	6	Ascomycota	A_Pezizomycotina	A_Pe_Leotiomycetes	A_Pe_Leotiomycetes_others
SMHZZ101	0	0	0	0	0	0	0	1	0	0	0	0	0	0	0	0	0	0	0	1	0	0	Ascomycota	A_Pezizomycotina	A_Pe_Leotiomycetes	A_Pe_Leotiomycetes_others
SMHZZ217	1	0	0	0	0	0	0	1	0	0	0	0	0	0	0	0	0	0	0	0	0	0	Ascomycota	A_Pezizomycotina	A_Pe_Leotiomycetes	A_Pe_Leotiomycetes_others
SMHZZ250	0	0	0	0	0	0	0	0	0	0	0	0	0	0	0	1	0	0	0	0	1	0	Ascomycota	A_Pezizomycotina	A_Pe_Leotiomycetes	A_Pe_Leotiomycetes_others
SMHZZ290	0	0	0	0	0	0	0	0	0	0	0	0	0	0	0	0	0	0	1	0	1	0	Ascomycota	A_Pezizomycotina	A_Pe_Leotiomycetes	A_Pe_Leotiomycetes_others
SMHZZZ17	0	0	0	89	0	0	35	0	0	0	0	0	0	0	0	2	0	0	2	0	11	0	Ascomycota	A_Pezizomycotina	A_Pe_Leotiomycetes	A_Pe_Leotiomycetes_others
SMBZZZ89	0	0	0	0	0	0	0	0	0	0	0	0	0	0	0	0	0	7	20	0	78	9	Ascomycota	A_Pezizomycotina	A_Pe_Lichinomycetes	A_Pe_Li_Lichinales
SMBZZ140	0	0	0	0	0	0	0	0	0	0	0	0	0	0	0	0	0	3	0	31	0	0	Ascomycota	A_Pezizomycotina	A_Pe_Orbiliomycetes	A_Pe_Or_Orbiliales
SMBZZ154	0	0	0	0	0	0	0	0	0	0	0	0	0	0	0	0	0	0	0	0	12	0	Ascomycota	A_Pezizomycotina	A_Pe_Pezizomycetes	A_Pe_Pe_Pezizales
SMBZZ395	0	0	0	0	0	0	0	0	0	0	0	0	0	0	0	4	2	0	0	3	1	0	Ascomycota	A_Pezizomycotina	A_Pe_Pezizomycetes	A_Pe_Pe_Pezizales
SMBZZ397	0	0	0	0	0	0	0	0	0	0	0	0	0	0	0	1	0	0	0	1	0	0	Ascomycota	A_Pezizomycotina	A_Pe_Pezizomycetes	A_Pe_Pe_Pezizales
SMBZZ429	0	0	0	0	0	0	0	0	0	0	0	0	0	0	0	0	0	0	1	0	1	0	Ascomycota	A_Pezizomycotina	A_Pe_Pezizomycetes	A_Pe_Pe_Pezizales
SMBZZ437	0	0	0	0	0	0	0	0	0	0	0	0	0	0	0	0	0	0	2	5	0	0	Ascomycota	A_Pezizomycotina	A_Pe_Pezizomycetes	A_Pe_Pe_Pezizales
SMBZZZZ8	0	0	0	0	0	0	0	0	32	0	0	0	0	0	0	1	0	0	0	0	9	0	Ascomycota	A_Pezizomycotina	A_Pe_Pezizomycetes	A_Pe_Pe_Pezizales
SMHZZ247	0	0	0	0	0	0	0	0	0	0	0	0	0	0	0	3	0	0	3	4	0	0	Ascomycota	A_Pezizomycotina	A_Pe_Pezizomycetes	A_Pe_Pe_Pezizales
SMBZZ520	0	0	0	0	0	0	0	0	0	0	0	0	0	0	0	0	0	0	1	0	1	0	Ascomycota	A_Pezizomycotina	A_Pe_Sordariomycetes	A_Pe_So_Glomerellales
SMBZZZ79	0	0	0	0	0	0	0	46	0	0	0	0	0	0	0	0	0	31	79	19	10	11	Ascomycota	A_Pezizomycotina	A_Pe_Sordariomycetes	A_Pe_So_Glomerellales
SMHZZ367	0	0	0	0	0	0	0	0	0	0	0	0	0	0	0	0	0	0	3	4	1	0	Ascomycota	A_Pezizomycotina	A_Pe_Sordariomycetes	A_Pe_So_Glomerellales
SMHZZ368	0	0	0	0	0	0	0	0	0	0	0	0	0	0	0	0	0	0	2	13	6	0	Ascomycota	A_Pezizomycotina	A_Pe_Sordariomycetes	A_Pe_So_Glomerellales
SMBZZ115	66	0	0	2	0	0	0	1	0	0	0	0	0	0	0	4	0	0	11	0	0	0	Ascomycota	A_Pezizomycotina	A_Pe_Sordariomycetes	A_Pe_So_Hypocreales
SMBZZ147	0	0	0	0	0	0	0	0	0	0	0	0	0	24	0	0	0	0	0	0	0	0	Ascomycota	A_Pezizomycotina	A_Pe_Sordariomycetes	A_Pe_So_Hypocreales
SMBZZ196	26	0	0	0	0	0	0	0	0	0	0	0	0	0	0	0	0	0	0	0	0	0	Ascomycota	A_Pezizomycotina	A_Pe_Sordariomycetes	A_Pe_So_Hypocreales
SMBZZ461	2	0	0	0	0	0	0	1	0	0	0	0	0	0	0	0	0	0	0	0	0	0	Ascomycota	A_Pezizomycotina	A_Pe_Sordariomycetes	A_Pe_So_Hypocreales
SMBZZ480	4	0	0	1	0	0	0	0	0	0	0	0	0	0	0	1	0	0	0	0	0	0	Ascomycota	A_Pezizomycotina	A_Pe_Sordariomycetes	A_Pe_So_Hypocreales
SMBZZ481	3	0	0	1	0	0	0	0	0	0	0	0	0	0	0	0	0	0	0	0	0	0	Ascomycota	A_Pezizomycotina	A_Pe_Sordariomycetes	A_Pe_So_Hypocreales
SMBZZ482	4	1	0	0	0	0	0	0	0	0	0	0	0	0	0	0	0	0	0	0	0	0	Ascomycota	A_Pezizomycotina	A_Pe_Sordariomycetes	A_Pe_So_Hypocreales
SMBZZ485	2	0	0	0	0	0	1	1	0	0	0	0	0	0	0	1	0	0	0	0	0	0	Ascomycota	A_Pezizomycotina	A_Pe_Sordariomycetes	A_Pe_So_Hypocreales
SMBZZ489	0	4	0	0	1	0	2	0	0	0	0	0	0	0	0	0	0	0	0	0	0	0	Ascomycota	A_Pezizomycotina	A_Pe_Sordariomycetes	A_Pe_So_Hypocreales
SMBZZ490	0	2	0	0	0	0	1	0	0	0	0	0	0	0	0	0	0	0	0	0	0	0	Ascomycota	A_Pezizomycotina	A_Pe_Sordariomycetes	A_Pe_So_Hypocreales
SMBZZ491	0	0	0	0	1	0	0	1	0	0	0	0	0	0	0	0	0	0	0	0	0	0	Ascomycota	A_Pezizomycotina	A_Pe_Sordariomycetes	A_Pe_So_Hypocreales
SMBZZ493	0	0	0	0	0	0	59	0	0	0	0	0	0	0	0	0	0	0	0	0	0	0	Ascomycota	A_Pezizomycotina	A_Pe_Sordariomycetes	A_Pe_So_Hypocreales
SMBZZ494	0	2	0	1	1	0	12	0	0	0	0	0	0	0	0	0	0	0	0	0	0	0	Ascomycota	A_Pezizomycotina	A_Pe_Sordariomycetes	A_Pe_So_Hypocreales
SMBZZ513	0	0	0	0	0	0	0	0	0	0	0	0	0	0	0	30	0	0	0	0	0	0	Ascomycota	A_Pezizomycotina	A_Pe_Sordariomycetes	A_Pe_So_Hypocreales
SMBZZZ13	8320	0	9	1397	128	71	24	665	0	0	0	0	0	0	88	14	0	0	0	1	2	0	Ascomycota	A_Pezizomycotina	A_Pe_Sordariomycetes	A_Pe_So_Hypocreales
SMBZZZ16	6848	752	0	1308	113	139	483	589	0	1	1	6	0	2	79	92	0	7	0	4	38	0	Ascomycota	A_Pezizomycotina	A_Pe_Sordariomycetes	A_Pe_So_Hypocreales
SMBZZZ46	512	0	0	1	0	0	0	0	0	0	0	0	0	0	0	2	0	1	0	0	0	0	Ascomycota	A_Pezizomycotina	A_Pe_Sordariomycetes	A_Pe_So_Hypocreales
SMHZZ321	0	0	0	0	1	0	0	1	0	0	0	0	0	0	0	0	0	0	0	0	0	0	Ascomycota	A_Pezizomycotina	A_Pe_Sordariomycetes	A_Pe_So_Hypocreales
SMHZZ323	0	0	0	0	0	1	1	0	0	0	0	0	0	0	0	0	0	0	1	1	0	0	Ascomycota	A_Pezizomycotina	A_Pe_Sordariomycetes	A_Pe_So_Hypocreales
SMHZZ343	1	0	0	0	0	0	0	1	0	0	0	0	0	0	0	0	0	0	0	0	0	0	Ascomycota	A_Pezizomycotina	A_Pe_Sordariomycetes	A_Pe_So_Hypocreales
SMHZZ344	0	9	0	1	1	0	2	0	0	0	0	0	0	0	0	0	0	0	0	0	1	0	Ascomycota	A_Pezizomycotina	A_Pe_Sordariomycetes	A_Pe_So_Hypocreales
SMHZZ345	0	0	0	1	0	0	0	2	0	0	0	0	0	0	0	1	0	0	0	0	0	0	Ascomycota	A_Pezizomycotina	A_Pe_Sordariomycetes	A_Pe_So_Hypocreales
SMHZZ349	0	0	0	0	0	0	0	1	0	0	0	0	0	0	0	0	0	0	0	0	1	0	Ascomycota	A_Pezizomycotina	A_Pe_Sordariomycetes	A_Pe_So_Hypocreales
SMHZZ350	0	0	0	0	0	0	0	1	0	0	0	0	0	0	0	1	0	0	0	0	0	0	Ascomycota	A_Pezizomycotina	A_Pe_Sordariomycetes	A_Pe_So_Hypocreales
SMHZZ378	1	0	0	1	0	0	0	0	0	0	0	0	0	0	0	0	0	0	0	0	0	0	Ascomycota	A_Pezizomycotina	A_Pe_Sordariomycetes	A_Pe_So_Hypocreales
SMBZZ100	0	0	0	0	0	0	0	0	52	0	0	0	0	0	0	0	0	3	1	0	0	0	Ascomycota	A_Pezizomycotina	A_Pe_Sordariomycetes	A_Pe_So_others
SMHZZZ10	2	0	0	0	0	0	0	0	95	0	0	0	0	0	0	0	0	0	0	0	0	0	Ascomycota	A_Pezizomycotina	A_Pe_Sordariomycetes	A_Pe_So_others
SMBZZZ42	675	0	0	0	0	0	0	0	0	9	0	0	0	0	0	0	0	0	14	10	1	0	Ascomycota	A_Pezizomycotina	A_Pe_Sordariomycetes	A_Pe_So_Xylariales
SMBZZ192	0	0	0	0	0	0	0	4	0	0	0	0	0	0	0	0	4	0	0	1	1	1	Ascomycota	A_Pezizomycotina	A_Pezizomycotina_clade_01	A_Pezizomycotina_clade_01
SMBZZ368	1	0	0	0	0	0	0	1	0	0	0	0	0	0	0	0	0	0	0	0	0	0	Ascomycota	A_Pezizomycotina	A_Pezizomycotina_clade_01	A_Pezizomycotina_clade_01
SMHZZ224	0	0	0	0	0	0	0	1	0	0	0	1	0	0	0	0	2	0	0	4	0	0	Ascomycota	A_Pezizomycotina	A_Pezizomycotina_clade_01	A_Pezizomycotina_clade_01
SMHZZ227	0	0	0	0	0	0	0	1	0	0	0	0	0	0	0	0	0	0	0	2	0	0	Ascomycota	A_Pezizomycotina	A_Pezizomycotina_clade_01	A_Pezizomycotina_clade_01
SMBZZ105	0	0	0	0	0	0	0	0	0	0	0	0	0	0	0	0	0	25	23	0	15	0	Ascomycota	A_Pezizomycotina	A_Pezizomycotina_unclassified_clade	A_Pezizomycotina_unclassified_clade
SMBZZ106	0	0	0	0	0	0	0	0	0	0	0	0	0	0	0	0	0	0	0	0	71	1	Ascomycota	A_Pezizomycotina	A_Pezizomycotina_unclassified_clade	A_Pezizomycotina_unclassified_clade
SMBZZ124	0	0	0	0	0	0	0	0	0	0	0	0	0	0	0	0	0	0	0	45	0	0	Ascomycota	A_Pezizomycotina	A_Pezizomycotina_unclassified_clade	A_Pezizomycotina_unclassified_clade
SMBZZ139	0	0	0	0	0	0	0	0	0	0	0	0	0	0	0	0	0	0	0	0	18	0	Ascomycota	A_Pezizomycotina	A_Pezizomycotina_unclassified_clade	A_Pezizomycotina_unclassified_clade
SMBZZ360	29	0	0	0	0	0	0	0	0	0	0	0	0	0	0	0	0	0	0	0	0	0	Ascomycota	A_Pezizomycotina	A_Pezizomycotina_unclassified_clade	A_Pezizomycotina_unclassified_clade
SMBZZ364	12	0	0	0	0	0	0	0	0	0	0	0	0	0	0	0	0	0	0	0	0	0	Ascomycota	A_Pezizomycotina	A_Pezizomycotina_unclassified_clade	A_Pezizomycotina_unclassified_clade
SMBZZ365	5	0	0	1	0	0	0	0	0	0	0	0	0	0	0	0	0	0	0	0	0	0	Ascomycota	A_Pezizomycotina	A_Pezizomycotina_unclassified_clade	A_Pezizomycotina_unclassified_clade
SMBZZ366	2	0	0	0	0	0	0	0	0	0	0	0	0	0	0	3	0	0	0	0	0	0	Ascomycota	A_Pezizomycotina	A_Pezizomycotina_unclassified_clade	A_Pezizomycotina_unclassified_clade
SMBZZZ36	190	0	0	569	0	11	7	0	66	89	0	3	12	34	683	197	222	20	96	192	46	60	Ascomycota	A_Pezizomycotina	A_Pezizomycotina_unclassified_clade	A_Pezizomycotina_unclassified_clade
SMBZZZ40	906	12	0	125	0	0	39	145	0	0	0	1	0	0	13	122	5	4	38	60	0	4	Ascomycota	A_Pezizomycotina	A_Pezizomycotina_unclassified_clade	A_Pezizomycotina_unclassified_clade
SMHZZ216	12	0	0	0	0	0	0	0	0	0	0	0	0	0	0	0	0	0	0	0	0	0	Ascomycota	A_Pezizomycotina	A_Pezizomycotina_unclassified_clade	A_Pezizomycotina_unclassified_clade
SMHZZZZ9	0	0	0	0	0	0	0	0	5	0	0	0	0	0	0	0	0	0	0	1	13	81	Ascomycota	A_Pezizomycotina	A_Pezizomycotina_unclassified_clade	A_Pezizomycotina_unclassified_clade
SMBZZ119	0	0	0	0	0	0	0	0	0	0	0	0	0	0	12	0	28	0	0	0	0	0	Ascomycota	A_Saccharomycotina	A_Saccharomycetes	A_Saccharomycetales
SMBZZ132	0	0	0	0	0	0	23	0	0	0	0	0	0	0	0	0	0	0	0	0	0	0	Ascomycota	A_Saccharomycotina	A_Saccharomycetes	A_Saccharomycetales
SMBZZ138	0	0	0	0	0	0	0	0	0	26	0	0	0	0	0	0	0	0	0	0	0	0	Ascomycota	A_Saccharomycotina	A_Saccharomycetes	A_Saccharomycetales
SMBZZ172	0	0	0	0	0	0	0	0	0	0	0	0	0	0	0	0	0	0	0	0	0	10	Ascomycota	A_Saccharomycotina	A_Saccharomycetes	A_Saccharomycetales
SMBZZZ28	1490	0	0	24	0	0	0	0	0	0	0	0	0	0	0	0	25	0	0	1	1	0	Ascomycota	A_Saccharomycotina	A_Saccharomycetes	A_Saccharomycetales
SMBZZZ38	810	0	0	0	0	0	0	1	0	0	0	0	0	0	0	0	0	0	0	0	0	0	Ascomycota	A_Saccharomycotina	A_Saccharomycetes	A_Saccharomycetales
SMBZZZ59	0	0	0	0	0	0	0	0	264	0	0	1	0	0	0	0	0	0	0	0	0	0	Ascomycota	A_Saccharomycotina	A_Saccharomycetes	A_Saccharomycetales
SMBZZZ99	0	0	0	0	0	0	64	0	0	0	0	0	0	0	0	0	0	0	0	0	0	0	Ascomycota	A_Saccharomycotina	A_Saccharomycetes	A_Saccharomycetales
SMBZZZ55	395	0	0	0	0	0	0	0	0	0	0	0	0	0	0	0	0	0	0	2	0	1	Ascomycota	A_Taphrinomycotina	A_Taphrinomycetes	A_Taphrinales
SMBZZ487	2	0	0	1	0	0	0	0	0	0	0	0	0	0	0	0	0	0	0	0	0	0	Ascomycota	Ascomycota_Others	Ascomycota_Others	Ascomycota_Others
OtMZZZ51	0	0	0	0	0	0	0	0	0	0	0	0	0	0	0	0	0	0	0	0	0	35	Basidiomycota	B_Agaricomycotina	B_Ag_Tremellomycetes	B_Ag_Tr_Filobasidiales
SMBZZZ98	0	0	0	3	0	0	0	0	0	0	0	0	0	13	0	0	0	0	0	68	51	9	Basidiomycota	B_Agaricomycotina	B_Ag_Tremellomycetes	B_Ag_Tr_Filobasidiales
SMBZZ406	0	0	0	0	0	0	0	0	0	0	0	0	0	0	0	0	2	0	0	0	1	0	Basidiomycota	B_Agaricomycotina	B_Ag_Tremellomycetes	B_Ag_Tr_Tremellales
SMBZZZ57	0	0	0	0	0	0	157	0	0	0	0	0	0	0	0	0	130	1	0	3	13	35	Basidiomycota	B_Agaricomycotina	B_Ag_Tremellomycetes	B_Ag_Tr_Tremellales
SMBZZZ63	247	0	0	0	0	0	0	0	0	0	0	0	0	0	0	0	0	0	0	1	0	0	Basidiomycota	B_Agaricomycotina	B_Ag_Tremellomycetes	B_Ag_Tr_Tremellales
SMHZZ256	0	0	0	0	0	0	0	0	0	0	0	0	0	0	0	0	2	0	0	0	1	0	Basidiomycota	B_Agaricomycotina	B_Ag_Tremellomycetes	B_Ag_Tr_Tremellales
SMBZZ108	0	0	0	0	0	0	0	0	0	0	0	2	0	0	0	0	0	0	0	59	0	0	Basidiomycota	B_Agaricomycotina	B_Agaricomycetes	B_Agaricales
SMBZZ122	0	0	0	0	0	0	0	0	0	0	0	0	0	0	0	0	0	0	0	44	0	0	Basidiomycota	B_Agaricomycotina	B_Agaricomycetes	B_Agaricales
SMBZZ247	76	0	4	0	0	0	7	21	0	0	0	52	0	0	0	0	0	0	0	0	2	0	Basidiomycota	B_Agaricomycotina	B_Agaricomycetes	B_Agaricales
SMBZZ486	1	0	0	0	0	0	0	1	0	0	0	0	0	0	0	0	0	0	0	0	0	0	Basidiomycota	B_Agaricomycotina	B_Agaricomycetes	B_Agaricales
SMBZZ488	5	0	0	0	0	0	0	1	1	0	0	0	0	0	0	0	0	0	0	0	0	0	Basidiomycota	B_Agaricomycotina	B_Agaricomycetes	B_Agaricales
SMBZZZZ7	169	0	12	0	0	0	13	57	0	0	0	111	0	0	0	0	2	0	0	0	7	3	Basidiomycota	B_Agaricomycotina	B_Agaricomycetes	B_Agaricales
SMHZZ106	3	0	0	0	0	0	0	0	0	0	0	5	0	0	0	0	0	0	0	0	0	0	Basidiomycota	B_Agaricomycotina	B_Agaricomycetes	B_Agaricales
SMHZZ107	1	0	0	0	0	0	0	1	0	0	0	0	0	0	0	0	0	0	0	0	0	0	Basidiomycota	B_Agaricomycotina	B_Agaricomycetes	B_Agaricales
SMHZZ115	1	0	0	0	0	0	0	1	0	0	0	6	0	0	0	0	0	0	0	0	0	0	Basidiomycota	B_Agaricomycotina	B_Agaricomycetes	B_Agaricales
SMHZZ162	1	0	0	0	0	0	0	0	0	0	0	0	0	0	0	0	0	0	5	0	0	0	Basidiomycota	B_Agaricomycotina	B_Agaricomycetes	B_Agaricales
SMBZZ166	0	0	0	0	0	0	0	0	0	0	0	0	0	0	0	0	0	0	11	0	0	0	Basidiomycota	B_Agaricomycotina	B_Agaricomycetes	B_Agaricomycetes_others
SMBZZ257	0	0	0	0	0	0	0	1	0	0	0	2	0	0	0	0	0	0	0	0	0	0	Basidiomycota	B_Agaricomycotina	B_Agaricomycetes	B_Agaricomycetes_others
SMBZZ394	0	0	0	0	0	0	0	1	0	0	0	0	0	0	0	1	0	0	0	2	0	0	Basidiomycota	B_Agaricomycotina	B_Agaricomycetes	B_Agaricomycetes_others
SMBZZZ56	0	246	0	0	0	0	0	0	0	0	0	0	0	0	0	0	0	0	0	0	0	3	Basidiomycota	B_Agaricomycotina	B_Agaricomycetes	B_Agaricomycetes_others
SMBZZZ97	0	0	0	0	77	0	0	0	0	0	0	0	0	0	1	0	0	0	0	0	0	0	Basidiomycota	B_Agaricomycotina	B_Agaricomycetes	B_Agaricomycetes_others
SMBZZ187	0	0	0	0	0	7	0	0	3	0	0	0	0	0	0	0	7	0	0	0	0	0	Basidiomycota	B_Pucciniomycotina	B_Pu_Agaricostilbomycetes	B_Pu_Ag_Agaricostilbales
SMBZZZ94	0	0	0	0	0	24	0	94	4	0	0	0	0	0	0	0	18	0	0	0	0	0	Basidiomycota	B_Pucciniomycotina	B_Pu_Agaricostilbomycetes	B_Pu_Ag_Agaricostilbales
SMBZZ101	74	0	0	0	0	0	0	0	0	0	0	0	0	0	0	0	0	0	0	0	0	0	Basidiomycota	B_Pucciniomycotina	B_Pu_Cystobasidiomycetes	B_Pu_Cystobasidiomycetes
SMBZZZ37	0	0	0	608	0	0	0	0	0	0	0	0	0	0	68	0	0	8	0	26	0	32	Basidiomycota	B_Pucciniomycotina	B_Pu_Microbotryomycetes	B_Pu_Microbotryomycetes
SMBZZZ49	0	0	0	0	0	0	0	0	0	0	0	435	0	0	0	0	0	0	0	1	0	0	Basidiomycota	B_Ustilaginomycotina	B_Us_Exobasidiomycetes	B_Us_Ex_Microstromatales
OtuZ1032	111	0	0	0	0	0	0	157	0	0	0	49	0	0	2	0	0	0	0	15	0	0	Basidiomycota	B_Ustilaginomycotina	B_Us_Malasseziomycetes	B_Us_Ma_Malasseziales
SMBZZ155	0	0	0	0	0	0	0	0	0	0	0	0	0	0	15	0	0	0	0	0	0	0	Basidiomycota	B_Ustilaginomycotina	B_Us_Malasseziomycetes	B_Us_Ma_Malasseziales
SMBZZ502	0	0	0	0	0	0	0	0	0	0	0	2	0	0	0	0	0	0	0	0	1	0	Basidiomycota	B_Ustilaginomycotina	B_Us_Malasseziomycetes	B_Us_Ma_Malasseziales
SMHZZ228	0	0	0	0	0	0	0	1	0	0	0	1	0	0	0	0	0	0	0	0	0	0	Basidiomycota	B_Ustilaginomycotina	B_Us_Malasseziomycetes	B_Us_Ma_Malasseziales
SMHZZZ30	0	1	0	0	2	0	0	0	0	1	11	1	1	0	0	0	0	0	0	0	0	0	Basidiomycota	B_Ustilaginomycotina	B_Us_Malasseziomycetes	B_Us_Ma_Malasseziales
SMBZZZ66	0	0	0	0	0	19	25	0	0	0	0	0	0	0	139	146	15	6	12	43	9	12	Basidiomycota	B_Ustilaginomycotina	B_Us_Ustilaginomycetes	B_Us_Us_Ustilaginales
SMBZZ165	0	0	0	0	0	8	0	0	0	0	0	0	0	0	0	0	0	0	3	0	0	0	Chytridiomycota	Chytridiomycota	Chytridiomycetes	Chy_Cladochytriales
SMHZZZ15	0	0	0	0	0	0	0	0	0	0	0	0	0	0	0	0	0	2	0	0	26	0	Chytridiomycota	Chytridiomycota	Chytridiomycetes	Chy_Cladochytriales
SMBZZ134	0	0	0	0	0	2	0	0	0	0	0	0	0	5	0	4	2	8	1	38	7	4	Chytridiomycota	Chytridiomycota	Chytridiomycetes	Chy_Lobulomycetales
SMBZZZ84	0	0	0	0	110	0	0	0	0	0	0	0	0	0	0	0	0	0	0	1	0	0	Chytridiomycota	Chytridiomycota	Chytridiomycetes	Chy_Lobulomycetales
SMHZZZZ8	3	0	0	0	0	0	7	0	0	0	1	0	1	17	0	7	0	38	17	26	34	1	Chytridiomycota	Chytridiomycota	Chytridiomycetes	Chy_Rhizophydiales
SMBZZ110	0	0	0	0	0	0	46	0	0	0	0	0	0	0	0	0	0	0	0	0	0	0	Chytridiomycota	Chytridiomycota	Chytridiomycetes	Rhizophydiales
SMBZZ125	0	0	0	0	0	0	0	0	0	0	0	0	0	0	10	0	0	0	0	1	36	0	Chytridiomycota	Chytridiomycota	Chytridiomycetes	Rhizophydiales
SMBZZ127	0	0	0	0	0	0	1	0	0	0	0	2	0	0	0	49	0	1	4	9	4	2	Chytridiomycota	Chytridiomycota	Chytridiomycetes	Rhizophydiales
SMBZZ142	0	0	0	0	0	0	0	0	0	0	0	0	0	0	0	0	0	0	1	12	7	0	Chytridiomycota	Chytridiomycota	Chytridiomycetes	Rhizophydiales
SMBZZ159	0	0	0	0	0	0	0	0	0	0	1	0	0	1	0	7	0	13	36	19	7	0	Chytridiomycota	Chytridiomycota	Chytridiomycetes	Rhizophydiales
SMBZZ163	0	0	0	0	0	0	0	0	0	0	0	0	0	0	0	0	0	0	4	15	0	0	Chytridiomycota	Chytridiomycota	Chytridiomycetes	Rhizophydiales
SMBZZ168	0	0	0	0	0	0	1	0	1	0	0	0	1	0	0	0	0	10	32	68	19	3	Chytridiomycota	Chytridiomycota	Chytridiomycetes	Rhizophydiales
SMBZZ173	0	0	0	0	0	0	0	0	0	0	0	0	0	0	0	8	2	4	7	3	3	0	Chytridiomycota	Chytridiomycota	Chytridiomycetes	Rhizophydiales
SMBZZ174	0	0	0	0	0	0	0	0	1	0	0	0	0	0	0	0	0	1	14	31	14	0	Chytridiomycota	Chytridiomycota	Chytridiomycetes	Rhizophydiales
SMBZZ176	0	0	0	0	0	0	0	0	0	0	2	16	0	1	1	0	0	0	0	0	0	0	Chytridiomycota	Chytridiomycota	Chytridiomycetes	Rhizophydiales
SMBZZ184	0	0	0	0	0	4	1	1	1	0	0	3	0	2	1	9	2	3	14	4	11	0	Chytridiomycota	Chytridiomycota	Chytridiomycetes	Rhizophydiales
SMBZZ188	0	0	0	0	0	0	1	0	0	0	2	3	3	1	0	0	1	10	12	8	2	0	Chytridiomycota	Chytridiomycota	Chytridiomycetes	Rhizophydiales
SMBZZ189	0	0	0	0	0	0	0	0	0	0	0	1	0	0	0	1	3	2	10	13	2	0	Chytridiomycota	Chytridiomycota	Chytridiomycetes	Rhizophydiales
SMBZZ204	0	0	0	0	0	0	0	0	0	0	0	0	0	0	0	0	0	0	4	5	0	0	Chytridiomycota	Chytridiomycota	Chytridiomycetes	Rhizophydiales
SMBZZ205	0	0	0	0	0	0	0	0	0	0	0	0	0	0	0	0	0	0	2	5	2	0	Chytridiomycota	Chytridiomycota	Chytridiomycetes	Rhizophydiales
SMBZZ212	0	0	0	0	0	0	0	0	0	0	0	0	0	0	0	0	0	1	0	1	0	0	Chytridiomycota	Chytridiomycota	Chytridiomycetes	Rhizophydiales
SMBZZ215	0	0	0	0	0	0	0	0	0	0	0	0	0	0	0	0	0	0	3	7	4	0	Chytridiomycota	Chytridiomycota	Chytridiomycetes	Rhizophydiales
SMBZZ217	0	0	0	0	0	0	0	0	0	0	0	0	0	0	0	0	0	0	0	3	2	0	Chytridiomycota	Chytridiomycota	Chytridiomycetes	Rhizophydiales
SMBZZ219	0	0	0	0	0	0	0	0	0	0	0	0	0	0	0	0	0	0	1	2	0	0	Chytridiomycota	Chytridiomycota	Chytridiomycetes	Rhizophydiales
SMBZZ221	0	0	0	0	0	0	0	0	0	0	0	1	0	0	0	0	0	0	0	0	1	0	Chytridiomycota	Chytridiomycota	Chytridiomycetes	Rhizophydiales
SMBZZ227	0	0	0	0	0	0	0	0	1	0	0	1	1	0	0	0	0	12	38	95	23	0	Chytridiomycota	Chytridiomycota	Chytridiomycetes	Rhizophydiales
SMBZZ228	0	0	0	0	0	0	0	0	0	0	0	0	0	0	0	0	0	0	5	8	4	0	Chytridiomycota	Chytridiomycota	Chytridiomycetes	Rhizophydiales
SMBZZ231	0	0	0	0	0	0	0	0	0	0	0	0	0	0	0	0	0	0	1	1	1	0	Chytridiomycota	Chytridiomycota	Chytridiomycetes	Rhizophydiales
SMBZZ236	0	0	0	0	0	0	0	0	0	0	0	0	0	0	0	0	0	0	0	2	1	0	Chytridiomycota	Chytridiomycota	Chytridiomycetes	Rhizophydiales
SMBZZ239	0	0	0	0	0	0	0	0	0	0	0	0	0	0	0	0	0	0	0	1	1	0	Chytridiomycota	Chytridiomycota	Chytridiomycetes	Rhizophydiales
SMBZZ241	0	0	0	0	0	0	0	0	0	0	0	0	0	0	0	0	0	0	1	5	0	0	Chytridiomycota	Chytridiomycota	Chytridiomycetes	Rhizophydiales
SMBZZ246	0	0	0	0	0	0	1	2	1	0	1	0	0	0	0	0	1	1	10	6	1	1	Chytridiomycota	Chytridiomycota	Chytridiomycetes	Rhizophydiales
SMBZZ248	9	0	0	0	2	0	0	1	0	0	0	0	0	0	0	0	0	0	0	0	0	0	Chytridiomycota	Chytridiomycota	Chytridiomycetes	Rhizophydiales
SMBZZ249	0	0	0	0	0	0	1	0	0	0	0	0	1	0	0	0	0	1	3	4	1	1	Chytridiomycota	Chytridiomycota	Chytridiomycetes	Rhizophydiales
SMBZZ250	0	0	0	0	0	0	1	1	0	0	0	0	0	0	0	0	0	0	0	0	0	0	Chytridiomycota	Chytridiomycota	Chytridiomycetes	Rhizophydiales
SMBZZ253	0	0	0	0	0	0	0	2	0	0	0	0	0	0	0	1	0	0	0	0	1	0	Chytridiomycota	Chytridiomycota	Chytridiomycetes	Rhizophydiales
SMBZZ254	0	0	0	0	0	0	0	2	0	0	0	0	0	0	0	0	1	0	0	0	1	0	Chytridiomycota	Chytridiomycota	Chytridiomycetes	Rhizophydiales
SMBZZ255	0	0	0	0	0	0	0	1	0	0	0	1	0	0	1	0	0	3	4	10	5	0	Chytridiomycota	Chytridiomycota	Chytridiomycetes	Rhizophydiales
SMBZZ256	0	0	0	0	0	0	0	1	0	0	0	0	0	0	0	0	0	4	4	8	3	0	Chytridiomycota	Chytridiomycota	Chytridiomycetes	Rhizophydiales
SMBZZ258	0	0	0	0	0	0	0	0	2	0	0	0	0	0	0	0	0	5	0	0	0	0	Chytridiomycota	Chytridiomycota	Chytridiomycetes	Rhizophydiales
SMBZZ259	0	0	0	0	0	0	0	0	1	0	0	0	0	0	0	0	0	0	1	1	1	0	Chytridiomycota	Chytridiomycota	Chytridiomycetes	Rhizophydiales
SMBZZ260	0	0	0	0	0	0	0	0	2	0	0	2	0	0	0	1	1	1	1	2	1	0	Chytridiomycota	Chytridiomycota	Chytridiomycetes	Rhizophydiales
SMBZZ261	0	0	0	0	0	0	0	0	0	0	1	1	0	0	0	0	0	0	0	0	0	0	Chytridiomycota	Chytridiomycota	Chytridiomycetes	Rhizophydiales
SMBZZ262	0	0	0	0	0	0	0	2	0	0	3	1	0	0	0	0	0	0	0	0	0	0	Chytridiomycota	Chytridiomycota	Chytridiomycetes	Rhizophydiales
SMBZZ264	0	0	0	0	0	0	0	0	0	0	0	1	0	0	0	1	0	0	0	0	0	0	Chytridiomycota	Chytridiomycota	Chytridiomycetes	Rhizophydiales
SMBZZ265	0	0	0	0	0	0	0	0	0	0	0	1	1	0	0	2	0	0	1	0	1	0	Chytridiomycota	Chytridiomycota	Chytridiomycetes	Rhizophydiales
SMBZZ266	0	0	0	0	0	0	0	0	0	0	0	1	0	0	0	1	0	1	2	0	0	0	Chytridiomycota	Chytridiomycota	Chytridiomycetes	Rhizophydiales
SMBZZ268	1	0	0	0	0	0	0	0	0	0	0	1	0	0	2	0	1	0	4	5	2	1	Chytridiomycota	Chytridiomycota	Chytridiomycetes	Rhizophydiales
SMBZZ269	0	0	0	0	0	0	0	0	0	0	0	1	0	0	0	2	0	0	1	0	0	0	Chytridiomycota	Chytridiomycota	Chytridiomycetes	Rhizophydiales
SMBZZ270	0	0	0	0	0	0	0	0	0	0	0	8	0	1	7	26	18	7	19	16	17	3	Chytridiomycota	Chytridiomycota	Chytridiomycetes	Rhizophydiales
SMBZZ271	0	0	0	0	0	0	0	0	0	0	0	0	1	0	0	4	0	2	4	0	0	1	Chytridiomycota	Chytridiomycota	Chytridiomycetes	Rhizophydiales
SMBZZ272	0	0	0	0	0	0	0	0	0	0	0	0	2	0	0	1	0	0	0	0	0	0	Chytridiomycota	Chytridiomycota	Chytridiomycetes	Rhizophydiales
SMBZZ276	0	0	0	0	0	0	0	0	0	0	0	0	0	0	1	0	0	1	2	7	4	0	Chytridiomycota	Chytridiomycota	Chytridiomycetes	Rhizophydiales
SMBZZ278	0	0	0	0	0	0	0	0	0	0	0	1	0	0	0	11	0	0	0	0	0	0	Chytridiomycota	Chytridiomycota	Chytridiomycetes	Rhizophydiales
SMBZZ279	0	0	0	0	0	0	0	0	0	0	0	0	0	0	0	1	0	0	1	0	0	0	Chytridiomycota	Chytridiomycota	Chytridiomycetes	Rhizophydiales
SMBZZ280	0	0	0	0	0	0	0	0	0	0	0	0	0	0	0	12	1	0	0	0	0	0	Chytridiomycota	Chytridiomycota	Chytridiomycetes	Rhizophydiales
SMBZZ281	0	0	0	0	0	0	0	0	0	0	0	0	0	0	0	3	0	0	0	1	0	0	Chytridiomycota	Chytridiomycota	Chytridiomycetes	Rhizophydiales
SMBZZ282	0	0	0	0	0	0	0	0	0	0	0	0	0	0	0	2	0	0	1	2	2	0	Chytridiomycota	Chytridiomycota	Chytridiomycetes	Rhizophydiales
SMBZZ283	0	0	0	0	0	0	0	0	0	0	0	0	0	0	0	6	1	0	0	0	0	0	Chytridiomycota	Chytridiomycota	Chytridiomycetes	Rhizophydiales
SMBZZ284	0	0	0	0	0	0	0	0	0	0	0	0	0	0	0	5	0	0	0	1	0	0	Chytridiomycota	Chytridiomycota	Chytridiomycetes	Rhizophydiales
SMBZZ285	0	0	0	0	0	0	0	0	0	0	0	0	0	0	0	0	2	0	0	1	1	0	Chytridiomycota	Chytridiomycota	Chytridiomycetes	Rhizophydiales
SMBZZ288	0	0	0	0	0	0	0	0	0	0	0	0	0	0	0	0	1	1	0	0	0	0	Chytridiomycota	Chytridiomycota	Chytridiomycetes	Rhizophydiales
SMBZZ289	0	0	0	0	0	0	0	0	0	0	0	0	0	0	0	0	0	1	0	1	0	0	Chytridiomycota	Chytridiomycota	Chytridiomycetes	Rhizophydiales
SMBZZ291	0	0	0	0	0	0	0	0	0	0	0	0	0	0	0	0	0	3	2	0	2	0	Chytridiomycota	Chytridiomycota	Chytridiomycetes	Rhizophydiales
SMBZZ292	0	0	0	0	0	0	1	0	0	0	0	0	0	0	0	1	0	3	2	0	0	0	Chytridiomycota	Chytridiomycota	Chytridiomycetes	Rhizophydiales
SMBZZ293	0	0	0	0	0	0	0	0	0	0	0	0	0	0	0	0	0	1	0	1	0	0	Chytridiomycota	Chytridiomycota	Chytridiomycetes	Rhizophydiales
SMBZZ294	0	0	0	0	0	0	0	0	0	0	0	0	0	0	0	0	0	2	2	0	0	0	Chytridiomycota	Chytridiomycota	Chytridiomycetes	Rhizophydiales
SMBZZ295	0	0	0	0	0	0	0	0	0	0	0	0	0	0	0	0	0	2	3	1	3	0	Chytridiomycota	Chytridiomycota	Chytridiomycetes	Rhizophydiales
SMBZZ296	0	0	0	0	0	0	0	0	0	0	0	0	0	0	0	0	0	1	0	3	1	1	Chytridiomycota	Chytridiomycota	Chytridiomycetes	Rhizophydiales
SMBZZ297	0	0	0	0	0	0	0	0	0	0	0	0	0	0	0	0	0	1	2	0	0	0	Chytridiomycota	Chytridiomycota	Chytridiomycetes	Rhizophydiales
SMBZZ298	0	0	0	0	0	0	0	0	0	0	0	0	0	0	0	0	0	1	4	4	5	0	Chytridiomycota	Chytridiomycota	Chytridiomycetes	Rhizophydiales
SMBZZ300	0	0	0	0	0	0	0	0	0	0	0	0	0	0	0	0	0	1	3	3	1	0	Chytridiomycota	Chytridiomycota	Chytridiomycetes	Rhizophydiales
SMBZZ301	0	0	0	0	0	0	0	0	0	0	0	0	0	0	0	0	0	4	2	0	0	0	Chytridiomycota	Chytridiomycota	Chytridiomycetes	Rhizophydiales
SMBZZ302	0	0	0	0	0	0	0	0	0	0	0	0	0	0	0	0	0	2	0	0	1	1	Chytridiomycota	Chytridiomycota	Chytridiomycetes	Rhizophydiales
SMBZZ303	0	0	0	0	0	0	0	1	0	0	0	0	0	0	0	0	0	1	0	0	0	0	Chytridiomycota	Chytridiomycota	Chytridiomycetes	Rhizophydiales
SMBZZ304	0	0	0	0	0	0	0	0	0	0	0	0	0	0	0	0	0	0	6	0	1	0	Chytridiomycota	Chytridiomycota	Chytridiomycetes	Rhizophydiales
SMBZZ305	0	0	0	0	0	0	0	0	0	0	0	0	0	0	0	0	0	0	1	1	0	0	Chytridiomycota	Chytridiomycota	Chytridiomycetes	Rhizophydiales
SMBZZ306	0	0	0	0	0	0	0	0	0	0	0	0	0	0	0	0	0	0	5	1	1	0	Chytridiomycota	Chytridiomycota	Chytridiomycetes	Rhizophydiales
SMBZZ307	0	0	0	0	0	0	0	0	0	0	0	0	0	0	0	0	0	0	1	0	0	1	Chytridiomycota	Chytridiomycota	Chytridiomycetes	Rhizophydiales
SMBZZ308	0	0	0	0	0	0	0	0	0	0	0	0	0	0	0	0	0	0	6	7	3	0	Chytridiomycota	Chytridiomycota	Chytridiomycetes	Rhizophydiales
SMBZZ310	0	0	0	0	0	0	0	0	0	0	0	0	0	0	0	0	0	0	8	1	2	0	Chytridiomycota	Chytridiomycota	Chytridiomycetes	Rhizophydiales
SMBZZ311	0	0	0	0	0	0	0	0	0	0	0	0	0	0	0	0	0	0	2	1	0	0	Chytridiomycota	Chytridiomycota	Chytridiomycetes	Rhizophydiales
SMBZZ312	0	0	0	0	0	0	0	0	0	0	0	0	0	0	0	0	0	0	4	1	0	0	Chytridiomycota	Chytridiomycota	Chytridiomycetes	Rhizophydiales
SMBZZ313	0	0	0	0	0	0	0	0	0	0	0	0	0	0	0	0	0	0	3	0	2	0	Chytridiomycota	Chytridiomycota	Chytridiomycetes	Rhizophydiales
SMBZZ314	0	0	0	0	0	0	0	0	0	0	0	0	0	0	0	0	0	0	3	3	0	0	Chytridiomycota	Chytridiomycota	Chytridiomycetes	Rhizophydiales
SMBZZ315	0	0	0	0	0	0	0	0	0	0	0	0	0	0	0	0	0	0	1	0	1	1	Chytridiomycota	Chytridiomycota	Chytridiomycetes	Rhizophydiales
SMBZZ316	0	0	0	0	0	0	0	0	0	0	0	0	0	0	0	0	0	0	1	0	1	0	Chytridiomycota	Chytridiomycota	Chytridiomycetes	Rhizophydiales
SMBZZ318	0	0	0	0	0	0	0	0	0	0	0	0	0	0	0	0	0	0	2	2	4	0	Chytridiomycota	Chytridiomycota	Chytridiomycetes	Rhizophydiales
SMBZZ319	0	0	0	0	0	0	0	0	0	0	0	0	0	0	0	0	0	0	7	0	3	0	Chytridiomycota	Chytridiomycota	Chytridiomycetes	Rhizophydiales
SMBZZ320	0	0	0	0	0	0	0	0	0	0	0	0	0	0	0	0	0	0	1	5	4	0	Chytridiomycota	Chytridiomycota	Chytridiomycetes	Rhizophydiales
SMBZZ321	0	0	0	0	0	0	0	0	0	0	0	0	0	0	0	0	0	0	2	0	1	0	Chytridiomycota	Chytridiomycota	Chytridiomycetes	Rhizophydiales
SMBZZ322	0	0	0	0	0	0	0	0	0	0	0	0	0	0	0	0	0	0	1	2	0	0	Chytridiomycota	Chytridiomycota	Chytridiomycetes	Rhizophydiales
SMBZZ323	0	0	0	0	0	0	0	0	0	0	0	0	0	0	0	0	0	0	1	1	0	0	Chytridiomycota	Chytridiomycota	Chytridiomycetes	Rhizophydiales
SMBZZ324	0	0	0	0	0	0	0	0	0	0	0	0	0	0	0	0	0	0	1	4	0	0	Chytridiomycota	Chytridiomycota	Chytridiomycetes	Rhizophydiales
SMBZZ325	0	0	0	0	0	0	0	0	0	0	0	0	0	0	0	0	0	0	2	2	2	0	Chytridiomycota	Chytridiomycota	Chytridiomycetes	Rhizophydiales
SMBZZ331	0	0	0	0	0	0	0	0	0	0	0	0	0	0	0	0	0	0	1	1	2	0	Chytridiomycota	Chytridiomycota	Chytridiomycetes	Rhizophydiales
SMBZZ332	0	0	0	0	0	0	0	0	0	0	0	0	0	0	0	0	0	0	2	0	1	0	Chytridiomycota	Chytridiomycota	Chytridiomycetes	Rhizophydiales
SMBZZ333	0	0	0	0	0	0	0	0	0	0	0	0	0	0	0	0	0	0	4	0	1	0	Chytridiomycota	Chytridiomycota	Chytridiomycetes	Rhizophydiales
SMBZZ334	0	0	0	0	0	0	0	0	1	0	0	0	0	0	0	0	0	1	1	10	4	0	Chytridiomycota	Chytridiomycota	Chytridiomycetes	Rhizophydiales
SMBZZ336	0	0	0	0	0	0	0	0	0	0	0	0	0	0	0	0	0	0	0	3	0	1	Chytridiomycota	Chytridiomycota	Chytridiomycetes	Rhizophydiales
SMBZZ337	0	0	0	0	0	0	0	0	0	0	0	0	0	0	0	0	0	0	0	1	1	0	Chytridiomycota	Chytridiomycota	Chytridiomycetes	Rhizophydiales
SMBZZ338	0	0	0	0	0	0	0	0	0	0	0	0	0	0	0	0	0	0	0	6	4	0	Chytridiomycota	Chytridiomycota	Chytridiomycetes	Rhizophydiales
SMBZZ339	0	0	0	0	0	0	0	0	0	0	0	0	0	0	0	0	0	0	0	2	1	0	Chytridiomycota	Chytridiomycota	Chytridiomycetes	Rhizophydiales
SMBZZ340	0	0	0	0	0	0	0	0	0	0	0	0	0	0	0	0	0	0	1	1	2	0	Chytridiomycota	Chytridiomycota	Chytridiomycetes	Rhizophydiales
SMBZZ341	0	0	0	0	0	0	0	0	0	0	0	0	0	0	0	0	0	0	0	1	1	0	Chytridiomycota	Chytridiomycota	Chytridiomycetes	Rhizophydiales
SMBZZ342	0	0	0	0	0	0	0	0	0	0	0	0	0	0	0	0	0	0	0	11	13	0	Chytridiomycota	Chytridiomycota	Chytridiomycetes	Rhizophydiales
SMBZZ344	0	0	0	0	0	0	0	0	0	0	0	0	0	0	0	0	0	0	0	2	2	0	Chytridiomycota	Chytridiomycota	Chytridiomycetes	Rhizophydiales
SMBZZ345	0	0	0	0	0	0	0	0	0	0	0	0	0	0	0	0	0	0	0	2	1	0	Chytridiomycota	Chytridiomycota	Chytridiomycetes	Rhizophydiales
SMBZZ346	0	0	0	0	0	0	0	0	0	0	0	0	0	0	0	0	0	0	0	3	3	0	Chytridiomycota	Chytridiomycota	Chytridiomycetes	Rhizophydiales
SMBZZ349	0	0	0	0	0	0	0	0	0	0	0	0	0	0	0	0	0	0	0	5	0	1	Chytridiomycota	Chytridiomycota	Chytridiomycetes	Rhizophydiales
SMBZZ350	0	0	0	0	0	0	0	0	0	0	0	0	0	0	0	0	0	0	0	9	5	0	Chytridiomycota	Chytridiomycota	Chytridiomycetes	Rhizophydiales
SMBZZ351	0	0	0	0	0	0	0	0	0	0	0	0	0	0	0	0	0	0	1	20	3	5	Chytridiomycota	Chytridiomycota	Chytridiomycetes	Rhizophydiales
SMBZZ352	0	0	0	0	0	0	0	0	0	0	0	0	0	0	0	0	0	0	0	7	3	0	Chytridiomycota	Chytridiomycota	Chytridiomycetes	Rhizophydiales
SMBZZ356	0	0	0	0	0	0	0	0	0	0	0	0	0	0	0	0	0	0	1	1	0	0	Chytridiomycota	Chytridiomycota	Chytridiomycetes	Rhizophydiales
SMBZZ357	0	0	0	0	0	0	0	0	0	0	0	0	0	0	0	0	0	0	0	4	2	0	Chytridiomycota	Chytridiomycota	Chytridiomycetes	Rhizophydiales
SMBZZ358	0	0	0	0	0	0	0	0	0	0	0	0	0	0	0	0	0	0	1	8	7	0	Chytridiomycota	Chytridiomycota	Chytridiomycetes	Rhizophydiales
SMBZZ359	0	0	0	0	0	0	0	0	0	0	0	0	0	0	0	0	0	0	1	0	1	0	Chytridiomycota	Chytridiomycota	Chytridiomycetes	Rhizophydiales
SMBZZ382	0	0	0	0	0	0	0	4	0	0	65	11	3	0	0	0	0	0	0	0	2	0	Chytridiomycota	Chytridiomycota	Chytridiomycetes	Rhizophydiales
SMBZZ383	0	0	0	0	0	0	0	0	0	0	1	5	0	0	0	1	0	0	0	0	0	0	Chytridiomycota	Chytridiomycota	Chytridiomycetes	Rhizophydiales
SMBZZ384	0	0	0	0	0	0	0	0	0	0	0	2	0	0	0	1	0	0	0	0	0	0	Chytridiomycota	Chytridiomycota	Chytridiomycetes	Rhizophydiales
SMBZZ398	0	0	0	0	0	0	0	0	0	0	0	0	0	0	0	2	0	0	1	1	1	0	Chytridiomycota	Chytridiomycota	Chytridiomycetes	Rhizophydiales
SMBZZ399	0	0	0	0	0	0	0	0	0	0	0	0	0	0	0	1	0	0	1	0	0	0	Chytridiomycota	Chytridiomycota	Chytridiomycetes	Rhizophydiales
SMBZZ409	0	0	0	0	0	0	0	0	0	0	0	0	0	0	0	0	0	2	6	3	3	0	Chytridiomycota	Chytridiomycota	Chytridiomycetes	Rhizophydiales
SMBZZ412	0	0	0	0	0	0	0	0	0	0	0	0	0	0	0	0	0	5	6	32	5	0	Chytridiomycota	Chytridiomycota	Chytridiomycetes	Rhizophydiales
SMBZZ413	0	0	0	0	0	0	0	0	0	0	0	0	0	0	0	0	0	1	2	0	0	0	Chytridiomycota	Chytridiomycota	Chytridiomycetes	Rhizophydiales
SMBZZ414	0	0	0	0	0	0	0	0	0	0	0	0	0	0	0	0	0	4	2	4	0	0	Chytridiomycota	Chytridiomycota	Chytridiomycetes	Rhizophydiales
SMBZZ420	0	0	0	0	0	0	0	0	0	0	0	0	0	0	0	0	0	4	2	4	0	0	Chytridiomycota	Chytridiomycota	Chytridiomycetes	Rhizophydiales
SMBZZ421	0	0	0	0	0	0	0	0	0	0	0	0	0	0	0	0	0	3	3	0	1	0	Chytridiomycota	Chytridiomycota	Chytridiomycetes	Rhizophydiales
SMBZZ427	0	0	0	0	0	0	0	0	0	0	0	0	0	0	0	0	0	0	2	0	1	1	Chytridiomycota	Chytridiomycota	Chytridiomycetes	Rhizophydiales
SMBZZ428	0	0	0	0	0	0	0	0	0	0	0	0	0	0	0	0	0	0	2	3	1	0	Chytridiomycota	Chytridiomycota	Chytridiomycetes	Rhizophydiales
SMBZZ433	0	0	0	0	0	0	0	0	0	0	0	0	0	0	0	0	0	0	1	1	0	0	Chytridiomycota	Chytridiomycota	Chytridiomycetes	Rhizophydiales
SMBZZ436	0	0	0	0	0	0	0	0	0	0	0	0	0	0	0	0	0	0	1	3	2	0	Chytridiomycota	Chytridiomycota	Chytridiomycetes	Rhizophydiales
SMBZZ438	0	0	0	0	0	0	0	0	0	0	0	0	0	0	0	0	0	0	1	4	0	0	Chytridiomycota	Chytridiomycota	Chytridiomycetes	Rhizophydiales
SMBZZ439	0	0	0	0	0	0	0	0	0	0	0	0	0	0	0	0	0	0	1	1	0	0	Chytridiomycota	Chytridiomycota	Chytridiomycetes	Rhizophydiales
SMBZZ440	0	0	0	0	0	0	0	0	0	0	0	0	0	0	0	0	0	0	5	1	0	0	Chytridiomycota	Chytridiomycota	Chytridiomycetes	Rhizophydiales
SMBZZ443	1	0	0	0	0	0	0	0	0	0	0	0	0	0	0	0	0	0	0	6	3	1	Chytridiomycota	Chytridiomycota	Chytridiomycetes	Rhizophydiales
SMBZZ444	0	0	0	0	0	0	0	0	0	0	0	1	0	0	1	1	0	0	0	3	0	0	Chytridiomycota	Chytridiomycota	Chytridiomycetes	Rhizophydiales
SMBZZ446	0	0	0	0	0	0	0	0	0	0	0	0	0	0	0	0	0	0	0	2	0	1	Chytridiomycota	Chytridiomycota	Chytridiomycetes	Rhizophydiales
SMBZZ447	0	0	0	0	0	0	0	0	0	0	0	0	0	0	0	0	0	0	0	1	1	0	Chytridiomycota	Chytridiomycota	Chytridiomycetes	Rhizophydiales
SMBZZ451	0	0	0	0	0	0	0	0	0	0	0	0	0	0	0	0	0	0	0	2	1	0	Chytridiomycota	Chytridiomycota	Chytridiomycetes	Rhizophydiales
SMBZZ452	0	0	0	0	0	0	0	0	0	0	0	0	0	0	0	0	0	0	0	2	1	0	Chytridiomycota	Chytridiomycota	Chytridiomycetes	Rhizophydiales
SMBZZ467	0	0	0	0	0	0	0	0	1	0	0	2	0	0	1	1	0	6	30	29	31	1	Chytridiomycota	Chytridiomycota	Chytridiomycetes	Rhizophydiales
SMBZZ469	0	0	0	0	0	0	0	0	0	0	0	1	0	2	2	0	0	0	0	0	0	0	Chytridiomycota	Chytridiomycota	Chytridiomycetes	Rhizophydiales
SMBZZ470	0	0	0	0	0	0	0	0	0	0	0	6	0	7	20	6	0	0	0	1	0	0	Chytridiomycota	Chytridiomycota	Chytridiomycetes	Rhizophydiales
SMBZZ475	0	0	0	0	0	0	0	0	0	0	0	0	0	0	0	0	0	0	0	2	4	1	Chytridiomycota	Chytridiomycota	Chytridiomycetes	Rhizophydiales
SMBZZ478	0	0	0	0	0	0	0	0	0	0	0	0	0	0	0	0	0	0	2	3	3	0	Chytridiomycota	Chytridiomycota	Chytridiomycetes	Rhizophydiales
SMBZZ501	0	0	0	0	0	0	0	0	0	0	0	6	2	0	0	2	0	0	0	0	1	0	Chytridiomycota	Chytridiomycota	Chytridiomycetes	Rhizophydiales
SMBZZ505	0	0	0	0	0	0	0	0	0	0	0	0	0	0	1	0	0	0	0	1	0	0	Chytridiomycota	Chytridiomycota	Chytridiomycetes	Rhizophydiales
SMBZZ511	0	0	0	0	0	0	0	0	0	0	0	0	0	0	0	3	0	0	0	3	0	0	Chytridiomycota	Chytridiomycota	Chytridiomycetes	Rhizophydiales
SMBZZ521	0	0	0	0	0	0	0	0	0	0	0	0	0	0	0	0	0	0	1	3	1	0	Chytridiomycota	Chytridiomycota	Chytridiomycetes	Rhizophydiales
SMBZZ528	0	0	0	0	0	0	0	2	0	0	1	2	0	0	0	0	0	0	0	0	0	0	Chytridiomycota	Chytridiomycota	Chytridiomycetes	Rhizophydiales
SMBZZ530	0	0	0	0	0	0	0	0	1	0	0	1	0	0	0	0	1	0	1	2	0	0	Chytridiomycota	Chytridiomycota	Chytridiomycetes	Rhizophydiales
SMBZZZ10	2	0	0	0	2	521	1317	256	100	0	348	262	38	164	917	12	78	5839	10542	15512	10278	1097	Chytridiomycota	Chytridiomycota	Chytridiomycetes	Rhizophydiales
SMBZZZ11	192	0	0	0	1	466	711	186	389	2	757	498	453	235	708	233	49	8071	13199	9229	6019	456	Chytridiomycota	Chytridiomycota	Chytridiomycetes	Rhizophydiales
SMBZZZ14	0	0	0	1	29	23	83	58	6	0	612	3270	2313	305	368	233	1	1	5	3	65	1	Chytridiomycota	Chytridiomycota	Chytridiomycetes	Rhizophydiales
SMBZZZ23	138	0	0	0	2	42	269	227	704	0	64	236	0	75	320	266	299	1103	1243	1715	1317	535	Chytridiomycota	Chytridiomycota	Chytridiomycetes	Rhizophydiales
SMBZZZ31	0	0	0	0	0	2	38	3	0	5	97	259	379	165	5	57	0	0	0	1	17	0	Chytridiomycota	Chytridiomycota	Chytridiomycetes	Rhizophydiales
SMBZZZ32	1	0	0	0	0	1	54	205	82	0	24	2	0	11	1	14	52	223	265	46	83	3	Chytridiomycota	Chytridiomycota	Chytridiomycetes	Rhizophydiales
SMBZZZ33	0	0	0	0	0	3	10	0	0	0	19	0	0	0	101	0	0	11	16	217	292	332	Chytridiomycota	Chytridiomycota	Chytridiomycetes	Rhizophydiales
SMBZZZ50	0	0	0	0	0	12	41	0	24	0	32	0	0	3	5	0	20	113	206	155	128	9	Chytridiomycota	Chytridiomycota	Chytridiomycetes	Rhizophydiales
SMBZZZ54	10	0	0	0	3	0	122	0	14	14	128	71	42	0	0	0	0	0	1	1	0	0	Chytridiomycota	Chytridiomycota	Chytridiomycetes	Rhizophydiales
SMBZZZ71	0	0	0	0	0	0	0	42	0	3	12	27	24	29	8	40	1	1	4	0	12	2	Chytridiomycota	Chytridiomycota	Chytridiomycetes	Rhizophydiales
SMBZZZ88	0	0	0	0	0	0	0	0	0	0	0	0	0	0	54	0	13	3	0	2	0	45	Chytridiomycota	Chytridiomycota	Chytridiomycetes	Rhizophydiales
SMHZZ105	4	0	0	0	0	0	0	0	0	0	0	0	0	0	0	0	0	0	0	2	0	0	Chytridiomycota	Chytridiomycota	Chytridiomycetes	Rhizophydiales
SMHZZ112	0	0	0	0	0	0	0	1	0	0	0	0	0	0	0	0	0	7	8	13	6	1	Chytridiomycota	Chytridiomycota	Chytridiomycetes	Rhizophydiales
SMHZZ113	0	0	0	0	0	0	0	1	0	0	0	0	0	0	1	2	0	3	16	7	2	1	Chytridiomycota	Chytridiomycota	Chytridiomycetes	Rhizophydiales
SMHZZ114	0	0	0	0	0	0	0	1	0	0	0	1	0	0	0	0	0	1	8	5	1	0	Chytridiomycota	Chytridiomycota	Chytridiomycetes	Rhizophydiales
SMHZZ117	0	0	0	0	0	0	0	0	1	0	0	0	0	0	0	1	0	6	22	4	4	0	Chytridiomycota	Chytridiomycota	Chytridiomycetes	Rhizophydiales
SMHZZ119	0	0	0	0	0	0	0	0	0	0	1	0	0	0	0	0	0	0	0	1	0	0	Chytridiomycota	Chytridiomycota	Chytridiomycetes	Rhizophydiales
SMHZZ121	0	0	0	0	0	0	0	0	0	0	1	0	0	0	0	1	0	1	2	3	0	0	Chytridiomycota	Chytridiomycota	Chytridiomycetes	Rhizophydiales
SMHZZ123	0	0	0	0	0	0	0	0	0	0	0	1	0	0	0	0	0	0	0	1	0	0	Chytridiomycota	Chytridiomycota	Chytridiomycetes	Rhizophydiales
SMHZZ124	0	0	0	0	0	0	0	0	0	0	0	2	1	0	0	0	0	0	0	0	0	0	Chytridiomycota	Chytridiomycota	Chytridiomycetes	Rhizophydiales
SMHZZ125	0	0	0	0	0	0	0	0	0	0	0	1	1	0	0	0	0	0	0	0	0	0	Chytridiomycota	Chytridiomycota	Chytridiomycetes	Rhizophydiales
SMHZZ126	0	0	0	0	0	0	0	0	0	0	0	1	1	0	0	0	0	3	26	35	8	1	Chytridiomycota	Chytridiomycota	Chytridiomycetes	Rhizophydiales
SMHZZ127	0	0	0	0	0	0	1	0	0	0	0	1	0	0	0	0	0	0	0	0	0	0	Chytridiomycota	Chytridiomycota	Chytridiomycetes	Rhizophydiales
SMHZZ128	0	0	0	0	0	0	0	0	0	0	0	1	0	0	0	0	0	0	2	6	1	0	Chytridiomycota	Chytridiomycota	Chytridiomycetes	Rhizophydiales
SMHZZ130	0	0	0	0	0	0	0	0	0	0	0	1	0	0	0	0	1	0	0	1	0	0	Chytridiomycota	Chytridiomycota	Chytridiomycetes	Rhizophydiales
SMHZZ131	0	0	0	0	0	0	0	0	0	0	0	0	1	0	0	2	0	0	1	2	1	0	Chytridiomycota	Chytridiomycota	Chytridiomycetes	Rhizophydiales
SMHZZ136	0	0	0	0	0	0	0	0	0	0	0	1	0	0	1	2	0	0	0	0	0	0	Chytridiomycota	Chytridiomycota	Chytridiomycetes	Rhizophydiales
SMHZZ137	0	0	0	0	0	0	0	1	0	0	0	0	0	0	1	31	0	0	1	0	0	0	Chytridiomycota	Chytridiomycota	Chytridiomycetes	Rhizophydiales
SMHZZ138	0	0	0	0	0	0	0	0	0	0	0	0	0	1	0	2	0	0	0	0	0	0	Chytridiomycota	Chytridiomycota	Chytridiomycetes	Rhizophydiales
SMHZZ139	0	0	0	0	0	0	0	0	0	0	0	0	0	0	0	13	0	0	1	0	0	0	Chytridiomycota	Chytridiomycota	Chytridiomycetes	Rhizophydiales
SMHZZ140	0	0	0	0	0	0	0	0	0	0	0	0	0	0	0	1	2	1	2	8	4	1	Chytridiomycota	Chytridiomycota	Chytridiomycetes	Rhizophydiales
SMHZZ141	0	0	0	0	0	0	0	0	0	0	0	0	0	0	1	10	1	0	2	1	4	0	Chytridiomycota	Chytridiomycota	Chytridiomycetes	Rhizophydiales
SMHZZ142	0	0	0	0	0	0	0	0	0	0	0	0	0	0	0	0	1	0	1	2	0	0	Chytridiomycota	Chytridiomycota	Chytridiomycetes	Rhizophydiales
SMHZZ143	0	0	0	0	0	0	0	0	0	0	0	0	0	0	0	0	0	3	21	8	3	1	Chytridiomycota	Chytridiomycota	Chytridiomycetes	Rhizophydiales
SMHZZ144	0	0	0	0	0	0	0	0	0	0	0	0	0	0	0	0	0	2	3	3	0	0	Chytridiomycota	Chytridiomycota	Chytridiomycetes	Rhizophydiales
SMHZZ147	0	0	0	0	0	0	0	0	0	0	0	0	0	0	0	0	0	1	0	0	1	3	Chytridiomycota	Chytridiomycota	Chytridiomycetes	Rhizophydiales
SMHZZ148	0	0	0	0	0	0	0	0	0	0	0	0	0	0	0	0	0	1	1	0	0	0	Chytridiomycota	Chytridiomycota	Chytridiomycetes	Rhizophydiales
SMHZZ153	0	0	0	0	0	0	0	0	0	0	0	0	0	0	0	0	0	2	2	3	5	0	Chytridiomycota	Chytridiomycota	Chytridiomycetes	Rhizophydiales
SMHZZ154	0	0	0	0	0	0	0	0	0	0	0	0	0	0	0	0	0	1	0	1	0	0	Chytridiomycota	Chytridiomycota	Chytridiomycetes	Rhizophydiales
SMHZZ155	0	0	0	0	0	0	0	0	0	0	0	0	0	0	0	0	0	0	1	0	1	0	Chytridiomycota	Chytridiomycota	Chytridiomycetes	Rhizophydiales
SMHZZ156	0	0	0	0	0	0	0	0	0	0	0	0	0	0	0	0	0	0	3	2	0	0	Chytridiomycota	Chytridiomycota	Chytridiomycetes	Rhizophydiales
SMHZZ157	0	0	0	0	0	0	0	0	0	0	0	0	0	0	0	0	0	0	1	1	0	0	Chytridiomycota	Chytridiomycota	Chytridiomycetes	Rhizophydiales
SMHZZ158	0	0	0	0	0	0	0	0	0	0	0	1	1	0	1	2	0	4	25	13	15	2	Chytridiomycota	Chytridiomycota	Chytridiomycetes	Rhizophydiales
SMHZZ159	0	0	0	0	0	0	0	0	0	0	0	0	0	0	0	0	0	0	1	2	0	0	Chytridiomycota	Chytridiomycota	Chytridiomycetes	Rhizophydiales
SMHZZ161	0	0	0	0	0	0	0	0	0	0	0	0	0	0	0	0	0	0	5	4	4	0	Chytridiomycota	Chytridiomycota	Chytridiomycetes	Rhizophydiales
SMHZZ163	0	0	0	0	0	0	0	0	0	0	0	0	0	0	0	0	0	0	1	1	0	0	Chytridiomycota	Chytridiomycota	Chytridiomycetes	Rhizophydiales
SMHZZ165	0	0	0	0	0	0	0	0	0	0	0	0	0	0	0	0	0	0	2	0	1	0	Chytridiomycota	Chytridiomycota	Chytridiomycetes	Rhizophydiales
SMHZZ166	0	0	0	0	0	0	0	0	0	0	0	0	0	0	0	0	0	0	4	19	1	1	Chytridiomycota	Chytridiomycota	Chytridiomycetes	Rhizophydiales
SMHZZ170	0	0	0	0	0	0	0	0	0	0	0	0	0	0	0	0	0	0	1	0	3	0	Chytridiomycota	Chytridiomycota	Chytridiomycetes	Rhizophydiales
SMHZZ172	0	0	0	0	0	0	0	0	0	0	0	0	0	0	0	0	0	0	1	1	0	0	Chytridiomycota	Chytridiomycota	Chytridiomycetes	Rhizophydiales
SMHZZ173	0	0	0	0	0	0	0	0	0	0	0	0	0	0	0	0	0	0	1	3	0	0	Chytridiomycota	Chytridiomycota	Chytridiomycetes	Rhizophydiales
SMHZZ175	0	0	0	0	0	0	0	0	0	0	0	0	0	0	0	0	0	0	1	2	0	0	Chytridiomycota	Chytridiomycota	Chytridiomycetes	Rhizophydiales
SMHZZ179	0	0	0	0	0	0	0	0	0	0	0	0	0	0	0	0	0	0	1	0	1	0	Chytridiomycota	Chytridiomycota	Chytridiomycetes	Rhizophydiales
SMHZZ180	0	0	0	0	0	0	0	0	0	0	0	0	0	0	0	0	0	0	1	1	0	0	Chytridiomycota	Chytridiomycota	Chytridiomycetes	Rhizophydiales
SMHZZ181	0	0	0	0	0	0	0	0	0	0	0	0	0	0	0	0	0	0	1	0	1	0	Chytridiomycota	Chytridiomycota	Chytridiomycetes	Rhizophydiales
SMHZZ182	0	0	0	0	0	0	0	0	0	0	0	0	0	0	0	0	0	0	3	1	1	0	Chytridiomycota	Chytridiomycota	Chytridiomycetes	Rhizophydiales
SMHZZ183	0	0	0	0	0	0	0	0	0	0	0	0	0	0	0	0	0	0	1	0	1	0	Chytridiomycota	Chytridiomycota	Chytridiomycetes	Rhizophydiales
SMHZZ185	0	0	0	0	0	0	0	0	0	0	0	0	0	0	0	0	0	0	1	1	0	0	Chytridiomycota	Chytridiomycota	Chytridiomycetes	Rhizophydiales
SMHZZ186	0	0	0	0	0	0	0	0	0	0	0	0	0	0	0	0	0	0	2	3	1	0	Chytridiomycota	Chytridiomycota	Chytridiomycetes	Rhizophydiales
SMHZZ188	0	0	0	0	0	0	0	0	0	0	0	0	0	0	0	0	0	0	2	30	8	0	Chytridiomycota	Chytridiomycota	Chytridiomycetes	Rhizophydiales
SMHZZ189	0	0	0	0	0	0	0	0	0	0	0	0	0	0	0	0	0	0	1	1	0	0	Chytridiomycota	Chytridiomycota	Chytridiomycetes	Rhizophydiales
SMHZZ190	0	0	0	0	0	0	0	0	0	0	0	0	0	0	0	0	0	0	0	2	1	0	Chytridiomycota	Chytridiomycota	Chytridiomycetes	Rhizophydiales
SMHZZ191	0	0	0	0	0	0	0	0	0	0	0	0	0	0	0	0	0	0	1	1	0	0	Chytridiomycota	Chytridiomycota	Chytridiomycetes	Rhizophydiales
SMHZZ193	0	0	0	0	0	0	0	0	0	0	0	0	0	0	0	0	0	0	0	3	1	0	Chytridiomycota	Chytridiomycota	Chytridiomycetes	Rhizophydiales
SMHZZ194	0	0	0	0	0	0	0	0	0	0	0	0	0	0	0	0	0	0	0	3	2	0	Chytridiomycota	Chytridiomycota	Chytridiomycetes	Rhizophydiales
SMHZZ195	0	0	0	0	0	0	0	0	0	0	0	0	0	0	0	0	0	0	0	5	3	0	Chytridiomycota	Chytridiomycota	Chytridiomycetes	Rhizophydiales
SMHZZ197	0	0	0	0	0	0	0	0	0	0	0	0	0	0	0	0	0	0	0	2	0	1	Chytridiomycota	Chytridiomycota	Chytridiomycetes	Rhizophydiales
SMHZZ199	0	0	0	0	0	0	0	0	0	0	0	0	0	0	0	0	0	0	0	1	1	0	Chytridiomycota	Chytridiomycota	Chytridiomycetes	Rhizophydiales
SMHZZ202	0	0	0	0	0	0	0	0	0	0	0	0	0	0	0	0	0	2	5	6	6	1	Chytridiomycota	Chytridiomycota	Chytridiomycetes	Rhizophydiales
SMHZZ203	0	0	0	0	0	0	0	0	0	0	0	0	0	0	0	0	0	0	0	2	1	0	Chytridiomycota	Chytridiomycota	Chytridiomycetes	Rhizophydiales
SMHZZ204	0	0	0	0	0	0	0	0	0	0	0	0	0	0	0	0	0	0	0	1	5	0	Chytridiomycota	Chytridiomycota	Chytridiomycetes	Rhizophydiales
SMHZZ207	0	0	0	0	0	0	0	0	0	0	0	0	0	0	0	0	0	0	1	1	2	0	Chytridiomycota	Chytridiomycota	Chytridiomycetes	Rhizophydiales
SMHZZ209	0	0	0	0	0	0	0	0	0	0	1	0	0	0	0	0	1	17	35	25	8	0	Chytridiomycota	Chytridiomycota	Chytridiomycetes	Rhizophydiales
SMHZZ211	0	0	0	0	0	0	0	0	0	0	0	0	0	0	0	0	0	0	0	1	1	0	Chytridiomycota	Chytridiomycota	Chytridiomycetes	Rhizophydiales
SMHZZ212	0	0	0	0	0	0	0	0	0	0	0	0	0	0	0	0	0	0	0	0	1	1	Chytridiomycota	Chytridiomycota	Chytridiomycetes	Rhizophydiales
SMHZZ214	0	0	0	0	0	0	0	0	0	0	0	0	0	0	0	1	1	1	0	2	0	2	Chytridiomycota	Chytridiomycota	Chytridiomycetes	Rhizophydiales
SMHZZ225	0	0	0	0	0	0	0	4	0	0	1	1	0	0	0	0	0	0	0	0	0	0	Chytridiomycota	Chytridiomycota	Chytridiomycetes	Rhizophydiales
SMHZZ230	0	0	0	0	0	0	0	1	0	0	0	3	0	0	0	0	0	0	0	0	0	0	Chytridiomycota	Chytridiomycota	Chytridiomycetes	Rhizophydiales
SMHZZ233	0	0	0	0	0	0	0	0	1	0	0	0	0	0	0	0	0	4	2	3	1	2	Chytridiomycota	Chytridiomycota	Chytridiomycetes	Rhizophydiales
SMHZZ235	0	0	0	0	0	0	0	0	0	0	0	3	3	0	0	1	0	0	0	0	0	0	Chytridiomycota	Chytridiomycota	Chytridiomycetes	Rhizophydiales
SMHZZ239	0	0	0	0	0	0	0	0	0	0	0	1	0	0	0	0	0	4	4	2	1	0	Chytridiomycota	Chytridiomycota	Chytridiomycetes	Rhizophydiales
SMHZZ240	0	0	0	0	0	0	0	0	0	0	0	1	0	0	0	1	0	0	0	0	0	0	Chytridiomycota	Chytridiomycota	Chytridiomycetes	Rhizophydiales
SMHZZ243	0	0	0	0	0	0	0	0	0	0	0	0	1	0	0	0	0	0	2	0	1	0	Chytridiomycota	Chytridiomycota	Chytridiomycetes	Rhizophydiales
SMHZZ244	0	0	0	0	0	0	0	0	0	0	0	0	0	1	1	0	0	0	0	1	0	0	Chytridiomycota	Chytridiomycota	Chytridiomycetes	Rhizophydiales
SMHZZ246	0	0	0	0	0	0	0	1	0	0	0	0	0	0	0	4	2	1	0	0	0	0	Chytridiomycota	Chytridiomycota	Chytridiomycetes	Rhizophydiales
SMHZZ249	0	0	0	0	0	0	0	0	0	0	0	0	0	0	1	1	0	2	0	0	0	1	Chytridiomycota	Chytridiomycota	Chytridiomycetes	Rhizophydiales
SMHZZ251	0	0	0	0	0	0	0	0	0	0	0	0	0	0	0	1	1	2	1	0	2	0	Chytridiomycota	Chytridiomycota	Chytridiomycetes	Rhizophydiales
SMHZZ253	0	0	0	0	0	0	0	0	0	0	0	0	0	0	0	1	0	0	0	2	0	1	Chytridiomycota	Chytridiomycota	Chytridiomycetes	Rhizophydiales
SMHZZ258	0	0	0	0	0	0	0	0	0	0	0	0	0	0	0	0	0	1	0	1	1	0	Chytridiomycota	Chytridiomycota	Chytridiomycetes	Rhizophydiales
SMHZZ260	0	0	0	0	0	0	0	0	0	0	0	0	0	0	0	0	0	2	2	0	0	0	Chytridiomycota	Chytridiomycota	Chytridiomycetes	Rhizophydiales
SMHZZ262	0	0	0	0	0	0	0	0	0	0	0	0	0	0	0	0	0	1	1	5	4	0	Chytridiomycota	Chytridiomycota	Chytridiomycetes	Rhizophydiales
SMHZZ263	0	0	0	0	0	0	0	0	0	0	0	0	0	0	0	0	0	1	3	7	5	1	Chytridiomycota	Chytridiomycota	Chytridiomycetes	Rhizophydiales
SMHZZ266	0	0	0	0	0	0	0	0	0	0	0	0	0	0	0	0	0	2	12	0	14	0	Chytridiomycota	Chytridiomycota	Chytridiomycetes	Rhizophydiales
SMHZZ268	0	0	0	0	0	0	0	0	0	0	0	0	0	1	0	0	0	1	0	0	0	0	Chytridiomycota	Chytridiomycota	Chytridiomycetes	Rhizophydiales
SMHZZ270	0	0	0	0	0	0	0	0	0	0	0	0	0	0	0	0	0	2	9	6	1	0	Chytridiomycota	Chytridiomycota	Chytridiomycetes	Rhizophydiales
SMHZZ271	0	0	0	0	0	0	0	0	0	0	0	0	0	0	0	0	0	1	1	7	1	0	Chytridiomycota	Chytridiomycota	Chytridiomycetes	Rhizophydiales
SMHZZ278	0	0	0	0	0	0	0	0	0	0	0	0	0	0	0	0	0	0	1	0	1	0	Chytridiomycota	Chytridiomycota	Chytridiomycetes	Rhizophydiales
SMHZZ281	0	0	0	0	0	0	0	0	0	0	0	0	0	0	0	0	0	0	1	1	1	0	Chytridiomycota	Chytridiomycota	Chytridiomycetes	Rhizophydiales
SMHZZ289	0	0	0	0	0	0	0	1	0	0	0	0	0	0	0	0	0	0	1	3	0	0	Chytridiomycota	Chytridiomycota	Chytridiomycetes	Rhizophydiales
SMHZZ297	0	0	0	0	0	0	0	0	0	0	0	2	0	0	1	0	0	8	27	60	33	6	Chytridiomycota	Chytridiomycota	Chytridiomycetes	Rhizophydiales
SMHZZ299	0	0	0	0	0	0	0	0	0	0	0	0	0	0	0	0	0	0	0	2	9	3	Chytridiomycota	Chytridiomycota	Chytridiomycetes	Rhizophydiales
SMHZZ300	0	0	0	0	0	0	0	0	0	0	0	0	0	0	0	0	0	0	0	1	2	0	Chytridiomycota	Chytridiomycota	Chytridiomycetes	Rhizophydiales
SMHZZ302	0	0	0	0	0	0	0	0	0	0	0	0	0	0	0	0	0	0	0	1	1	0	Chytridiomycota	Chytridiomycota	Chytridiomycetes	Rhizophydiales
SMHZZ304	0	0	0	0	0	0	0	0	0	0	0	0	0	0	0	0	0	0	1	3	1	0	Chytridiomycota	Chytridiomycota	Chytridiomycetes	Rhizophydiales
SMHZZ306	0	0	0	0	0	0	0	0	0	0	0	0	0	0	0	0	0	0	0	1	1	0	Chytridiomycota	Chytridiomycota	Chytridiomycetes	Rhizophydiales
SMHZZ307	0	0	0	0	0	0	1	0	0	0	0	0	0	0	0	0	0	0	0	1	1	0	Chytridiomycota	Chytridiomycota	Chytridiomycetes	Rhizophydiales
SMHZZ312	0	0	0	0	0	0	0	0	0	0	0	0	0	0	0	0	0	0	1	1	0	0	Chytridiomycota	Chytridiomycota	Chytridiomycetes	Rhizophydiales
SMHZZ313	0	0	0	0	0	0	0	0	0	0	0	0	0	0	0	0	0	1	0	1	0	0	Chytridiomycota	Chytridiomycota	Chytridiomycetes	Rhizophydiales
SMHZZ325	0	0	0	0	0	0	0	0	1	0	0	1	0	0	0	0	0	1	1	7	2	0	Chytridiomycota	Chytridiomycota	Chytridiomycetes	Rhizophydiales
SMHZZ327	0	0	0	0	0	0	2	0	2	0	0	2	0	0	0	0	0	6	3	24	10	6	Chytridiomycota	Chytridiomycota	Chytridiomycetes	Rhizophydiales
SMHZZ328	0	0	0	0	0	0	0	0	0	0	1	0	0	0	0	0	0	0	1	0	1	1	Chytridiomycota	Chytridiomycota	Chytridiomycetes	Rhizophydiales
SMHZZ329	0	0	0	0	0	0	0	0	0	0	0	0	0	0	0	4	0	0	2	3	6	1	Chytridiomycota	Chytridiomycota	Chytridiomycetes	Rhizophydiales
SMHZZ330	0	0	0	0	0	0	0	0	0	0	0	0	0	0	0	3	0	0	0	1	3	1	Chytridiomycota	Chytridiomycota	Chytridiomycetes	Rhizophydiales
SMHZZ334	0	0	0	0	0	1	1	1	0	0	0	0	0	0	4	0	0	17	29	212	77	14	Chytridiomycota	Chytridiomycota	Chytridiomycetes	Rhizophydiales
SMHZZ337	0	0	0	0	0	0	0	0	1	0	0	0	0	0	0	0	0	1	4	8	5	1	Chytridiomycota	Chytridiomycota	Chytridiomycetes	Rhizophydiales
SMHZZ338	0	0	0	0	0	0	0	0	0	0	0	0	0	0	0	0	0	0	2	2	3	0	Chytridiomycota	Chytridiomycota	Chytridiomycetes	Rhizophydiales
SMHZZ340	0	0	0	0	0	0	0	0	0	0	0	0	0	0	0	0	0	0	1	2	0	0	Chytridiomycota	Chytridiomycota	Chytridiomycetes	Rhizophydiales
SMHZZ347	0	0	0	0	0	0	1	0	0	0	0	0	0	0	2	3	0	3	1	15	2	8	Chytridiomycota	Chytridiomycota	Chytridiomycetes	Rhizophydiales
SMHZZ351	0	0	0	0	0	0	0	0	1	0	0	1	0	0	3	1	0	4	15	60	20	2	Chytridiomycota	Chytridiomycota	Chytridiomycetes	Rhizophydiales
SMHZZ354	0	0	0	0	0	0	0	0	0	0	0	1	0	0	3	5	0	0	5	51	20	8	Chytridiomycota	Chytridiomycota	Chytridiomycetes	Rhizophydiales
SMHZZ357	0	0	0	0	0	0	0	0	0	0	0	0	0	0	1	1	0	0	3	13	2	3	Chytridiomycota	Chytridiomycota	Chytridiomycetes	Rhizophydiales
SMHZZ372	0	0	0	0	0	0	0	0	0	0	0	0	0	0	0	0	0	0	0	2	1	0	Chytridiomycota	Chytridiomycota	Chytridiomycetes	Rhizophydiales
SMHZZ374	0	0	0	0	0	0	0	0	0	0	0	0	0	0	1	0	0	0	0	1	0	1	Chytridiomycota	Chytridiomycota	Chytridiomycetes	Rhizophydiales
SMHZZ376	0	0	0	0	0	0	0	0	1	0	0	1	0	0	0	0	0	4	2	21	15	4	Chytridiomycota	Chytridiomycota	Chytridiomycetes	Rhizophydiales
SMHZZ377	0	0	0	0	0	0	0	0	0	0	0	0	0	0	0	0	0	0	0	1	0	1	Chytridiomycota	Chytridiomycota	Chytridiomycetes	Rhizophydiales
SMHZZZ11	0	0	0	0	0	6	7	6	0	0	5	6	0	5	7	1	0	41	115	95	102	12	Chytridiomycota	Chytridiomycota	Chytridiomycetes	Rhizophydiales
SMHZZZ16	0	0	0	0	0	0	0	0	0	0	0	0	0	0	0	1	0	7	12	10	3	0	Chytridiomycota	Chytridiomycota	Chytridiomycetes	Rhizophydiales
SMHZZZ21	0	0	0	0	0	0	1	1	1	0	1	0	0	0	0	0	1	16	48	39	49	4	Chytridiomycota	Chytridiomycota	Chytridiomycetes	Rhizophydiales
SMHZZZ23	0	0	0	0	0	0	0	0	0	0	0	8	0	3	3	6	2	8	15	18	3	0	Chytridiomycota	Chytridiomycota	Chytridiomycetes	Rhizophydiales
SMHZZZ24	0	0	0	0	0	0	1	0	0	0	0	0	0	0	0	0	0	3	7	8	7	0	Chytridiomycota	Chytridiomycota	Chytridiomycetes	Rhizophydiales
SMHZZZ26	0	0	0	0	0	0	0	0	0	0	0	0	0	4	7	2	0	0	0	0	0	0	Chytridiomycota	Chytridiomycota	Chytridiomycetes	Rhizophydiales
SMHZZZ33	0	0	0	0	0	0	0	0	0	0	0	1	0	0	0	11	0	2	5	2	3	0	Chytridiomycota	Chytridiomycota	Chytridiomycetes	Rhizophydiales
SMHZZZ34	0	0	0	0	0	0	0	0	0	0	0	0	0	0	0	0	0	0	1	2	0	0	Chytridiomycota	Chytridiomycota	Chytridiomycetes	Rhizophydiales
SMHZZZ41	0	0	0	0	0	0	0	0	0	0	0	2	0	0	0	0	1	11	29	35	15	0	Chytridiomycota	Chytridiomycota	Chytridiomycetes	Rhizophydiales
SMHZZZ42	0	0	0	0	0	0	0	0	0	0	0	0	0	0	0	0	0	1	13	9	7	0	Chytridiomycota	Chytridiomycota	Chytridiomycetes	Rhizophydiales
SMHZZZ43	0	0	0	0	0	0	0	0	0	0	0	0	0	0	0	0	0	0	1	2	4	0	Chytridiomycota	Chytridiomycota	Chytridiomycetes	Rhizophydiales
SMHZZZ51	0	0	0	0	0	0	0	1	0	0	0	0	0	0	0	0	0	0	3	1	11	0	Chytridiomycota	Chytridiomycota	Chytridiomycetes	Rhizophydiales
SMHZZZ66	0	0	0	0	0	0	0	0	0	0	0	0	0	0	0	0	0	0	0	1	1	0	Chytridiomycota	Chytridiomycota	Chytridiomycetes	Rhizophydiales
SMHZZZ76	0	0	0	0	0	0	0	0	0	0	0	1	0	0	0	0	0	2	10	6	4	0	Chytridiomycota	Chytridiomycota	Chytridiomycetes	Rhizophydiales
SMHZZZ77	0	0	0	0	0	0	0	0	0	0	0	0	0	0	0	0	0	0	0	1	1	0	Chytridiomycota	Chytridiomycota	Chytridiomycetes	Rhizophydiales
SMHZZZ78	0	0	0	0	0	0	0	0	0	0	0	1	0	0	0	0	0	0	0	3	2	0	Chytridiomycota	Chytridiomycota	Chytridiomycetes	Rhizophydiales
SMHZZZ79	0	0	0	0	0	0	0	0	0	0	0	1	2	0	0	1	0	0	0	1	0	0	Chytridiomycota	Chytridiomycota	Chytridiomycetes	Rhizophydiales
SMHZZZ94	0	0	0	0	0	0	0	0	0	0	0	0	0	0	0	0	0	0	0	1	1	0	Chytridiomycota	Chytridiomycota	Chytridiomycetes	Rhizophydiales
SMHZZZ99	0	0	0	0	0	0	0	0	0	0	0	0	0	0	0	0	0	0	0	5	2	0	Chytridiomycota	Chytridiomycota	Chytridiomycetes	Rhizophydiales
SMHZZZZ7	0	0	0	0	0	0	29	166	0	2	201	157	74	6	0	0	0	0	0	1	1	2	Chytridiomycota	Chytridiomycota	Chytridiomycetes	Rhizophydiales
SMHZZZZZ	141	0	0	0	1	67	401	186	124	4	151	699	1376	186	685	2516	182	1164	1498	1168	1503	346	Chytridiomycota	Chytridiomycota	Chytridiomycetes	Rhizophydiales
SMBZZ137	0	0	0	0	0	0	0	20	0	0	0	0	0	0	0	0	0	0	0	0	0	0	Chytridiomycota	Chytridiomycota	Chytridiomycetes	Chytridiomycetes_clade_01
SMBZZ201	0	0	0	0	0	0	0	0	0	0	1	1	0	0	0	0	0	1	1	2	0	0	Chytridiomycota	Chytridiomycota	Chytridiomycetes	Chytridiomycetes_clade_01
SMBZZ202	0	0	0	0	0	0	0	1	1	0	4	6	0	0	0	1	0	0	0	0	3	1	Chytridiomycota	Chytridiomycota	Chytridiomycetes	Chytridiomycetes_clade_01
SMBZZ203	0	0	0	0	0	0	0	0	0	0	2	2	0	0	0	0	0	0	0	0	0	0	Chytridiomycota	Chytridiomycota	Chytridiomycetes	Chytridiomycetes_clade_01
SMBZZ208	0	0	0	0	0	0	0	0	0	0	0	6	0	0	2	2	0	0	0	1	3	1	Chytridiomycota	Chytridiomycota	Chytridiomycetes	Chytridiomycetes_clade_01
SMBZZ209	0	0	0	0	0	0	0	0	0	0	0	2	3	0	0	0	0	0	0	0	0	0	Chytridiomycota	Chytridiomycota	Chytridiomycetes	Chytridiomycetes_clade_01
SMBZZ210	0	0	0	0	0	0	0	0	0	0	0	0	0	1	1	0	0	0	0	0	1	0	Chytridiomycota	Chytridiomycota	Chytridiomycetes	Chytridiomycetes_clade_01
SMBZZ222	0	0	0	0	0	0	1	0	0	0	1	1	0	0	1	0	0	0	0	0	0	0	Chytridiomycota	Chytridiomycota	Chytridiomycetes	Chytridiomycetes_clade_01
SMBZZ242	0	0	0	0	0	0	0	0	0	0	0	0	0	0	1	0	0	0	0	1	0	1	Chytridiomycota	Chytridiomycota	Chytridiomycetes	Chytridiomycetes_clade_01
SMBZZ263	0	0	0	0	0	0	0	0	0	0	4	0	0	0	0	0	0	0	0	1	0	0	Chytridiomycota	Chytridiomycota	Chytridiomycetes	Chytridiomycetes_clade_01
SMBZZ274	0	0	0	0	0	0	0	0	0	0	0	0	0	0	10	0	12	1	4	0	0	0	Chytridiomycota	Chytridiomycota	Chytridiomycetes	Chytridiomycetes_clade_01
SMBZZ277	0	0	0	0	0	0	0	0	0	0	0	0	0	0	1	3	0	1	1	1	1	0	Chytridiomycota	Chytridiomycota	Chytridiomycetes	Chytridiomycetes_clade_01
SMBZZ287	0	0	0	0	0	0	0	0	0	0	0	1	0	0	0	0	1	4	3	1	0	0	Chytridiomycota	Chytridiomycota	Chytridiomycetes	Chytridiomycetes_clade_01
SMBZZ327	0	0	0	0	0	0	0	0	0	0	0	0	0	0	0	0	0	0	1	4	0	0	Chytridiomycota	Chytridiomycota	Chytridiomycetes	Chytridiomycetes_clade_01
SMBZZ328	0	0	0	0	0	0	0	0	0	0	0	0	0	0	0	0	0	0	2	1	1	0	Chytridiomycota	Chytridiomycota	Chytridiomycetes	Chytridiomycetes_clade_01
SMBZZ330	0	0	0	0	0	0	0	0	0	0	0	0	0	0	0	0	0	0	3	5	1	0	Chytridiomycota	Chytridiomycota	Chytridiomycetes	Chytridiomycetes_clade_01
SMBZZ335	0	0	0	0	0	0	0	0	0	0	0	0	0	0	0	0	0	0	2	4	1	0	Chytridiomycota	Chytridiomycota	Chytridiomycetes	Chytridiomycetes_clade_01
SMBZZ343	0	0	0	0	0	0	0	0	0	0	0	0	0	0	0	0	0	0	0	2	1	2	Chytridiomycota	Chytridiomycota	Chytridiomycetes	Chytridiomycetes_clade_01
SMBZZ348	0	0	0	0	0	0	0	0	0	0	0	0	0	0	0	0	0	0	1	7	1	0	Chytridiomycota	Chytridiomycota	Chytridiomycetes	Chytridiomycetes_clade_01
SMBZZ353	0	0	0	0	0	0	0	0	0	0	0	0	0	0	0	0	0	0	0	1	2	0	Chytridiomycota	Chytridiomycota	Chytridiomycetes	Chytridiomycetes_clade_01
SMBZZ390	0	0	0	0	0	0	1	0	0	0	0	0	0	0	3	2	3	6	12	22	5	10	Chytridiomycota	Chytridiomycota	Chytridiomycetes	Chytridiomycetes_clade_01
SMBZZ393	0	0	0	0	0	0	0	0	0	0	0	0	0	0	1	0	1	0	0	8	0	1	Chytridiomycota	Chytridiomycota	Chytridiomycetes	Chytridiomycetes_clade_01
SMBZZ415	0	0	0	0	0	0	0	0	0	0	0	0	0	0	0	0	0	1	1	5	0	0	Chytridiomycota	Chytridiomycota	Chytridiomycetes	Chytridiomycetes_clade_01
SMBZZ416	0	0	0	0	0	0	0	0	0	0	0	0	0	0	0	0	0	1	3	2	0	0	Chytridiomycota	Chytridiomycota	Chytridiomycetes	Chytridiomycetes_clade_01
SMBZZ419	0	0	0	0	0	0	0	0	0	0	0	0	0	0	0	0	0	1	0	1	1	0	Chytridiomycota	Chytridiomycota	Chytridiomycetes	Chytridiomycetes_clade_01
SMBZZZ17	0	0	0	0	34	108	212	65	225	446	1548	1765	688	152	265	32	2	0	0	1	43	1	Chytridiomycota	Chytridiomycota	Chytridiomycetes	Chytridiomycetes_clade_01
SMBZZZ43	0	0	0	0	0	0	67	36	0	0	0	1	197	97	84	161	10	5	20	31	27	116	Chytridiomycota	Chytridiomycota	Chytridiomycetes	Chytridiomycetes_clade_01
SMBZZZ67	0	0	0	214	0	0	0	0	0	0	0	0	0	0	0	0	0	0	0	0	0	0	Chytridiomycota	Chytridiomycota	Chytridiomycetes	Chytridiomycetes_clade_01
SMBZZZ85	0	0	0	0	0	0	22	15	0	0	0	0	0	41	87	58	39	2	13	0	0	0	Chytridiomycota	Chytridiomycota	Chytridiomycetes	Chytridiomycetes_clade_01
SMHZZ116	0	0	0	0	0	0	0	0	1	0	0	0	0	0	0	0	1	0	4	0	0	0	Chytridiomycota	Chytridiomycota	Chytridiomycetes	Chytridiomycetes_clade_01
SMHZZ132	0	0	0	0	0	0	0	0	0	0	0	0	1	0	0	1	0	0	2	0	2	0	Chytridiomycota	Chytridiomycota	Chytridiomycetes	Chytridiomycetes_clade_01
SMHZZ133	0	0	0	0	0	0	1	0	0	0	1	0	0	0	2	3	1	0	0	0	0	0	Chytridiomycota	Chytridiomycota	Chytridiomycetes	Chytridiomycetes_clade_01
SMHZZ151	0	0	0	0	0	0	0	0	0	0	0	0	0	0	0	0	0	2	3	9	0	0	Chytridiomycota	Chytridiomycota	Chytridiomycetes	Chytridiomycetes_clade_01
SMHZZ160	0	0	0	0	1	0	0	0	1	0	0	0	0	0	0	0	0	0	1	0	0	2	Chytridiomycota	Chytridiomycota	Chytridiomycetes	Chytridiomycetes_clade_01
SMHZZ196	0	0	0	0	0	0	0	0	0	0	0	0	0	0	0	0	0	0	1	1	0	0	Chytridiomycota	Chytridiomycota	Chytridiomycetes	Chytridiomycetes_clade_01
SMHZZ205	0	0	0	0	0	0	0	0	0	0	0	0	0	0	0	0	0	0	1	1	0	0	Chytridiomycota	Chytridiomycota	Chytridiomycetes	Chytridiomycetes_clade_01
SMHZZ210	0	0	0	0	0	0	0	0	0	0	0	0	0	0	0	0	1	3	7	7	5	2	Chytridiomycota	Chytridiomycota	Chytridiomycetes	Chytridiomycetes_clade_01
SMHZZ219	0	0	0	0	1	0	0	1	0	0	0	0	0	0	0	0	1	1	5	3	5	1	Chytridiomycota	Chytridiomycota	Chytridiomycetes	Chytridiomycetes_clade_01
SMHZZ234	0	0	0	0	0	0	0	0	0	0	1	6	0	0	3	4	0	1	1	5	2	4	Chytridiomycota	Chytridiomycota	Chytridiomycetes	Chytridiomycetes_clade_01
SMHZZ245	0	0	0	0	0	0	0	0	0	0	0	0	0	0	3	0	0	0	0	0	1	0	Chytridiomycota	Chytridiomycota	Chytridiomycetes	Chytridiomycetes_clade_01
SMHZZ254	0	0	0	0	0	0	0	0	0	0	0	0	0	0	0	0	1	0	2	1	2	2	Chytridiomycota	Chytridiomycota	Chytridiomycetes	Chytridiomycetes_clade_01
SMHZZ265	0	0	0	0	0	0	0	0	0	0	0	0	0	0	0	0	0	1	1	0	1	0	Chytridiomycota	Chytridiomycota	Chytridiomycetes	Chytridiomycetes_clade_01
SMHZZ275	0	0	0	0	0	0	0	0	0	0	0	0	0	0	0	1	0	0	1	4	1	2	Chytridiomycota	Chytridiomycota	Chytridiomycetes	Chytridiomycetes_clade_01
SMHZZ283	0	0	0	0	0	0	0	0	0	0	0	0	0	0	0	0	0	0	1	1	0	0	Chytridiomycota	Chytridiomycota	Chytridiomycetes	Chytridiomycetes_clade_01
SMHZZ291	0	0	0	0	0	0	0	0	0	0	0	0	0	0	0	0	0	0	1	0	1	0	Chytridiomycota	Chytridiomycota	Chytridiomycetes	Chytridiomycetes_clade_01
SMHZZ292	0	0	0	0	0	0	0	0	0	0	0	0	0	0	0	0	0	0	0	3	1	0	Chytridiomycota	Chytridiomycota	Chytridiomycetes	Chytridiomycetes_clade_01
SMHZZ310	0	0	0	0	0	0	0	0	0	0	0	0	0	0	0	0	0	0	1	1	0	0	Chytridiomycota	Chytridiomycota	Chytridiomycetes	Chytridiomycetes_clade_01
SMHZZZ61	0	0	0	0	1	0	0	0	0	0	0	2	0	0	0	0	0	0	0	0	0	0	Chytridiomycota	Chytridiomycota	Chytridiomycetes	Chytridiomycetes_clade_01
SMHZZZ62	0	0	0	0	0	0	0	1	1	0	0	2	0	0	0	0	0	0	0	0	0	0	Chytridiomycota	Chytridiomycota	Chytridiomycetes	Chytridiomycetes_clade_01
SMHZZZ67	0	0	0	0	0	1	1	0	0	1	3	13	0	0	1	0	0	0	0	4	4	0	Chytridiomycota	Chytridiomycota	Chytridiomycetes	Chytridiomycetes_clade_01
SMHZZZ68	0	0	0	0	0	0	0	0	1	0	0	1	0	0	0	1	0	0	1	0	0	0	Chytridiomycota	Chytridiomycota	Chytridiomycetes	Chytridiomycetes_clade_01
SMHZZZ69	0	0	0	0	0	0	0	0	0	0	0	3	0	0	0	0	0	0	0	0	1	0	Chytridiomycota	Chytridiomycota	Chytridiomycetes	Chytridiomycetes_clade_01
SMHZZZ70	0	0	0	0	0	0	0	0	0	0	0	2	0	0	0	0	0	0	0	2	2	2	Chytridiomycota	Chytridiomycota	Chytridiomycetes	Chytridiomycetes_clade_01
SMHZZZ75	0	0	0	0	0	0	0	0	0	0	0	0	0	0	0	0	2	0	3	4	1	1	Chytridiomycota	Chytridiomycota	Chytridiomycetes	Chytridiomycetes_clade_01
SMHZZZ82	0	0	0	0	0	0	0	4	0	0	0	0	0	3	0	6	0	0	0	0	0	0	Chytridiomycota	Chytridiomycota	Chytridiomycetes	Chytridiomycetes_clade_01
SMBZZ240	0	0	0	0	0	0	0	0	0	0	0	0	0	0	1	0	0	0	0	6	1	4	Chytridiomycota	Chytridiomycota	Chytridiomycetes	Chytridiomycetes_clade_02
SMBZZ275	0	0	0	0	0	0	0	0	0	0	0	0	0	0	1	0	0	0	0	1	0	0	Chytridiomycota	Chytridiomycota	Chytridiomycetes	Chytridiomycetes_clade_02
SMBZZ290	0	0	0	0	0	0	0	0	0	0	0	0	0	0	1	0	0	3	5	6	4	1	Chytridiomycota	Chytridiomycota	Chytridiomycetes	Chytridiomycetes_clade_02
SMBZZZ25	0	0	0	0	0	0	118	0	0	0	39	13	147	5	347	32	41	153	239	719	221	271	Chytridiomycota	Chytridiomycota	Chytridiomycetes	Chytridiomycetes_clade_02
SMBZZZ27	0	0	0	0	0	0	14	0	0	0	0	0	0	0	171	0	1	42	52	244	226	145	Chytridiomycota	Chytridiomycota	Chytridiomycetes	Chytridiomycetes_clade_02
SMHZZ109	0	0	0	0	0	0	1	0	0	0	0	0	0	0	6	0	0	0	0	21	5	3	Chytridiomycota	Chytridiomycota	Chytridiomycetes	Chytridiomycetes_clade_02
SMHZZ164	0	0	0	0	0	0	0	0	0	0	0	0	0	0	0	0	0	0	1	2	0	0	Chytridiomycota	Chytridiomycota	Chytridiomycetes	Chytridiomycetes_clade_02
SMHZZ192	0	0	0	0	0	0	0	0	0	0	0	0	0	0	0	0	0	0	0	1	0	1	Chytridiomycota	Chytridiomycota	Chytridiomycetes	Chytridiomycetes_clade_02
SMHZZ201	0	0	0	0	0	0	0	0	0	0	0	0	0	0	0	0	0	0	0	1	4	0	Chytridiomycota	Chytridiomycota	Chytridiomycetes	Chytridiomycetes_clade_02
SMHZZ261	0	0	0	0	0	0	0	0	0	0	0	0	0	0	0	0	0	1	2	3	3	3	Chytridiomycota	Chytridiomycota	Chytridiomycetes	Chytridiomycetes_clade_02
SMHZZ264	0	0	0	0	0	0	0	0	0	0	0	0	0	0	0	0	0	1	0	3	1	0	Chytridiomycota	Chytridiomycota	Chytridiomycetes	Chytridiomycetes_clade_02
SMHZZ274	0	0	0	0	0	0	0	0	0	0	0	0	0	0	0	0	0	0	1	5	0	0	Chytridiomycota	Chytridiomycota	Chytridiomycetes	Chytridiomycetes_clade_02
SMHZZ341	0	0	0	0	0	0	0	0	0	0	0	0	0	0	0	0	0	0	0	1	1	0	Chytridiomycota	Chytridiomycota	Chytridiomycetes	Chytridiomycetes_clade_02
SMHZZZ12	0	0	0	0	0	0	5	0	0	0	0	0	0	0	94	0	0	13	42	158	197	57	Chytridiomycota	Chytridiomycota	Chytridiomycetes	Chytridiomycetes_clade_02
SMHZZZ45	0	0	0	0	0	0	1	0	0	0	1	0	1	0	2	0	0	0	2	10	0	0	Chytridiomycota	Chytridiomycota	Chytridiomycetes	Chytridiomycetes_clade_02
SMHZZZ48	0	0	0	0	0	0	0	0	0	0	0	0	0	0	0	0	0	0	1	3	0	2	Chytridiomycota	Chytridiomycota	Chytridiomycetes	Chytridiomycetes_clade_02
SMHZZZ50	0	0	0	0	0	0	15	0	0	0	0	0	0	0	0	0	0	5	16	51	11	7	Chytridiomycota	Chytridiomycota	Chytridiomycetes	Chytridiomycetes_clade_02
SMBZZ175	0	0	0	0	0	0	0	0	2	0	0	0	0	0	0	1	6	5	9	10	8	1	Chytridiomycota	Chytridiomycota	Chytridiomycetes	Chytridiomycetes_clade_03
SMBZZ243	0	0	0	0	0	0	1	0	0	0	0	0	0	0	0	0	0	0	3	11	1	0	Chytridiomycota	Chytridiomycota	Chytridiomycetes	Chytridiomycetes_clade_03
SMBZZ286	0	0	0	0	0	0	0	0	0	0	0	0	0	0	0	0	2	0	1	4	3	1	Chytridiomycota	Chytridiomycota	Chytridiomycetes	Chytridiomycetes_clade_03
SMBZZ326	0	0	0	0	0	0	0	0	0	0	0	0	0	0	0	0	0	0	1	1	2	0	Chytridiomycota	Chytridiomycota	Chytridiomycetes	Chytridiomycetes_clade_03
SMBZZ401	0	0	0	0	0	0	0	0	0	0	0	0	0	0	0	0	8	1	0	3	2	0	Chytridiomycota	Chytridiomycota	Chytridiomycetes	Chytridiomycetes_clade_03
SMBZZ422	0	0	0	0	0	0	0	0	0	0	0	0	0	0	0	0	0	1	0	1	0	0	Chytridiomycota	Chytridiomycota	Chytridiomycetes	Chytridiomycetes_clade_03
SMBZZ474	0	0	0	0	0	0	0	0	0	0	0	0	0	0	0	0	0	0	0	1	2	0	Chytridiomycota	Chytridiomycota	Chytridiomycetes	Chytridiomycetes_clade_03
SMBZZZ24	0	0	0	1	0	128	101	0	463	0	1	74	0	7	106	27	298	395	452	480	608	185	Chytridiomycota	Chytridiomycota	Chytridiomycetes	Chytridiomycetes_clade_03
SMBZZZ86	0	0	0	0	0	0	0	0	0	0	0	0	0	0	5	0	0	12	17	1	46	7	Chytridiomycota	Chytridiomycota	Chytridiomycetes	Chytridiomycetes_clade_03
SMHZZ149	0	0	0	0	0	0	0	0	0	0	0	0	0	0	0	0	0	1	0	3	2	0	Chytridiomycota	Chytridiomycota	Chytridiomycetes	Chytridiomycetes_clade_03
SMHZZ169	0	0	0	0	0	0	0	0	0	0	0	0	0	0	0	0	0	0	2	3	1	0	Chytridiomycota	Chytridiomycota	Chytridiomycetes	Chytridiomycetes_clade_03
SMHZZ178	0	0	0	0	0	0	0	0	0	0	0	0	0	0	0	0	0	0	1	1	0	0	Chytridiomycota	Chytridiomycota	Chytridiomycetes	Chytridiomycetes_clade_03
SMHZZ187	0	0	0	0	0	0	0	0	0	0	0	0	0	0	0	0	0	0	1	0	1	0	Chytridiomycota	Chytridiomycota	Chytridiomycetes	Chytridiomycetes_clade_03
SMHZZ200	0	0	0	0	0	0	0	0	0	0	0	0	0	0	0	0	0	1	0	1	0	0	Chytridiomycota	Chytridiomycota	Chytridiomycetes	Chytridiomycetes_clade_03
SMHZZ282	0	0	0	0	0	0	0	0	0	0	0	0	0	0	0	0	0	0	1	0	1	0	Chytridiomycota	Chytridiomycota	Chytridiomycetes	Chytridiomycetes_clade_03
SMHZZ316	0	0	0	0	0	0	0	0	0	0	0	0	0	0	0	0	0	1	0	0	1	0	Chytridiomycota	Chytridiomycota	Chytridiomycetes	Chytridiomycetes_clade_03
SMHZZ335	0	0	0	0	0	0	0	0	0	0	0	0	0	0	0	0	0	1	2	1	0	0	Chytridiomycota	Chytridiomycota	Chytridiomycetes	Chytridiomycetes_clade_03
SMHZZ352	0	0	0	0	0	0	0	0	1	0	0	0	0	0	0	0	0	0	2	2	2	0	Chytridiomycota	Chytridiomycota	Chytridiomycetes	Chytridiomycetes_clade_03
SMBZZ145	0	0	0	0	0	0	0	1	0	0	0	0	0	0	0	0	0	16	34	14	11	0	Chytridiomycota	Chytridiomycota	Chytridiomycetes	Chytridiales
SMBZZ160	0	0	0	0	0	0	1	0	0	0	0	0	0	0	0	0	0	1	6	5	1	0	Chytridiomycota	Chytridiomycota	Chytridiomycetes	Chytridiales
SMBZZ161	0	0	0	0	0	0	0	0	0	0	0	0	0	0	0	0	10	0	0	0	0	0	Chytridiomycota	Chytridiomycota	Chytridiomycetes	Chytridiales
SMBZZ167	0	0	0	0	0	0	0	0	0	0	0	0	0	0	0	0	0	4	5	12	6	0	Chytridiomycota	Chytridiomycota	Chytridiomycetes	Chytridiales
SMBZZ169	0	0	0	0	0	0	0	0	3	0	0	0	0	0	2	3	7	5	9	18	8	1	Chytridiomycota	Chytridiomycota	Chytridiomycetes	Chytridiales
SMBZZ177	0	0	0	0	0	0	0	1	0	0	0	0	0	0	0	1	11	0	1	4	7	0	Chytridiomycota	Chytridiomycota	Chytridiomycetes	Chytridiales
SMBZZ206	0	0	0	0	0	0	0	0	0	0	0	0	0	0	0	0	0	0	1	3	0	0	Chytridiomycota	Chytridiomycota	Chytridiomycetes	Chytridiales
SMBZZ207	0	0	0	0	0	0	0	0	2	0	0	0	0	0	0	0	2	0	0	0	3	0	Chytridiomycota	Chytridiomycota	Chytridiomycetes	Chytridiales
SMBZZ211	0	0	0	0	0	0	0	0	0	0	0	0	0	0	0	0	2	0	1	1	0	0	Chytridiomycota	Chytridiomycota	Chytridiomycetes	Chytridiales
SMBZZ213	0	0	0	0	0	0	0	0	0	0	0	0	0	0	0	0	0	2	2	3	5	0	Chytridiomycota	Chytridiomycota	Chytridiomycetes	Chytridiales
SMBZZ214	0	0	0	0	0	0	0	0	0	0	0	0	0	0	0	0	0	0	4	3	5	0	Chytridiomycota	Chytridiomycota	Chytridiomycetes	Chytridiales
SMBZZ376	0	0	0	0	0	0	0	6	2	0	0	1	0	0	2	1	3	1	3	19	1	2	Chytridiomycota	Chytridiomycota	Chytridiomycetes	Chytridiales
SMBZZ378	0	0	0	0	0	0	0	1	0	0	0	0	0	0	0	0	1	0	0	0	0	0	Chytridiomycota	Chytridiomycota	Chytridiomycetes	Chytridiales
SMBZZ379	0	0	0	0	0	0	0	2	2	0	0	0	0	0	0	0	1	1	1	0	0	0	Chytridiomycota	Chytridiomycota	Chytridiomycetes	Chytridiales
SMBZZ380	0	0	0	0	0	0	0	0	1	0	0	0	0	0	0	0	3	0	0	0	1	0	Chytridiomycota	Chytridiomycota	Chytridiomycetes	Chytridiales
SMBZZ391	0	0	0	0	0	0	0	0	1	0	0	0	0	0	1	1	0	0	0	0	0	0	Chytridiomycota	Chytridiomycota	Chytridiomycetes	Chytridiales
SMBZZ403	0	0	0	0	0	0	0	0	0	0	0	0	0	0	0	0	3	0	0	1	2	1	Chytridiomycota	Chytridiomycota	Chytridiomycetes	Chytridiales
SMBZZ404	0	0	0	0	0	0	0	0	0	0	0	0	0	0	0	0	4	0	0	2	0	0	Chytridiomycota	Chytridiomycota	Chytridiomycetes	Chytridiales
SMBZZ405	0	0	0	0	0	0	0	0	0	0	0	0	0	0	0	0	4	0	1	0	0	0	Chytridiomycota	Chytridiomycota	Chytridiomycetes	Chytridiales
SMBZZ408	0	0	0	0	0	0	0	0	0	0	0	0	0	0	0	0	1	0	0	1	0	0	Chytridiomycota	Chytridiomycota	Chytridiomycetes	Chytridiales
SMBZZ410	0	0	0	0	0	0	0	0	0	0	0	0	0	0	0	0	0	1	1	0	0	0	Chytridiomycota	Chytridiomycota	Chytridiomycetes	Chytridiales
SMBZZ417	0	0	0	0	0	0	0	0	0	0	0	0	0	0	0	0	1	1	0	0	0	0	Chytridiomycota	Chytridiomycota	Chytridiomycetes	Chytridiales
SMBZZ418	0	0	0	0	0	0	0	0	0	0	0	0	0	0	0	0	0	1	1	1	0	0	Chytridiomycota	Chytridiomycota	Chytridiomycetes	Chytridiales
SMBZZ424	0	0	0	0	0	0	0	0	0	0	0	0	0	0	0	0	0	2	3	1	1	0	Chytridiomycota	Chytridiomycota	Chytridiomycetes	Chytridiales
SMBZZ425	0	0	0	0	0	0	0	0	0	0	0	0	0	0	0	0	0	1	2	0	0	0	Chytridiomycota	Chytridiomycota	Chytridiomycetes	Chytridiales
SMBZZ430	0	0	0	0	0	0	0	0	0	0	0	0	0	0	0	0	0	0	2	1	1	0	Chytridiomycota	Chytridiomycota	Chytridiomycetes	Chytridiales
SMBZZ434	0	0	0	0	0	0	0	0	0	0	0	0	0	0	0	0	0	0	1	0	1	0	Chytridiomycota	Chytridiomycota	Chytridiomycetes	Chytridiales
SMBZZ435	0	0	0	0	0	0	0	0	1	0	0	0	0	0	1	0	1	0	6	1	10	0	Chytridiomycota	Chytridiomycota	Chytridiomycetes	Chytridiales
SMBZZ454	0	0	0	0	0	0	1	0	0	0	0	0	0	0	1	0	0	0	0	0	1	1	Chytridiomycota	Chytridiomycota	Chytridiomycetes	Chytridiales
SMBZZ533	0	0	0	0	0	0	0	1	0	0	0	0	0	0	0	0	0	0	1	0	0	0	Chytridiomycota	Chytridiomycota	Chytridiomycetes	Chytridiales
SMBZZZ19	0	0	0	0	0	27	330	665	1095	0	93	99	2	4	815	231	1340	652	1071	612	750	215	Chytridiomycota	Chytridiomycota	Chytridiomycetes	Chytridiales
SMBZZZ21	0	0	0	0	1	20	145	21	452	0	0	33	0	0	163	37	150	416	452	743	1513	90	Chytridiomycota	Chytridiomycota	Chytridiomycetes	Chytridiales
SMBZZZ72	0	0	0	0	0	0	0	0	174	0	0	0	0	0	0	0	56	2	0	0	49	0	Chytridiomycota	Chytridiomycota	Chytridiomycetes	Chytridiales
SMHZZ110	0	0	0	0	0	0	1	0	2	0	0	0	0	0	1	0	0	1	1	5	2	1	Chytridiomycota	Chytridiomycota	Chytridiomycetes	Chytridiales
SMHZZ135	0	0	0	0	0	0	0	0	0	0	0	0	0	0	1	0	0	1	9	6	1	0	Chytridiomycota	Chytridiomycota	Chytridiomycetes	Chytridiales
SMHZZ231	0	0	0	0	0	0	0	0	1	0	0	0	0	0	0	1	1	0	3	2	2	0	Chytridiomycota	Chytridiomycota	Chytridiomycetes	Chytridiales
SMHZZ232	0	0	0	0	0	0	0	0	1	0	0	0	0	0	0	1	0	0	0	0	0	0	Chytridiomycota	Chytridiomycota	Chytridiomycetes	Chytridiales
SMHZZ238	0	0	0	0	0	0	0	0	0	0	0	1	0	0	0	0	0	0	0	0	1	0	Chytridiomycota	Chytridiomycota	Chytridiomycetes	Chytridiales
SMHZZ255	0	0	0	0	0	0	0	0	0	0	0	0	0	0	0	0	1	0	0	3	0	0	Chytridiomycota	Chytridiomycota	Chytridiomycetes	Chytridiales
SMHZZ257	0	0	0	0	0	0	0	0	0	0	0	0	0	0	0	0	1	0	1	0	0	0	Chytridiomycota	Chytridiomycota	Chytridiomycetes	Chytridiales
SMHZZ276	0	0	0	0	0	0	0	0	0	0	0	0	0	0	0	0	0	0	2	1	2	0	Chytridiomycota	Chytridiomycota	Chytridiomycetes	Chytridiales
SMHZZ280	0	0	0	0	0	0	0	0	0	0	0	0	0	0	0	0	0	0	4	1	0	0	Chytridiomycota	Chytridiomycota	Chytridiomycetes	Chytridiales
SMHZZ293	0	0	0	0	0	0	0	0	0	0	0	0	0	0	1	0	0	0	0	8	9	2	Chytridiomycota	Chytridiomycota	Chytridiomycetes	Chytridiales
SMHZZ315	0	0	0	0	0	0	0	0	0	0	0	0	0	0	0	0	2	0	0	0	1	1	Chytridiomycota	Chytridiomycota	Chytridiomycetes	Chytridiales
SMHZZ317	0	0	0	0	0	0	0	0	0	0	0	0	0	0	1	0	0	0	0	0	1	0	Chytridiomycota	Chytridiomycota	Chytridiomycetes	Chytridiales
SMHZZ331	0	0	0	0	0	0	0	0	0	0	0	0	0	0	0	0	1	1	2	0	2	0	Chytridiomycota	Chytridiomycota	Chytridiomycetes	Chytridiales
SMHZZ339	0	0	0	0	0	0	0	0	0	0	0	0	0	0	0	0	0	1	3	0	2	0	Chytridiomycota	Chytridiomycota	Chytridiomycetes	Chytridiales
SMHZZZ29	0	0	0	0	0	0	0	3	6	0	0	1	0	0	6	5	6	9	17	42	22	1	Chytridiomycota	Chytridiomycota	Chytridiomycetes	Chytridiales
SMHZZZ40	0	0	0	0	0	0	1	0	2	0	0	0	0	0	3	0	9	0	3	2	5	3	Chytridiomycota	Chytridiomycota	Chytridiomycetes	Chytridiales
SMHZZZ63	0	0	0	0	0	0	0	0	1	0	0	0	0	0	0	0	0	0	2	0	0	0	Chytridiomycota	Chytridiomycota	Chytridiomycetes	Chytridiales
SMHZZZ64	0	0	0	0	0	0	0	0	0	0	0	0	0	0	0	0	0	0	1	1	3	0	Chytridiomycota	Chytridiomycota	Chytridiomycetes	Chytridiales
SMHZZZ65	0	0	0	0	0	0	0	0	0	0	0	0	0	0	0	0	0	0	1	5	2	0	Chytridiomycota	Chytridiomycota	Chytridiomycetes	Chytridiales
SMHZZZ74	0	0	0	0	0	0	0	0	0	0	0	0	0	0	0	0	0	0	1	1	1	0	Chytridiomycota	Chytridiomycota	Chytridiomycetes	Chytridiales
SMHZZZ83	0	0	0	0	0	0	0	0	1	0	0	0	0	0	0	0	0	0	0	0	1	0	Chytridiomycota	Chytridiomycota	Chytridiomycetes	Chytridiales
SMHZZZ95	0	0	0	0	0	0	0	0	0	0	0	0	0	0	0	0	0	0	1	1	0	0	Chytridiomycota	Chytridiomycota	Chytridiomycetes	Chytridiales
SMBZZ194	0	0	0	0	0	0	0	0	0	0	0	0	0	0	0	0	0	0	0	3	1	0	Chytridiomycota	Chytridiomycota	Chytridiomycetes	Chytridiomycetes_clade_04
SMBZZ354	0	0	0	0	0	0	0	0	0	0	0	0	0	0	0	0	0	0	0	2	1	0	Chytridiomycota	Chytridiomycota	Chytridiomycetes	Chytridiomycetes_clade_04
SMBZZ526	0	0	0	0	0	0	0	0	0	0	0	0	0	0	0	0	0	0	0	1	0	3	Chytridiomycota	Chytridiomycota	Chytridiomycetes	Chytridiomycetes_clade_04
SMBZZZ65	0	0	0	0	0	0	0	1	0	0	0	0	0	0	0	0	20	22	29	147	45	55	Chytridiomycota	Chytridiomycota	Chytridiomycetes	Chytridiomycetes_clade_04
SMBZZ107	0	0	0	0	0	0	0	0	0	0	0	0	0	0	40	1	0	2	0	0	1	29	Chytridiomycota	Chytridiomycota	Chytridiomycetes	Zygophlyctidales
SMBZZ133	0	0	0	0	0	0	0	0	0	0	0	0	0	0	0	0	0	0	5	0	15	22	Chytridiomycota	Chytridiomycota	Chytridiomycetes	Zygophlyctidales
SMBZZ156	0	0	0	0	0	0	0	0	0	0	0	2	0	0	0	0	0	0	1	24	7	2	Chytridiomycota	Chytridiomycota	Chytridiomycetes	Zygophlyctidales
SMBZZ157	0	0	0	0	0	0	0	0	0	0	0	0	0	0	0	0	0	0	3	10	10	0	Chytridiomycota	Chytridiomycota	Chytridiomycetes	Zygophlyctidales
SMBZZ197	0	0	0	0	0	0	0	1	0	0	0	0	0	0	0	0	0	0	0	2	0	1	Chytridiomycota	Chytridiomycota	Chytridiomycetes	Zygophlyctidales
SMBZZ198	0	0	0	0	0	0	0	0	0	0	0	0	0	0	0	0	0	0	2	3	5	0	Chytridiomycota	Chytridiomycota	Chytridiomycetes	Zygophlyctidales
SMBZZ199	0	0	0	0	0	1	2	0	1	0	0	0	0	0	1	0	0	1	5	9	11	10	Chytridiomycota	Chytridiomycota	Chytridiomycetes	Zygophlyctidales
SMBZZ200	0	0	0	0	0	0	0	0	0	0	0	0	0	0	1	0	0	0	0	1	0	1	Chytridiomycota	Chytridiomycota	Chytridiomycetes	Zygophlyctidales
SMBZZ251	0	0	0	0	0	0	1	0	0	0	0	3	3	0	7	8	0	3	5	23	16	9	Chytridiomycota	Chytridiomycota	Chytridiomycetes	Zygophlyctidales
SMBZZ252	0	0	0	0	0	0	0	1	0	0	0	0	1	0	0	2	0	0	0	12	6	1	Chytridiomycota	Chytridiomycota	Chytridiomycetes	Zygophlyctidales
SMBZZ267	0	0	0	0	0	0	0	1	1	0	3	5	0	0	0	8	0	2	15	40	24	8	Chytridiomycota	Chytridiomycota	Chytridiomycetes	Zygophlyctidales
SMBZZ347	0	0	0	0	0	0	0	0	0	0	0	0	0	0	1	0	0	1	0	12	1	0	Chytridiomycota	Chytridiomycota	Chytridiomycetes	Zygophlyctidales
SMBZZ372	0	0	0	0	0	0	1	0	1	1	5	6	0	0	3	1	0	0	1	0	3	0	Chytridiomycota	Chytridiomycota	Chytridiomycetes	Zygophlyctidales
SMBZZ373	0	0	0	0	0	0	1	0	0	0	0	1	0	0	0	2	0	0	0	0	3	0	Chytridiomycota	Chytridiomycota	Chytridiomycetes	Zygophlyctidales
SMBZZ377	0	0	0	0	0	0	0	1	2	0	0	0	0	0	2	0	1	3	2	6	6	0	Chytridiomycota	Chytridiomycota	Chytridiomycetes	Zygophlyctidales
SMBZZ381	0	0	0	0	0	0	0	0	1	0	0	0	0	0	0	0	0	0	2	1	4	0	Chytridiomycota	Chytridiomycota	Chytridiomycetes	Zygophlyctidales
SMBZZ385	0	0	0	0	0	0	0	0	0	0	0	11	0	0	0	0	1	1	14	24	23	11	Chytridiomycota	Chytridiomycota	Chytridiomycetes	Zygophlyctidales
SMBZZ387	0	0	0	0	0	0	0	0	0	0	0	0	1	0	0	8	0	0	2	6	1	1	Chytridiomycota	Chytridiomycota	Chytridiomycetes	Zygophlyctidales
SMBZZ407	0	0	0	0	0	0	0	0	0	0	0	0	0	0	0	0	1	0	1	0	0	2	Chytridiomycota	Chytridiomycota	Chytridiomycetes	Zygophlyctidales
SMBZZ411	0	0	0	0	0	0	0	0	0	0	0	0	0	0	0	0	0	1	4	0	1	0	Chytridiomycota	Chytridiomycota	Chytridiomycetes	Zygophlyctidales
SMBZZ426	0	0	0	0	0	0	0	0	0	0	0	0	0	0	0	0	0	0	3	0	1	1	Chytridiomycota	Chytridiomycota	Chytridiomycetes	Zygophlyctidales
SMBZZ441	0	0	0	0	0	0	0	0	0	0	0	0	0	0	0	0	0	0	0	4	0	2	Chytridiomycota	Chytridiomycota	Chytridiomycetes	Zygophlyctidales
SMBZZ442	0	0	0	0	0	0	0	0	0	0	0	0	0	0	0	0	0	0	0	1	0	1	Chytridiomycota	Chytridiomycota	Chytridiomycetes	Zygophlyctidales
SMBZZ448	0	0	0	0	0	0	0	0	0	0	0	0	0	0	0	0	0	0	0	4	2	1	Chytridiomycota	Chytridiomycota	Chytridiomycetes	Zygophlyctidales
SMBZZ453	0	0	0	0	0	0	0	0	0	0	0	0	0	0	0	0	0	0	0	15	16	2	Chytridiomycota	Chytridiomycota	Chytridiomycetes	Zygophlyctidales
SMBZZ465	0	0	0	0	0	0	0	1	0	0	0	0	0	0	0	0	0	0	1	6	1	2	Chytridiomycota	Chytridiomycota	Chytridiomycetes	Zygophlyctidales
SMBZZ468	0	0	0	0	0	0	0	0	0	0	0	2	0	0	0	1	0	0	0	2	0	0	Chytridiomycota	Chytridiomycota	Chytridiomycetes	Zygophlyctidales
SMBZZ473	0	0	0	0	0	0	1	0	0	0	2	0	0	0	2	2	0	0	0	0	0	0	Chytridiomycota	Chytridiomycota	Chytridiomycetes	Zygophlyctidales
SMBZZ476	0	0	0	0	0	0	0	0	0	0	0	0	0	0	0	0	0	0	0	1	0	1	Chytridiomycota	Chytridiomycota	Chytridiomycetes	Zygophlyctidales
SMBZZ479	0	0	0	0	0	0	0	0	0	0	0	0	0	0	0	0	0	0	0	4	0	1	Chytridiomycota	Chytridiomycota	Chytridiomycetes	Zygophlyctidales
SMBZZ492	0	0	0	0	0	0	2	1	1	0	0	0	0	0	10	4	3	2	7	36	19	2	Chytridiomycota	Chytridiomycota	Chytridiomycetes	Zygophlyctidales
SMBZZ495	0	0	0	0	0	0	1	0	0	0	0	0	0	0	0	0	0	0	0	0	0	1	Chytridiomycota	Chytridiomycota	Chytridiomycetes	Zygophlyctidales
SMBZZ496	0	0	0	0	0	0	0	1	0	0	0	2	0	0	0	0	0	0	0	0	0	0	Chytridiomycota	Chytridiomycota	Chytridiomycetes	Zygophlyctidales
SMBZZ497	0	0	0	0	0	0	0	0	0	0	1	0	0	0	1	1	0	0	0	0	0	0	Chytridiomycota	Chytridiomycota	Chytridiomycetes	Zygophlyctidales
SMBZZ499	0	0	0	0	0	0	0	0	0	0	0	1	0	0	0	1	0	0	0	0	0	0	Chytridiomycota	Chytridiomycota	Chytridiomycetes	Zygophlyctidales
SMBZZ504	0	0	0	0	0	0	0	0	0	0	0	1	0	0	1	0	1	0	0	0	0	0	Chytridiomycota	Chytridiomycota	Chytridiomycetes	Zygophlyctidales
SMBZZ506	0	0	0	0	0	0	0	0	0	0	0	0	0	0	1	0	0	0	0	0	0	1	Chytridiomycota	Chytridiomycota	Chytridiomycetes	Zygophlyctidales
SMBZZ507	0	0	0	0	0	0	0	0	0	0	0	0	0	0	3	0	0	1	3	27	5	6	Chytridiomycota	Chytridiomycota	Chytridiomycetes	Zygophlyctidales
SMBZZ508	0	0	0	0	0	0	0	0	0	0	0	0	0	0	2	4	0	0	0	0	0	0	Chytridiomycota	Chytridiomycota	Chytridiomycetes	Zygophlyctidales
SMBZZ509	0	0	0	0	0	0	0	0	0	0	0	0	0	0	7	18	0	0	0	0	0	0	Chytridiomycota	Chytridiomycota	Chytridiomycetes	Zygophlyctidales
SMBZZ510	0	0	0	0	0	0	0	0	0	0	0	0	0	0	1	14	0	0	0	0	0	0	Chytridiomycota	Chytridiomycota	Chytridiomycetes	Zygophlyctidales
SMBZZ512	0	0	0	0	0	0	0	0	0	0	0	2	0	0	1	34	0	0	0	0	0	0	Chytridiomycota	Chytridiomycota	Chytridiomycetes	Zygophlyctidales
SMBZZ515	0	0	0	0	0	0	0	0	0	0	0	0	0	0	0	0	0	0	3	1	0	0	Chytridiomycota	Chytridiomycota	Chytridiomycetes	Zygophlyctidales
SMBZZ516	0	0	0	0	0	0	0	0	0	0	0	0	0	0	0	0	0	0	1	6	1	0	Chytridiomycota	Chytridiomycota	Chytridiomycetes	Zygophlyctidales
SMBZZ518	0	0	0	0	0	0	0	0	0	0	0	0	0	0	0	0	0	0	1	1	0	0	Chytridiomycota	Chytridiomycota	Chytridiomycetes	Zygophlyctidales
SMBZZ519	0	0	0	0	0	0	0	0	0	0	0	0	0	0	0	0	0	0	5	10	0	0	Chytridiomycota	Chytridiomycota	Chytridiomycetes	Zygophlyctidales
SMBZZ522	0	0	0	0	0	0	0	0	0	0	0	0	0	0	0	0	0	0	0	2	1	0	Chytridiomycota	Chytridiomycota	Chytridiomycetes	Zygophlyctidales
SMBZZ523	0	0	0	0	0	0	0	0	0	0	0	0	0	0	0	0	0	0	1	42	13	0	Chytridiomycota	Chytridiomycota	Chytridiomycetes	Zygophlyctidales
SMBZZ524	0	0	0	0	0	0	0	0	0	0	0	0	0	0	0	0	0	0	0	2	0	1	Chytridiomycota	Chytridiomycota	Chytridiomycetes	Zygophlyctidales
SMBZZ525	0	0	0	0	0	0	0	0	0	0	0	0	0	0	0	0	0	0	0	1	0	1	Chytridiomycota	Chytridiomycota	Chytridiomycetes	Zygophlyctidales
SMBZZ527	0	0	0	0	0	0	0	0	0	0	0	0	0	0	0	0	0	0	0	4	1	2	Chytridiomycota	Chytridiomycota	Chytridiomycetes	Zygophlyctidales
SMBZZ529	0	0	0	0	0	0	0	0	0	0	0	0	0	0	0	0	0	0	0	0	6	4	Chytridiomycota	Chytridiomycota	Chytridiomycetes	Zygophlyctidales
SMBZZ531	0	0	0	0	0	0	0	0	0	0	0	1	0	0	1	1	0	0	0	0	0	0	Chytridiomycota	Chytridiomycota	Chytridiomycetes	Zygophlyctidales
SMBZZZ12	0	0	0	0	1	488	1246	114	354	0	71	529	700	376	3309	473	776	2443	4627	12573	9628	11606	Chytridiomycota	Chytridiomycota	Chytridiomycetes	Zygophlyctidales
SMBZZZZ9	412	0	7	0	271	1873	12607	8385	3576	11795	14529	10411	5936	3306	35695	17626	1959	2547	4215	60599	44431	79111	Chytridiomycota	Chytridiomycota	Chytridiomycetes	Zygophlyctidales
SMHZZ111	0	0	0	0	0	0	1	0	0	0	0	2	0	0	0	0	0	0	0	0	0	0	Chytridiomycota	Chytridiomycota	Chytridiomycetes	Zygophlyctidales
SMHZZ120	0	0	0	0	0	0	0	0	0	0	1	0	0	0	0	0	0	2	0	4	1	1	Chytridiomycota	Chytridiomycota	Chytridiomycetes	Zygophlyctidales
SMHZZ122	0	0	0	0	0	0	0	0	0	0	0	1	0	0	0	0	0	0	0	3	1	0	Chytridiomycota	Chytridiomycota	Chytridiomycetes	Zygophlyctidales
SMHZZ167	0	0	0	0	0	0	0	0	1	0	0	0	0	0	0	0	0	0	3	45	15	5	Chytridiomycota	Chytridiomycota	Chytridiomycetes	Zygophlyctidales
SMHZZ198	0	0	0	0	0	0	0	0	0	0	0	0	0	0	0	0	0	0	0	1	1	0	Chytridiomycota	Chytridiomycota	Chytridiomycetes	Zygophlyctidales
SMHZZ213	0	0	0	0	0	0	0	0	0	0	0	0	0	0	0	0	0	0	0	6	1	2	Chytridiomycota	Chytridiomycota	Chytridiomycetes	Zygophlyctidales
SMHZZ220	0	0	0	0	0	1	0	0	0	0	0	0	0	0	0	1	0	3	3	8	4	1	Chytridiomycota	Chytridiomycota	Chytridiomycetes	Zygophlyctidales
SMHZZ221	0	0	0	0	0	1	0	0	1	0	0	0	0	0	0	0	0	0	0	0	2	0	Chytridiomycota	Chytridiomycota	Chytridiomycetes	Zygophlyctidales
SMHZZ222	0	0	0	0	0	0	1	5	0	0	1	3	1	0	1	1	0	0	0	7	2	3	Chytridiomycota	Chytridiomycota	Chytridiomycetes	Zygophlyctidales
SMHZZ223	0	0	0	0	0	0	0	2	0	0	1	5	0	0	0	4	0	1	13	37	7	0	Chytridiomycota	Chytridiomycota	Chytridiomycetes	Zygophlyctidales
SMHZZ226	0	0	0	0	0	0	0	1	0	0	0	0	0	0	0	0	1	0	0	0	1	0	Chytridiomycota	Chytridiomycota	Chytridiomycetes	Zygophlyctidales
SMHZZ229	0	0	0	0	0	0	0	1	1	0	0	0	0	0	0	0	0	0	0	0	0	0	Chytridiomycota	Chytridiomycota	Chytridiomycetes	Zygophlyctidales
SMHZZ237	0	0	0	0	0	0	0	0	0	0	0	1	0	0	0	0	0	0	0	2	2	1	Chytridiomycota	Chytridiomycota	Chytridiomycetes	Zygophlyctidales
SMHZZ241	0	0	0	0	0	0	0	0	0	0	0	1	1	0	0	0	0	0	0	0	0	0	Chytridiomycota	Chytridiomycota	Chytridiomycetes	Zygophlyctidales
SMHZZ248	0	0	0	0	0	0	0	0	0	0	0	0	0	0	0	2	1	0	1	18	11	4	Chytridiomycota	Chytridiomycota	Chytridiomycetes	Zygophlyctidales
SMHZZ269	0	0	0	0	0	0	0	0	0	0	0	0	0	0	0	0	0	1	2	9	11	4	Chytridiomycota	Chytridiomycota	Chytridiomycetes	Zygophlyctidales
SMHZZ272	0	0	0	0	0	0	0	0	0	0	0	0	0	0	0	0	0	1	0	1	0	1	Chytridiomycota	Chytridiomycota	Chytridiomycetes	Zygophlyctidales
SMHZZ273	0	0	0	0	0	0	0	0	0	0	0	0	0	0	0	0	0	0	2	1	1	0	Chytridiomycota	Chytridiomycota	Chytridiomycetes	Zygophlyctidales
SMHZZ279	0	0	0	0	0	0	0	0	0	0	0	0	0	0	0	0	0	0	3	1	1	1	Chytridiomycota	Chytridiomycota	Chytridiomycetes	Zygophlyctidales
SMHZZ294	0	0	0	0	0	0	0	0	0	0	0	0	0	0	0	0	0	0	0	2	2	0	Chytridiomycota	Chytridiomycota	Chytridiomycetes	Zygophlyctidales
SMHZZ295	0	0	0	0	0	0	0	0	0	0	0	0	0	0	0	1	0	0	0	1	0	0	Chytridiomycota	Chytridiomycota	Chytridiomycetes	Zygophlyctidales
SMHZZ296	0	0	0	0	0	0	0	0	0	0	0	0	0	0	0	0	0	0	0	4	4	1	Chytridiomycota	Chytridiomycota	Chytridiomycetes	Zygophlyctidales
SMHZZ298	0	0	0	0	0	0	0	0	0	0	0	0	0	0	0	0	0	0	0	1	1	0	Chytridiomycota	Chytridiomycota	Chytridiomycetes	Zygophlyctidales
SMHZZ301	0	0	0	0	0	0	0	0	0	0	0	0	0	0	0	0	0	0	0	6	16	12	Chytridiomycota	Chytridiomycota	Chytridiomycetes	Zygophlyctidales
SMHZZ305	0	0	0	0	0	0	0	0	0	0	0	0	0	0	0	0	0	1	2	18	46	3	Chytridiomycota	Chytridiomycota	Chytridiomycetes	Zygophlyctidales
SMHZZ308	0	0	0	0	0	0	0	0	0	0	0	0	0	0	0	0	0	0	0	2	3	1	Chytridiomycota	Chytridiomycota	Chytridiomycetes	Zygophlyctidales
SMHZZ322	0	0	0	0	0	0	1	0	0	0	0	0	0	0	3	1	1	0	0	0	0	0	Chytridiomycota	Chytridiomycota	Chytridiomycetes	Zygophlyctidales
SMHZZ324	0	0	0	0	0	0	0	2	0	1	0	0	0	0	1	0	0	0	0	4	1	2	Chytridiomycota	Chytridiomycota	Chytridiomycetes	Zygophlyctidales
SMHZZ333	0	0	0	0	0	0	0	0	0	0	0	0	0	0	0	0	0	2	0	7	0	0	Chytridiomycota	Chytridiomycota	Chytridiomycetes	Zygophlyctidales
SMHZZ336	0	0	0	0	0	0	0	0	0	0	0	0	0	0	0	2	0	0	7	12	3	0	Chytridiomycota	Chytridiomycota	Chytridiomycetes	Zygophlyctidales
SMHZZ342	0	0	0	0	0	0	0	0	0	0	0	0	0	0	0	0	0	0	0	1	0	1	Chytridiomycota	Chytridiomycota	Chytridiomycetes	Zygophlyctidales
SMHZZ346	0	0	0	0	0	1	2	0	0	0	1	2	1	0	1	1	0	0	0	2	1	3	Chytridiomycota	Chytridiomycota	Chytridiomycetes	Zygophlyctidales
SMHZZ348	0	0	0	0	0	0	1	2	0	0	0	0	0	1	1	1	0	0	1	3	0	0	Chytridiomycota	Chytridiomycota	Chytridiomycetes	Zygophlyctidales
SMHZZ356	0	0	0	0	0	0	0	0	0	0	0	1	0	0	2	2	0	0	0	0	0	0	Chytridiomycota	Chytridiomycota	Chytridiomycetes	Zygophlyctidales
SMHZZ362	0	0	0	0	0	0	0	0	0	0	0	0	0	0	0	1	0	0	0	3	0	0	Chytridiomycota	Chytridiomycota	Chytridiomycetes	Zygophlyctidales
SMHZZ363	0	0	0	0	0	0	0	0	0	0	0	0	0	0	0	0	1	1	0	3	0	0	Chytridiomycota	Chytridiomycota	Chytridiomycetes	Zygophlyctidales
SMHZZ364	0	0	0	0	0	0	0	0	0	0	0	0	0	0	0	0	0	0	1	2	0	0	Chytridiomycota	Chytridiomycota	Chytridiomycetes	Zygophlyctidales
SMHZZ365	0	0	0	0	0	0	0	0	0	0	0	0	0	0	0	0	0	0	2	2	1	0	Chytridiomycota	Chytridiomycota	Chytridiomycetes	Zygophlyctidales
SMHZZ366	0	0	0	0	0	0	0	0	0	0	0	1	0	0	0	0	2	0	2	1	5	0	Chytridiomycota	Chytridiomycota	Chytridiomycetes	Zygophlyctidales
SMHZZ369	0	0	0	0	0	0	0	0	0	0	0	0	0	0	0	0	0	0	1	17	7	2	Chytridiomycota	Chytridiomycota	Chytridiomycetes	Zygophlyctidales
SMHZZ370	0	0	0	0	0	0	0	0	0	0	0	0	0	0	0	0	0	0	1	4	2	0	Chytridiomycota	Chytridiomycota	Chytridiomycetes	Zygophlyctidales
SMHZZ371	0	0	0	0	0	0	0	0	0	0	0	0	0	0	0	0	0	0	0	1	0	1	Chytridiomycota	Chytridiomycota	Chytridiomycetes	Zygophlyctidales
SMHZZ373	0	0	0	0	0	0	1	0	0	0	0	0	0	0	0	0	0	0	0	1	1	0	Chytridiomycota	Chytridiomycota	Chytridiomycetes	Zygophlyctidales
SMHZZ375	0	0	0	0	0	0	0	0	0	0	0	0	0	0	0	0	0	0	0	1	1	0	Chytridiomycota	Chytridiomycota	Chytridiomycetes	Zygophlyctidales
SMHZZZ27	0	0	0	0	0	0	1	0	0	0	0	0	0	0	2	0	1	1	6	10	6	3	Chytridiomycota	Chytridiomycota	Chytridiomycetes	Zygophlyctidales
SMHZZZ28	0	0	0	0	0	0	0	0	0	0	0	0	0	0	0	0	0	0	13	1	1	7	Chytridiomycota	Chytridiomycota	Chytridiomycetes	Zygophlyctidales
SMHZZZ31	0	0	0	0	0	0	0	0	0	0	0	1	0	0	7	9	0	0	0	0	0	0	Chytridiomycota	Chytridiomycota	Chytridiomycetes	Zygophlyctidales
SMHZZZ32	0	0	0	0	0	0	0	0	0	0	0	9	0	0	9	15	1	0	0	0	0	0	Chytridiomycota	Chytridiomycota	Chytridiomycetes	Zygophlyctidales
SMHZZZ36	0	0	0	0	0	0	0	0	0	0	0	0	0	0	0	0	0	0	1	7	4	0	Chytridiomycota	Chytridiomycota	Chytridiomycetes	Zygophlyctidales
SMHZZZ39	0	0	0	0	1	0	0	11	0	1	0	14	0	0	1	23	2	0	7	2	11	2	Chytridiomycota	Chytridiomycota	Chytridiomycetes	Zygophlyctidales
SMHZZZ53	0	0	0	0	0	0	0	0	0	0	0	0	0	0	0	0	0	0	0	3	1	0	Chytridiomycota	Chytridiomycota	Chytridiomycetes	Zygophlyctidales
SMHZZZ54	0	0	0	0	0	0	0	1	0	0	0	0	0	0	1	0	0	0	1	10	0	3	Chytridiomycota	Chytridiomycota	Chytridiomycetes	Zygophlyctidales
SMHZZZ55	0	0	0	0	0	0	0	0	1	0	0	4	0	0	1	2	0	0	0	5	6	3	Chytridiomycota	Chytridiomycota	Chytridiomycetes	Zygophlyctidales
SMHZZZ56	0	0	0	0	0	0	0	1	0	0	0	0	0	0	0	0	0	0	1	9	2	2	Chytridiomycota	Chytridiomycota	Chytridiomycetes	Zygophlyctidales
SMHZZZ73	2	0	0	0	0	0	5	1	1	0	4	10	3	0	9	5	0	15	24	348	91	18	Chytridiomycota	Chytridiomycota	Chytridiomycetes	Zygophlyctidales
SMHZZZ93	0	0	0	0	0	0	2	0	0	0	0	0	0	0	1	0	0	1	21	142	44	2	Chytridiomycota	Chytridiomycota	Chytridiomycetes	Zygophlyctidales
SMHZZZZ2	18	0	1	0	14	39	325	461	155	319	418	625	175	106	930	903	87	95	380	5845	2712	2217	Chytridiomycota	Chytridiomycota	Chytridiomycetes	Zygophlyctidales
SMHZZZZ3	0	0	0	0	1	54	35	2	23	1	3	487	31	111	1721	1654	112	134	252	761	194	164	Chytridiomycota	Chytridiomycota	Chytridiomycetes	Zygophlyctidales
SMBZZ112	0	0	0	0	0	0	54	0	0	0	0	0	0	0	0	0	0	0	0	0	0	0	Chytridiomycota	Chytridiomycota	Chytridiomycetes	Chytridiomycetes_clade_05
SMBZZ114	0	0	0	0	0	0	0	0	0	0	0	0	0	0	0	0	0	21	0	0	33	0	Chytridiomycota	Chytridiomycota	Chytridiomycetes	Chytridiomycetes_clade_05
SMBZZ150	0	0	0	0	0	0	0	0	0	0	0	0	0	0	0	0	0	0	0	17	0	0	Chytridiomycota	Chytridiomycota	Chytridiomycetes	Chytridiomycetes_clade_05
SMBZZ179	0	0	0	0	0	0	0	0	0	0	0	0	0	0	2	0	0	6	0	0	0	0	Chytridiomycota	Chytridiomycota	Chytridiomycetes	Chytridiomycetes_clade_05
SMBZZ180	0	0	0	0	0	0	0	0	0	0	0	0	0	0	0	0	0	1	0	22	2	0	Chytridiomycota	Chytridiomycota	Chytridiomycetes	Chytridiomycetes_clade_05
SMBZZ182	0	0	0	0	0	0	0	0	0	0	0	0	0	0	0	0	0	0	0	18	0	0	Chytridiomycota	Chytridiomycota	Chytridiomycetes	Chytridiomycetes_clade_05
SMBZZ309	0	0	0	0	0	0	0	0	0	0	0	0	0	0	0	0	0	0	1	1	0	0	Chytridiomycota	Chytridiomycota	Chytridiomycetes	Chytridiomycetes_clade_05
SMBZZ423	0	0	0	0	0	0	0	0	0	0	0	0	0	0	0	0	0	1	0	0	0	1	Chytridiomycota	Chytridiomycota	Chytridiomycetes	Chytridiomycetes_clade_05
SMBZZ432	0	0	0	0	0	0	0	0	0	0	0	0	0	0	0	0	0	0	1	2	2	0	Chytridiomycota	Chytridiomycota	Chytridiomycetes	Chytridiomycetes_clade_05
SMBZZ449	0	0	0	0	0	0	0	0	0	0	0	0	0	0	0	0	0	0	0	3	2	0	Chytridiomycota	Chytridiomycota	Chytridiomycetes	Chytridiomycetes_clade_05
SMBZZZ48	0	0	0	0	0	0	0	0	5	0	0	0	0	0	10	0	0	48	45	156	183	27	Chytridiomycota	Chytridiomycota	Chytridiomycetes	Chytridiomycetes_clade_05
SMBZZZ70	0	0	0	0	0	0	0	0	0	0	0	1	0	0	0	0	0	24	4	28	61	62	Chytridiomycota	Chytridiomycota	Chytridiomycetes	Chytridiomycetes_clade_05
SMBZZZ80	0	0	0	0	0	30	10	0	0	0	0	0	0	0	10	0	14	14	45	30	0	0	Chytridiomycota	Chytridiomycota	Chytridiomycetes	Chytridiomycetes_clade_05
SMHZZ284	0	0	0	0	0	0	0	0	0	0	0	0	0	0	0	0	0	0	2	5	12	2	Chytridiomycota	Chytridiomycota	Chytridiomycetes	Chytridiomycetes_clade_05
SMHZZ285	0	0	0	0	0	0	0	0	0	0	0	0	0	0	0	0	0	0	1	0	2	0	Chytridiomycota	Chytridiomycota	Chytridiomycetes	Chytridiomycetes_clade_05
SMHZZ287	0	0	0	0	0	0	0	0	0	0	0	0	0	0	0	0	0	0	1	1	0	0	Chytridiomycota	Chytridiomycota	Chytridiomycetes	Chytridiomycetes_clade_05
SMHZZ332	0	0	0	0	0	0	0	0	0	0	0	0	0	0	0	0	2	0	2	0	0	0	Chytridiomycota	Chytridiomycota	Chytridiomycetes	Chytridiomycetes_clade_05
SMHZZZ59	0	0	0	0	0	0	0	0	0	0	0	1	0	0	0	0	0	0	0	2	1	3	Chytridiomycota	Chytridiomycota	Chytridiomycetes	Chytridiomycetes_clade_05
SMBZZ102	0	0	0	0	0	0	0	0	0	0	0	1	0	0	65	0	0	0	0	0	0	0	Chytridiomycota	Chytridiomycota	Chytridiomycetes	Chytridiomycetes_others
SMBZZ218	0	0	0	0	0	0	0	0	0	0	0	0	0	0	0	0	0	1	4	5	1	0	Chytridiomycota	Chytridiomycota	Chytridiomycetes	Chytridiomycetes_others
SMBZZ226	0	0	0	0	0	0	0	0	0	0	0	0	0	0	0	0	0	1	1	1	0	0	Chytridiomycota	Chytridiomycota	Chytridiomycetes	Chytridiomycetes_others
SMBZZ317	0	0	0	0	0	0	0	0	0	0	0	0	0	0	0	0	0	0	2	1	0	0	Chytridiomycota	Chytridiomycota	Chytridiomycetes	Chytridiomycetes_others
SMBZZ355	0	0	0	0	0	0	0	0	0	0	0	0	0	0	0	0	0	0	0	1	1	0	Chytridiomycota	Chytridiomycota	Chytridiomycetes	Chytridiomycetes_others
SMBZZ392	0	0	0	0	0	0	0	0	0	0	0	0	0	0	2	0	0	0	4	20	3	0	Chytridiomycota	Chytridiomycota	Chytridiomycetes	Chytridiomycetes_others
SMBZZ450	0	0	0	0	0	0	0	0	0	0	0	0	0	0	0	0	0	0	1	1	3	1	Chytridiomycota	Chytridiomycota	Chytridiomycetes	Chytridiomycetes_others
SMBZZZ51	0	0	0	0	0	0	0	0	0	74	248	0	0	0	0	0	0	0	0	0	0	0	Chytridiomycota	Chytridiomycota	Chytridiomycetes	Chytridiomycetes_others
SMBZZZ62	0	0	0	0	0	0	0	0	0	1	0	146	0	0	0	0	0	0	2	0	0	0	Chytridiomycota	Chytridiomycota	Chytridiomycetes	Chytridiomycetes_others
SMHZZ152	0	0	0	0	0	0	0	0	0	0	0	0	0	0	0	0	0	1	0	4	0	0	Chytridiomycota	Chytridiomycota	Chytridiomycetes	Chytridiomycetes_others
SMHZZ168	0	0	0	0	0	0	0	0	0	0	0	0	0	0	0	0	0	0	1	1	0	0	Chytridiomycota	Chytridiomycota	Chytridiomycetes	Chytridiomycetes_others
SMHZZ184	0	0	0	0	0	0	0	0	0	0	0	0	0	0	0	0	0	0	1	3	0	0	Chytridiomycota	Chytridiomycota	Chytridiomycetes	Chytridiomycetes_others
SMHZZ208	0	0	0	0	0	0	0	0	0	0	0	0	0	0	0	0	0	0	0	1	2	0	Chytridiomycota	Chytridiomycota	Chytridiomycetes	Chytridiomycetes_others
SMHZZ309	0	0	0	0	0	0	0	0	0	0	0	0	0	0	0	0	0	0	0	2	1	1	Chytridiomycota	Chytridiomycota	Chytridiomycetes	Chytridiomycetes_others
SMHZZ380	0	0	0	0	0	0	0	0	0	0	0	0	0	0	1	1	0	0	0	0	0	0	Chytridiomycota	Chytridiomycota	Chytridiomycetes	Chytridiomycetes_others
SMHZZZ20	0	0	0	0	0	0	0	0	0	0	0	87	0	0	0	0	0	0	0	0	0	0	Chytridiomycota	Chytridiomycota	Chytridiomycetes	Chytridiomycetes_others
SMHZZZ91	0	0	0	0	0	0	0	0	0	0	0	0	0	0	0	0	0	0	2	4	0	0	Chytridiomycota	Chytridiomycota	Chytridiomycetes	Chytridiomycetes_others
SMHZZZZ6	0	0	0	0	0	4	54	0	48	0	0	1	0	0	29	0	119	140	179	70	17	5	Chytridiomycota	Chytridiomycota	Chytridiomycetes	Chytridiomycetes_others
SMBZZ299	0	0	0	0	0	0	0	0	0	0	0	0	0	0	0	0	0	3	5	2	0	0	Chytridiomycota	Chytridiomycota	Chytridiomycota_clade_01	Chytridiomycota_clade_01
SMBZZ329	0	0	0	0	0	0	0	0	0	0	0	0	0	0	0	0	0	0	3	1	1	0	Chytridiomycota	Chytridiomycota	Chytridiomycota_clade_01	Chytridiomycota_clade_01
SMBZZ477	0	0	0	0	0	0	0	0	0	0	0	0	0	0	0	0	0	0	0	1	4	0	Chytridiomycota	Chytridiomycota	Chytridiomycota_clade_01	Chytridiomycota_clade_01
SMBZZZ18	0	0	0	0	0	100	270	0	194	0	1	176	0	0	94	9	2	895	1450	877	552	88	Chytridiomycota	Chytridiomycota	Chytridiomycota_clade_01	Chytridiomycota_clade_01
SMBZZZ68	0	0	0	0	0	0	0	0	0	0	212	0	0	0	0	0	0	3	0	0	0	0	Chytridiomycota	Chytridiomycota	Chytridiomycota_clade_01	Chytridiomycota_clade_01
SMHZZ118	0	0	0	0	0	0	0	0	2	0	0	1	0	0	0	0	0	0	2	0	1	0	Chytridiomycota	Chytridiomycota	Chytridiomycota_clade_01	Chytridiomycota_clade_01
SMHZZ129	0	0	0	0	0	0	0	0	0	0	0	1	0	0	0	0	0	1	1	0	0	0	Chytridiomycota	Chytridiomycota	Chytridiomycota_clade_01	Chytridiomycota_clade_01
SMHZZ134	0	0	0	0	0	0	0	0	0	0	0	0	0	0	1	0	0	0	1	0	0	0	Chytridiomycota	Chytridiomycota	Chytridiomycota_clade_01	Chytridiomycota_clade_01
SMHZZ145	0	0	0	0	0	0	0	0	0	0	0	0	0	0	0	0	0	1	2	0	0	0	Chytridiomycota	Chytridiomycota	Chytridiomycota_clade_01	Chytridiomycota_clade_01
SMHZZ171	0	0	0	0	0	0	0	0	0	0	0	0	0	0	0	0	0	0	1	2	0	0	Chytridiomycota	Chytridiomycota	Chytridiomycota_clade_01	Chytridiomycota_clade_01
SMHZZ174	0	0	0	0	0	0	0	0	0	0	0	0	0	0	0	0	0	1	5	3	1	0	Chytridiomycota	Chytridiomycota	Chytridiomycota_clade_01	Chytridiomycota_clade_01
SMHZZ176	0	0	0	0	0	0	0	0	0	0	0	0	0	0	0	0	0	0	1	5	0	0	Chytridiomycota	Chytridiomycota	Chytridiomycota_clade_01	Chytridiomycota_clade_01
SMHZZ177	0	0	0	0	0	0	0	0	0	0	0	0	0	0	0	0	0	0	1	0	1	0	Chytridiomycota	Chytridiomycota	Chytridiomycota_clade_01	Chytridiomycota_clade_01
SMHZZ206	0	0	0	0	0	0	0	0	0	0	0	0	0	0	0	0	0	0	1	1	0	0	Chytridiomycota	Chytridiomycota	Chytridiomycota_clade_01	Chytridiomycota_clade_01
SMHZZZ14	0	0	0	0	0	0	0	0	0	0	0	0	0	0	0	0	0	7	5	0	27	0	Chytridiomycota	Chytridiomycota	Chytridiomycota_clade_01	Chytridiomycota_clade_01
SMHZZZ90	0	0	0	0	0	1	0	0	0	0	0	0	0	0	0	0	0	3	6	1	1	0	Chytridiomycota	Chytridiomycota	Chytridiomycota_clade_01	Chytridiomycota_clade_01
SMBZZ389	0	0	0	0	0	0	0	0	0	0	0	0	0	0	1	0	0	5	4	13	2	0	Chytridiomycota	Chytridiomycota	Chytridiomycota_clade_02	Chytridiomycota_clade_02
SMBZZ431	0	0	0	0	0	0	0	0	0	0	0	0	0	0	0	0	0	0	2	4	0	0	Chytridiomycota	Chytridiomycota	Chytridiomycota_clade_02	Chytridiomycota_clade_02
SMBZZ170	0	0	0	0	0	0	0	0	0	0	0	0	0	0	1	0	0	4	3	12	0	1	Chytridiomycota	Chytridiomycota	Chytridiomycota_others	Chytridiomycota_others
SMBZZ111	0	0	0	0	0	0	0	0	0	0	0	0	0	0	0	0	38	0	0	0	0	0	Rozellomycota	Rozellomycota_clade_01	Rozellomycota_clade_01	Rozellomycota_clade_01_01
SMBZZ116	0	0	0	0	0	0	0	0	0	0	0	0	0	0	41	0	0	0	0	0	0	0	Rozellomycota	Rozellomycota_clade_01	Rozellomycota_clade_01	Rozellomycota_clade_01_01
SMBZZ123	0	0	0	0	0	0	0	0	0	0	0	0	0	0	0	0	0	11	10	0	0	11	Rozellomycota	Rozellomycota_clade_01	Rozellomycota_clade_01	Rozellomycota_clade_01_01
SMBZZ135	0	0	0	0	0	0	0	0	0	0	0	0	0	0	0	0	18	0	0	0	0	12	Rozellomycota	Rozellomycota_clade_01	Rozellomycota_clade_01	Rozellomycota_clade_01_01
SMBZZ143	0	0	0	0	0	1	10	0	0	0	0	0	0	1	0	0	1	6	33	21	3	1	Rozellomycota	Rozellomycota_clade_01	Rozellomycota_clade_01	Rozellomycota_clade_01_01
SMBZZ148	0	0	0	0	0	0	0	0	0	0	0	0	0	0	0	0	0	22	0	0	0	0	Rozellomycota	Rozellomycota_clade_01	Rozellomycota_clade_01	Rozellomycota_clade_01_01
SMBZZ153	0	0	0	0	0	0	0	0	0	0	0	0	0	0	0	0	0	13	0	0	0	0	Rozellomycota	Rozellomycota_clade_01	Rozellomycota_clade_01	Rozellomycota_clade_01_01
SMBZZ181	0	0	0	0	0	0	0	0	0	0	0	0	0	11	0	0	0	0	0	0	0	0	Rozellomycota	Rozellomycota_clade_01	Rozellomycota_clade_01	Rozellomycota_clade_01_01
SMBZZ183	0	0	0	0	0	0	0	0	0	0	0	0	0	0	0	0	0	0	0	6	1	0	Rozellomycota	Rozellomycota_clade_01	Rozellomycota_clade_01	Rozellomycota_clade_01_01
SMBZZ191	0	0	0	0	0	5	0	0	0	0	1	0	1	0	11	9	0	0	0	0	0	0	Rozellomycota	Rozellomycota_clade_01	Rozellomycota_clade_01	Rozellomycota_clade_01_01
SMBZZ386	0	0	0	0	0	0	0	0	0	0	0	2	0	0	0	1	0	0	0	0	3	0	Rozellomycota	Rozellomycota_clade_01	Rozellomycota_clade_01	Rozellomycota_clade_01_01
SMBZZZ29	0	0	0	0	0	13	1	0	0	249	174	244	55	281	20	52	0	4	0	1	33	14	Rozellomycota	Rozellomycota_clade_01	Rozellomycota_clade_01	Rozellomycota_clade_01_01
SMBZZZ60	0	0	0	0	0	0	0	0	0	0	0	0	258	0	0	0	0	1	0	0	0	0	Rozellomycota	Rozellomycota_clade_01	Rozellomycota_clade_01	Rozellomycota_clade_01_01
SMBZZZ76	0	0	0	0	0	0	0	0	0	0	0	0	0	0	0	0	0	0	17	143	0	0	Rozellomycota	Rozellomycota_clade_01	Rozellomycota_clade_01	Rozellomycota_clade_01_01
SMBZZZ81	0	0	0	0	0	0	27	0	0	62	35	0	0	0	0	22	37	0	0	1	0	0	Rozellomycota	Rozellomycota_clade_01	Rozellomycota_clade_01	Rozellomycota_clade_01_01
SMBZZZ91	0	0	0	0	0	0	0	0	0	0	0	0	0	0	0	20	0	53	51	5	18	42	Rozellomycota	Rozellomycota_clade_01	Rozellomycota_clade_01	Rozellomycota_clade_01_01
SMBZZZ93	0	0	0	0	0	0	0	0	0	0	0	0	79	8	0	0	0	0	0	0	0	0	Rozellomycota	Rozellomycota_clade_01	Rozellomycota_clade_01	Rozellomycota_clade_01_01
SMBZZZ96	0	0	0	0	0	0	0	0	0	0	0	0	0	0	0	0	0	0	0	77	0	1	Rozellomycota	Rozellomycota_clade_01	Rozellomycota_clade_01	Rozellomycota_clade_01_01
SMHZZ146	0	0	0	0	0	0	0	0	0	0	0	0	0	0	0	0	0	1	1	1	1	0	Rozellomycota	Rozellomycota_clade_01	Rozellomycota_clade_01	Rozellomycota_clade_01_01
SMHZZ150	0	0	0	0	0	0	0	0	0	0	0	0	0	0	0	0	0	1	0	2	0	0	Rozellomycota	Rozellomycota_clade_01	Rozellomycota_clade_01	Rozellomycota_clade_01_01
SMHZZ236	0	0	0	0	0	0	0	0	0	1	0	12	0	5	0	1	0	0	0	0	0	0	Rozellomycota	Rozellomycota_clade_01	Rozellomycota_clade_01	Rozellomycota_clade_01_01
SMHZZ242	0	0	0	0	0	0	0	0	0	0	0	1	0	0	0	1	0	0	0	0	0	0	Rozellomycota	Rozellomycota_clade_01	Rozellomycota_clade_01	Rozellomycota_clade_01_01
SMHZZ379	0	0	0	0	0	0	0	0	0	0	0	0	0	0	0	0	0	1	0	1	0	0	Rozellomycota	Rozellomycota_clade_01	Rozellomycota_clade_01	Rozellomycota_clade_01_01
SMHZZZ13	0	0	0	0	0	0	0	0	0	0	0	0	0	0	0	0	0	6	16	0	18	0	Rozellomycota	Rozellomycota_clade_01	Rozellomycota_clade_01	Rozellomycota_clade_01_01
SMHZZZ25	0	0	0	0	0	0	0	0	0	0	0	0	0	0	0	0	1	4	19	0	0	4	Rozellomycota	Rozellomycota_clade_01	Rozellomycota_clade_01	Rozellomycota_clade_01_01
SMHZZZ37	0	0	0	0	0	0	0	0	0	0	0	0	0	0	0	0	0	0	0	0	0	12	Rozellomycota	Rozellomycota_clade_01	Rozellomycota_clade_01	Rozellomycota_clade_01_01
SMHZZZ47	0	0	0	0	0	0	0	0	0	0	0	0	0	0	0	0	0	4	0	0	0	11	Rozellomycota	Rozellomycota_clade_01	Rozellomycota_clade_01	Rozellomycota_clade_01_01
SMBZZ126	0	0	0	0	0	0	0	0	0	0	0	0	0	0	0	42	1	0	0	0	0	0	Rozellomycota	Rozellomycota_clade_01	Rozellomycota_clade_01	Rozellomycota_clade_01_02
SMBZZ162	0	0	0	0	0	0	15	0	0	0	0	0	0	0	0	0	0	0	1	0	0	0	Rozellomycota	Rozellomycota_clade_01	Rozellomycota_clade_01	Rozellomycota_clade_01_02
SMBZZ369	0	0	0	62	0	4	0	0	0	0	0	0	0	2	9	0	0	0	0	0	0	0	Rozellomycota	Rozellomycota_clade_01	Rozellomycota_clade_01	Rozellomycota_clade_01_02
SMBZZ396	0	0	0	0	0	0	0	0	0	0	0	0	0	0	0	2	0	1	1	0	1	0	Rozellomycota	Rozellomycota_clade_01	Rozellomycota_clade_01	Rozellomycota_clade_01_02
SMBZZZ35	0	0	0	172	0	8	4	973	0	0	0	0	0	2	19	0	0	0	0	0	0	0	Rozellomycota	Rozellomycota_clade_01	Rozellomycota_clade_01	Rozellomycota_clade_01_02
SMBZZZ74	0	0	0	0	1	0	0	0	35	65	0	0	0	24	0	24	0	19	34	22	112	56	Rozellomycota	Rozellomycota_clade_01	Rozellomycota_clade_01	Rozellomycota_clade_01_02
SMHZZ314	0	0	0	0	0	0	0	0	0	0	0	0	0	0	0	0	0	0	0	1	2	0	Rozellomycota	Rozellomycota_clade_01	Rozellomycota_clade_01	Rozellomycota_clade_01_02
SMHZZ318	0	0	0	0	0	0	0	0	0	0	0	0	0	0	0	0	0	0	0	0	1	1	Rozellomycota	Rozellomycota_clade_01	Rozellomycota_clade_01	Rozellomycota_clade_01_02
OtMZ1414	0	0	0	0	0	0	0	0	0	0	0	0	0	0	0	0	17	0	1	0	0	5	Rozellomycota	Rozellomycota_clade_01	Rozellomycota_clade_01	Rozellomycota_clade_01_03
OtuZ1014	0	0	0	0	59	0	0	0	0	0	0	191	0	0	0	112	0	0	0	1	0	0	Rozellomycota	Rozellomycota_clade_01	Rozellomycota_clade_01	Rozellomycota_clade_01_03
SMBZZ121	0	0	0	0	0	0	1	0	9	0	0	65	0	0	32	18	24	20	8	0	1	2	Rozellomycota	Rozellomycota_clade_01	Rozellomycota_clade_01	Rozellomycota_clade_01_03
SMBZZ375	0	0	0	0	0	0	0	1	0	0	0	1	0	1	0	0	0	0	0	0	0	0	Rozellomycota	Rozellomycota_clade_01	Rozellomycota_clade_01	Rozellomycota_clade_01_03
SMBZZ498	0	0	0	0	0	0	0	0	0	0	85	2	0	0	0	8	0	1	1	0	0	0	Rozellomycota	Rozellomycota_clade_01	Rozellomycota_clade_01	Rozellomycota_clade_01_03
SMBZZ500	0	0	0	0	0	0	0	0	0	0	0	2	0	0	0	0	0	0	2	0	0	0	Rozellomycota	Rozellomycota_clade_01	Rozellomycota_clade_01	Rozellomycota_clade_01_03
SMBZZ503	0	0	0	0	1	0	0	0	0	0	0	1	0	0	0	1	0	0	0	0	0	0	Rozellomycota	Rozellomycota_clade_01	Rozellomycota_clade_01	Rozellomycota_clade_01_03
SMBZZ514	0	0	0	0	0	0	0	0	0	0	0	0	0	0	0	0	19	0	0	0	0	0	Rozellomycota	Rozellomycota_clade_01	Rozellomycota_clade_01	Rozellomycota_clade_01_03
SMBZZ517	0	0	0	0	0	0	0	0	0	0	0	0	0	0	0	0	0	0	1	0	1	0	Rozellomycota	Rozellomycota_clade_01	Rozellomycota_clade_01	Rozellomycota_clade_01_03
SMBZZZ34	0	0	0	66	1	0	0	0	0	0	0	0	0	31	164	319	52	9	65	109	110	64	Rozellomycota	Rozellomycota_clade_01	Rozellomycota_clade_01	Rozellomycota_clade_01_03
SMBZZZ45	0	0	0	0	0	20	0	0	16	103	140	47	148	160	56	147	20	16	1	1	0	0	Rozellomycota	Rozellomycota_clade_01	Rozellomycota_clade_01	Rozellomycota_clade_01_03
SMBZZZ52	0	0	1	0	0	6	0	0	32	0	252	98	78	28	227	141	104	23	59	2	98	42	Rozellomycota	Rozellomycota_clade_01	Rozellomycota_clade_01	Rozellomycota_clade_01_03
SMBZZZ58	0	0	0	0	0	0	0	294	0	0	0	0	0	12	0	0	0	47	84	129	1	0	Rozellomycota	Rozellomycota_clade_01	Rozellomycota_clade_01	Rozellomycota_clade_01_03
SMBZZZ73	0	0	0	0	0	0	0	0	0	0	0	22	11	31	84	92	49	11	13	36	0	8	Rozellomycota	Rozellomycota_clade_01	Rozellomycota_clade_01	Rozellomycota_clade_01_03
SMBZZZ78	0	0	0	0	0	0	59	174	0	0	26	77	12	81	43	0	69	30	17	5	28	10	Rozellomycota	Rozellomycota_clade_01	Rozellomycota_clade_01	Rozellomycota_clade_01_03
SMHZZ353	0	0	0	0	0	0	0	0	0	0	0	1	0	0	0	1	0	0	1	0	0	0	Rozellomycota	Rozellomycota_clade_01	Rozellomycota_clade_01	Rozellomycota_clade_01_03
SMHZZ355	0	0	0	0	0	0	0	0	0	0	0	1	0	0	0	1	1	0	0	0	0	0	Rozellomycota	Rozellomycota_clade_01	Rozellomycota_clade_01	Rozellomycota_clade_01_03
SMHZZ358	0	0	0	0	0	0	0	0	0	0	0	0	0	0	0	2	0	0	1	0	0	0	Rozellomycota	Rozellomycota_clade_01	Rozellomycota_clade_01	Rozellomycota_clade_01_03
SMHZZ359	0	0	0	0	0	0	0	0	0	0	0	0	0	0	0	2	2	0	1	2	1	0	Rozellomycota	Rozellomycota_clade_01	Rozellomycota_clade_01	Rozellomycota_clade_01_03
SMHZZ360	0	0	0	0	0	0	0	0	0	0	0	0	0	0	0	1	1	0	0	0	0	0	Rozellomycota	Rozellomycota_clade_01	Rozellomycota_clade_01	Rozellomycota_clade_01_03
SMHZZ361	0	0	0	0	0	0	0	0	0	0	0	0	0	0	0	1	0	0	0	0	2	0	Rozellomycota	Rozellomycota_clade_01	Rozellomycota_clade_01	Rozellomycota_clade_01_03
SMHZZZZ5	0	0	0	0	0	16	4	0	0	0	53	135	0	55	143	0	38	19	42	6	28	22	Rozellomycota	Rozellomycota_clade_01	Rozellomycota_clade_01	Rozellomycota_clade_01_03
SMBZZ164	0	0	0	7	6	1	1	3	0	0	1	0	0	0	0	0	0	0	0	0	0	0	Rozellomycota	Rozellomycota_clade_01	Rozellomycota_clade_01	Rozellomycota_clade_01_04
SMHZZZ58	3	0	0	12	0	2	2	0	0	0	0	0	0	0	0	0	0	0	0	0	0	0	Rozellomycota	Rozellomycota_clade_01	Rozellomycota_clade_01	Rozellomycota_clade_01_04
SMBZZ104	0	0	0	0	0	0	0	78	0	0	0	0	0	0	0	0	0	0	0	0	0	0	Rozellomycota	Rozellomycota_clade_02	Rozellomycota_clade_02	Rozellomycota_clade_02
SMBZZ130	0	0	0	0	0	0	0	0	0	0	0	0	0	0	0	0	32	0	0	0	0	0	Rozellomycota	Rozellomycota_clade_02	Rozellomycota_clade_02	Rozellomycota_clade_02
SMBZZ136	0	0	0	0	17	0	0	0	0	0	0	0	0	0	0	0	0	0	0	0	0	0	Rozellomycota	Rozellomycota_clade_02	Rozellomycota_clade_02	Rozellomycota_clade_02
SMBZZ151	0	0	0	12	28	13	4	0	31	7	7	0	2	1	0	0	0	0	0	0	0	0	Rozellomycota	Rozellomycota_clade_02	Rozellomycota_clade_02	Rozellomycota_clade_02
SMBZZ152	0	0	0	0	0	0	0	0	0	0	0	0	0	0	0	0	0	0	17	0	17	0	Rozellomycota	Rozellomycota_clade_02	Rozellomycota_clade_02	Rozellomycota_clade_02
SMBZZ171	0	0	0	1	3	1	1	7	1	8	6	5	1	0	3	0	0	0	0	0	0	0	Rozellomycota	Rozellomycota_clade_02	Rozellomycota_clade_02	Rozellomycota_clade_02
SMBZZ185	7	0	0	3	0	0	0	4	0	0	0	0	0	0	0	0	0	0	0	0	0	0	Rozellomycota	Rozellomycota_clade_02	Rozellomycota_clade_02	Rozellomycota_clade_02
SMBZZ186	0	0	0	0	2	0	0	1	0	0	0	0	0	0	0	0	0	0	0	0	0	0	Rozellomycota	Rozellomycota_clade_02	Rozellomycota_clade_02	Rozellomycota_clade_02
SMBZZ190	2	0	0	0	6	0	2	1	0	1	0	0	0	0	0	0	0	0	0	0	0	0	Rozellomycota	Rozellomycota_clade_02	Rozellomycota_clade_02	Rozellomycota_clade_02
SMBZZ273	0	0	0	0	0	0	0	0	0	0	0	0	0	0	2	1	1	0	0	0	0	0	Rozellomycota	Rozellomycota_clade_02	Rozellomycota_clade_02	Rozellomycota_clade_02
SMBZZ370	0	0	0	1	2	0	0	1	0	0	0	0	0	0	0	0	0	0	0	0	0	0	Rozellomycota	Rozellomycota_clade_02	Rozellomycota_clade_02	Rozellomycota_clade_02
SMBZZ532	0	0	0	0	2	0	0	1	0	1	0	0	0	0	0	0	0	0	0	0	0	0	Rozellomycota	Rozellomycota_clade_02	Rozellomycota_clade_02	Rozellomycota_clade_02
SMBZZ534	0	0	0	1	1	0	0	1	0	0	0	0	0	0	0	0	0	0	0	0	0	0	Rozellomycota	Rozellomycota_clade_02	Rozellomycota_clade_02	Rozellomycota_clade_02
SMBZZZ30	0	0	1	160	169	92	67	4	97	93	104	3	28	2	2	0	0	0	0	0	0	0	Rozellomycota	Rozellomycota_clade_02	Rozellomycota_clade_02	Rozellomycota_clade_02
SMBZZZ77	0	0	0	0	0	0	1	0	73	75	0	0	0	0	0	0	0	0	0	0	0	0	Rozellomycota	Rozellomycota_clade_02	Rozellomycota_clade_02	Rozellomycota_clade_02
SMBZZZ87	0	0	0	0	107	0	0	0	0	0	0	0	0	0	0	0	0	0	0	0	0	0	Rozellomycota	Rozellomycota_clade_02	Rozellomycota_clade_02	Rozellomycota_clade_02
SMHZZ218	0	0	0	2	1	0	0	0	0	0	0	0	0	0	0	0	0	0	0	0	0	0	Rozellomycota	Rozellomycota_clade_02	Rozellomycota_clade_02	Rozellomycota_clade_02
SMHZZZ35	0	0	0	6	6	0	0	2	1	1	0	0	0	0	0	0	0	0	0	0	0	0	Rozellomycota	Rozellomycota_clade_02	Rozellomycota_clade_02	Rozellomycota_clade_02
SMBZZ141	0	0	0	0	0	0	0	0	0	0	0	0	0	0	0	7	0	0	5	21	0	0	Rozellomycota	Rozellomycota_clade_03	Rozellomycota_clade_03	Rozellomycota_clade_03
SMBZZ400	0	0	0	0	0	0	0	0	0	0	0	0	0	0	0	1	0	0	0	1	0	0	Rozellomycota	Rozellomycota_clade_03	Rozellomycota_clade_03	Rozellomycota_clade_03
SMBZZ471	0	0	0	0	0	0	0	0	0	0	0	0	0	0	5	0	0	0	3	0	10	0	Rozellomycota	Rozellomycota_clade_03	Rozellomycota_clade_03	Rozellomycota_clade_03
SMBZZZ61	0	0	0	0	0	0	0	0	0	0	192	0	0	0	0	0	0	0	19	0	0	0	Rozellomycota	Rozellomycota_clade_03	Rozellomycota_clade_03	Rozellomycota_clade_03
SMBZZ129	0	0	0	0	0	0	0	0	0	0	0	0	0	0	0	0	24	0	0	0	0	0	Rozellomycota	Rozellomycota_clade_04	Rozellomycota_clade_04	Rozellomycota_clade_04
SMBZZ193	0	0	0	0	0	0	0	0	0	0	0	0	0	0	0	0	0	10	0	0	0	0	Rozellomycota	Rozellomycota_clade_04	Rozellomycota_clade_04	Rozellomycota_clade_04
SMBZZZ69	0	0	0	0	0	0	24	286	0	0	0	0	0	0	0	0	0	0	1	0	1	7	Rozellomycota	Rozellomycota_clade_04	Rozellomycota_clade_04	Rozellomycota_clade_04
SMBZZ178	0	0	0	0	0	0	0	0	0	0	0	0	0	0	0	0	7	4	0	0	0	0	Rozellomycota	Rozellomycota_unclassified	Rozellomycota_unclassified	Rozellomycota_unclassified
SMBZZZ26	1320	0	0	0	0	31	0	0	0	0	0	1	0	0	0	0	694	0	0	26	2	7	Rozellomycota	Rozellomycota_unclassified	Rozellomycota_unclassified	Rozellomycota_unclassified
SMBZZZ82	0	0	0	0	0	0	0	0	0	0	0	0	69	0	0	13	0	0	0	1	0	2	Rozellomycota	Rozellomycota_unclassified	Rozellomycota_unclassified	Rozellomycota_unclassified
SMBZZZ90	0	0	0	0	0	0	0	0	7	0	0	0	0	0	0	104	92	0	0	0	0	1	Rozellomycota	Rozellomycota_unclassified	Rozellomycota_unclassified	Rozellomycota_unclassified
SMHZZZ71	0	0	0	0	0	0	0	0	0	0	0	0	1	0	0	0	0	0	0	1	0	0	Rozellomycota	Rozellomycota_unclassified	Rozellomycota_unclassified	Rozellomycota_unclassified
SMBZZZ39	0	0	0	0	1	39	0	430	0	0	0	0	0	0	0	0	317	0	0	1	0	0	Basal_fungi	Basal_fungi_clade_01	Basal_fungi_clade_01	Basal_fungi_clade_01
SMBZZZ75	0	0	0	0	0	0	0	0	0	0	0	0	0	0	0	0	0	202	0	0	1	0	Basal_fungi	Basal_fungi_clade_01	Basal_fungi_clade_01	Basal_fungi_clade_01
SMHZZZ60	0	0	0	0	0	0	0	1	0	0	0	0	0	0	0	0	2	0	0	0	0	0	Basal_fungi	Basal_fungi_clade_01	Basal_fungi_clade_01	Basal_fungi_clade_01
SMBZZ149	0	0	0	0	0	1	9	0	1	0	0	1	0	0	2	0	1	5	9	49	45	18	Basal_fungi	Basal_fungi_clade_02	Basal_fungi_clade_02	Basal_fungi_clade_02
SMBZZ158	0	0	0	0	0	0	0	0	0	0	0	0	0	0	0	0	0	2	5	16	6	2	Basal_fungi	Basal_fungi_clade_02	Basal_fungi_clade_02	Basal_fungi_clade_02
SMBZZ216	0	0	0	0	0	0	0	0	0	0	0	0	0	0	0	0	0	0	0	7	1	0	Basal_fungi	Basal_fungi_clade_02	Basal_fungi_clade_02	Basal_fungi_clade_02
SMBZZ220	0	0	0	0	0	0	0	0	0	0	0	0	0	0	0	0	0	0	0	0	1	1	Basal_fungi	Basal_fungi_clade_02	Basal_fungi_clade_02	Basal_fungi_clade_02
SMBZZ223	0	0	0	0	0	0	0	0	0	0	0	3	0	0	0	0	0	0	3	10	10	2	Basal_fungi	Basal_fungi_clade_02	Basal_fungi_clade_02	Basal_fungi_clade_02
SMBZZ224	0	0	0	0	0	0	0	0	0	0	0	1	0	0	0	0	0	0	0	4	5	1	Basal_fungi	Basal_fungi_clade_02	Basal_fungi_clade_02	Basal_fungi_clade_02
SMBZZ225	0	0	0	0	0	0	0	0	0	0	0	0	1	0	0	0	0	1	0	0	0	0	Basal_fungi	Basal_fungi_clade_02	Basal_fungi_clade_02	Basal_fungi_clade_02
SMBZZ229	0	0	0	0	0	0	0	0	0	0	0	0	0	0	0	0	0	0	1	2	5	1	Basal_fungi	Basal_fungi_clade_02	Basal_fungi_clade_02	Basal_fungi_clade_02
SMBZZ230	0	0	0	0	0	0	0	0	0	0	0	0	0	0	0	0	0	0	1	1	0	0	Basal_fungi	Basal_fungi_clade_02	Basal_fungi_clade_02	Basal_fungi_clade_02
SMBZZ232	0	0	0	0	0	0	0	0	0	0	0	0	0	0	0	0	0	0	0	2	1	0	Basal_fungi	Basal_fungi_clade_02	Basal_fungi_clade_02	Basal_fungi_clade_02
SMBZZ233	0	0	0	0	0	0	0	0	0	0	0	0	0	0	0	0	0	0	0	11	3	1	Basal_fungi	Basal_fungi_clade_02	Basal_fungi_clade_02	Basal_fungi_clade_02
SMBZZ234	0	0	0	0	0	0	0	0	0	0	0	0	0	0	0	0	0	0	0	3	1	0	Basal_fungi	Basal_fungi_clade_02	Basal_fungi_clade_02	Basal_fungi_clade_02
SMBZZ235	0	0	0	0	0	0	0	0	0	0	0	0	0	0	0	0	0	0	0	1	1	0	Basal_fungi	Basal_fungi_clade_02	Basal_fungi_clade_02	Basal_fungi_clade_02
SMBZZ237	0	0	0	0	0	0	0	0	0	0	0	0	0	0	0	0	0	0	0	4	4	0	Basal_fungi	Basal_fungi_clade_02	Basal_fungi_clade_02	Basal_fungi_clade_02
SMBZZ238	0	0	0	0	0	0	0	0	0	0	0	0	0	0	0	0	0	0	0	5	2	0	Basal_fungi	Basal_fungi_clade_02	Basal_fungi_clade_02	Basal_fungi_clade_02
SMBZZ244	0	0	0	0	0	0	0	0	0	0	0	0	0	0	0	0	0	0	0	2	6	0	Basal_fungi	Basal_fungi_clade_02	Basal_fungi_clade_02	Basal_fungi_clade_02
SMBZZ245	0	0	0	0	0	0	0	0	0	0	0	0	0	0	0	0	0	0	0	0	4	1	Basal_fungi	Basal_fungi_clade_02	Basal_fungi_clade_02	Basal_fungi_clade_02
SMBZZ371	0	0	0	0	0	0	2	0	0	0	0	2	0	0	0	0	0	0	1	29	19	9	Basal_fungi	Basal_fungi_clade_02	Basal_fungi_clade_02	Basal_fungi_clade_02
SMBZZ445	0	0	0	0	0	0	0	0	0	0	0	0	0	0	0	0	0	0	0	14	6	0	Basal_fungi	Basal_fungi_clade_02	Basal_fungi_clade_02	Basal_fungi_clade_02
SMBZZ455	0	0	0	0	0	0	0	0	0	0	0	0	0	0	0	0	0	0	0	1	1	0	Basal_fungi	Basal_fungi_clade_02	Basal_fungi_clade_02	Basal_fungi_clade_02
SMBZZZ92	28	15	30	0	12	3	0	0	0	0	0	0	0	0	0	0	0	0	0	0	0	0	Basal_fungi	Basal_fungi_clade_02	Basal_fungi_clade_02	Basal_fungi_clade_02
SMHZZ100	0	0	0	0	0	0	0	0	0	0	0	0	0	0	0	0	0	0	0	1	1	0	Basal_fungi	Basal_fungi_clade_02	Basal_fungi_clade_02	Basal_fungi_clade_02
SMHZZ102	0	0	0	0	0	0	0	0	0	0	0	0	0	0	0	0	0	0	0	1	12	0	Basal_fungi	Basal_fungi_clade_02	Basal_fungi_clade_02	Basal_fungi_clade_02
SMHZZ103	0	0	0	0	0	0	0	0	0	0	0	0	0	0	0	0	0	0	0	0	1	1	Basal_fungi	Basal_fungi_clade_02	Basal_fungi_clade_02	Basal_fungi_clade_02
SMHZZ104	0	0	0	0	0	0	0	0	0	0	0	0	0	0	0	0	0	0	0	0	1	1	Basal_fungi	Basal_fungi_clade_02	Basal_fungi_clade_02	Basal_fungi_clade_02
SMHZZ259	0	0	0	0	0	0	0	0	0	0	0	0	0	0	0	0	0	1	0	0	1	3	Basal_fungi	Basal_fungi_clade_02	Basal_fungi_clade_02	Basal_fungi_clade_02
SMHZZ267	0	0	0	0	0	0	0	0	0	0	0	0	0	0	0	0	0	1	1	0	0	0	Basal_fungi	Basal_fungi_clade_02	Basal_fungi_clade_02	Basal_fungi_clade_02
SMHZZ286	0	0	0	0	0	0	0	0	0	0	0	0	0	0	0	0	0	0	1	4	5	2	Basal_fungi	Basal_fungi_clade_02	Basal_fungi_clade_02	Basal_fungi_clade_02
SMHZZ288	0	0	0	0	0	0	0	0	0	0	0	0	0	0	0	0	0	0	1	2	3	0	Basal_fungi	Basal_fungi_clade_02	Basal_fungi_clade_02	Basal_fungi_clade_02
SMHZZ311	0	0	0	0	0	0	0	0	0	0	0	0	0	0	0	0	0	0	0	1	2	0	Basal_fungi	Basal_fungi_clade_02	Basal_fungi_clade_02	Basal_fungi_clade_02
SMHZZZ19	0	0	0	0	0	0	0	0	0	0	0	4	0	0	1	0	0	3	10	44	62	7	Basal_fungi	Basal_fungi_clade_02	Basal_fungi_clade_02	Basal_fungi_clade_02
SMHZZZ22	0	0	0	0	0	0	2	0	0	0	0	0	0	0	0	0	2	0	2	20	22	10	Basal_fungi	Basal_fungi_clade_02	Basal_fungi_clade_02	Basal_fungi_clade_02
SMHZZZ72	0	0	0	0	0	0	0	0	0	0	0	0	0	0	1	0	0	0	0	1	0	0	Basal_fungi	Basal_fungi_clade_02	Basal_fungi_clade_02	Basal_fungi_clade_02
SMHZZZ80	0	0	0	0	0	0	0	0	0	0	0	0	0	0	0	0	0	0	0	2	5	0	Basal_fungi	Basal_fungi_clade_02	Basal_fungi_clade_02	Basal_fungi_clade_02
SMHZZZ81	0	0	0	0	0	0	1	0	0	0	0	1	0	0	1	0	0	0	0	1	2	0	Basal_fungi	Basal_fungi_clade_02	Basal_fungi_clade_02	Basal_fungi_clade_02
SMHZZZ84	0	0	0	0	0	0	0	0	0	0	1	1	0	0	0	0	0	0	0	0	0	0	Basal_fungi	Basal_fungi_clade_02	Basal_fungi_clade_02	Basal_fungi_clade_02
SMHZZZ85	0	0	0	0	0	0	0	0	0	0	0	1	0	0	0	0	0	0	0	3	2	0	Basal_fungi	Basal_fungi_clade_02	Basal_fungi_clade_02	Basal_fungi_clade_02
SMHZZZ86	0	0	0	0	0	0	0	0	0	0	0	1	0	0	0	0	0	0	0	1	1	0	Basal_fungi	Basal_fungi_clade_02	Basal_fungi_clade_02	Basal_fungi_clade_02
SMHZZZ87	0	0	0	0	0	0	0	0	0	0	0	0	0	3	0	0	0	0	0	0	2	0	Basal_fungi	Basal_fungi_clade_02	Basal_fungi_clade_02	Basal_fungi_clade_02
SMHZZZ88	0	0	0	0	0	0	0	0	0	0	0	0	0	0	0	0	1	0	2	3	4	0	Basal_fungi	Basal_fungi_clade_02	Basal_fungi_clade_02	Basal_fungi_clade_02
SMHZZZ89	0	0	0	0	0	0	0	0	0	0	0	0	0	0	0	0	0	1	0	1	0	0	Basal_fungi	Basal_fungi_clade_02	Basal_fungi_clade_02	Basal_fungi_clade_02
SMHZZZ92	0	0	0	0	0	0	0	0	0	0	0	0	0	0	0	0	0	0	1	1	1	0	Basal_fungi	Basal_fungi_clade_02	Basal_fungi_clade_02	Basal_fungi_clade_02
SMHZZZ96	0	0	0	0	0	0	0	0	0	0	0	0	0	0	0	0	0	0	0	2	1	0	Basal_fungi	Basal_fungi_clade_02	Basal_fungi_clade_02	Basal_fungi_clade_02
SMHZZZ97	0	0	0	0	0	0	0	0	0	0	0	0	0	0	0	0	0	0	0	1	0	1	Basal_fungi	Basal_fungi_clade_02	Basal_fungi_clade_02	Basal_fungi_clade_02
SMHZZZ98	0	0	0	0	0	0	0	0	0	0	0	0	0	0	0	0	0	0	0	2	3	2	Basal_fungi	Basal_fungi_clade_02	Basal_fungi_clade_02	Basal_fungi_clade_02
SMHZZZZ4	0	0	0	0	2	164	366	2	0	0	64	241	326	187	868	10	3	133	282	4426	4744	1669	Basal_fungi	Basal_fungi_clade_02	Basal_fungi_clade_02	Basal_fungi_clade_02
SMBZZ472	0	0	0	0	0	0	0	0	0	0	0	0	0	0	3	2	0	0	0	2	0	0	Basal_fungi_OTU	Basal_fungi_OTU	Basal_fungi_OTU	Basal_fungi_OTU
